# Supplementary material for: A landscape of response to drug combinations in non-small cell lung cancer
Source: Nat Commun. 2023 Jun 28;14:3830. doi: 10.1038/s41467-023-39528-9 (PMC10307832; doi:10.1038/s41467-023-39528-9)
Supplement: Supplementary file 5 — Supplementary Dataset S1 [file 41467_2023_39528_MOESM5_ESM.xlsx]

## Sheet: a_AnchorDrugs
Anchor drugs and their Anchor ID, with primary target information
Anchor_ID	Anchor_Drug_Name	Primary_Target
113	Alpelisib	PI3K
418	AZD7762	CHK
104	Bortezomib	Proteasome
37	Crizotinib	MET, ALK
51	Dasatinib	ABL, SRC
539	Decitabine	DMNT
308	Foretinib	MET, RTK
119	Lapatinib	ERBB
185	Linsitinib	IGF1R
194	Luminespid	HSP90
385	Navitoclax	BCL2
246	Nutlin	MDM2
417	Olaparib	PARP1/2
299	OSI-027	mTORC
425	Palbociclib	CDK4/6
428	Pemetrexed	Anti-metabolite
196	Phenformin	Metabo
373	Pictilisib	PI3K
32	Tozasertib	AURK
430	Trametinib	MEK
535	Vorinostat	HDAC

## Sheet: b_LibraryDrugs
Library drugs and their Library ID, with primary target information
Library_ID	Library_Drug_Name	Primary_Target
1	Erlotinib	EGFR
2	Hydroxychloroquine	Autophagy
5	Sunitinib	VEGFR
14	Neratinib	ERBB
21	R59022	DAG Kinase
23	KN-93	CAMK
29	AZ628	RAF
30	Sorafenib	RAF_RTK
32	Tozasertib	AURK
34	Imatinib	ABL, PDGFR
35	NVP-TAE684	ALK
36	PD-173074	FGFR
37	Crizotinib	MET, ALK
38	Saracatinib	SRC
51	Dasatinib	ABL, SRC
55	A770041	LCK
60	BI-2536	PLK
63	KIN001-127	ITK
68	BAY-1942	IKKbeta
74	ENMD-981693	AURK
75	RAF265	RAF
77	Dovitinib	FGFR, PDGFR
81	BGJ398	FGFR
88	Entinostat	HDAC
91	KIN001-135	IKKe
94	TGX 221	PI3Kb
95	DM3189	BMP_I
96	Pimozide	STAT3
97	Selumetinib	MEK1/2
98	Barasertib	AURK
99	Vandetanib	VEGFR, EGFR
104	Bortezomib	Proteasome
105	MLN4924	NAE
106	XMD8-85	ERK5
107	R406	SYK
108	Bemcentinib	AXL
110	Seliciclib	CDK
111	Salubrinal	GADD34-PP1C phosphatase
112	XAV939	Tankyrase
113	Alpelisib	PI3K
119	Lapatinib	ERBB
125	Dactolisib	PI3K, MTORC
126	Everolimus	mTOR
128	PCI-34051	HDAC8
130	T-oligo	Telomerase
133	Doxorubicin	DNA
134	Etoposide	Topo II
135	Gemcitabine	DNA
139	Irinotecan	Topo I
141	Ibrutinib	BTK
146	A-769662	AMPK(Activator)
147	NSC-87877	SHP1/2
150	Bicalutamide	AR
151	QS11	ARFGAP
153	Midostaurin	KIT
154	CHIR-99021	GSK3b
155	Ponatinib	ABL, FGFR
156	AZD6482	PI3Kb
158	PF-562271	FAK
163	JQ1	BRD
167	OSU-03012	PDK1
170	Shikonin	Necroptosis
172	Embelin	XIAP
173	FH535	WNT
174	Sulindac	cGMP-PDE
175	PAC-1	Pro-Caspase
176	IPA-3	PAK
177	GSK650394	SGK
178	BAY61-3606	Syk
179	5-Fluorouracil	DNA
182	Obatoclax	BCL2
183	Dinaciclib	CDK
184	BMS-754807	IGF11R, InsR
185	Linsitinib	IGF1R
186	Bexarotene	RXR
190	Bleomycin	DNA
191	Zebularine	Cytidine Deaminase
193	GW-2580	CSF1R
194	Luminespid	HSP90
199	Pazopanib	VEGFR Multi RTK
203	BMS-345541	IKK-2
204	Tipifarnib	Farnesyl Transferase
205	Avagacestat	g-secretase
206	Ruxolitinib	JAK
207	AS601245	JNK3
208	Ispinesib	EG5
210	Vemurafenib	RAF
211	TL-2-105	CRAF
213	AZD5582	IAP
215	AZD1208	PIM
217	KPT-214	CRM1
219	AT-7519	CDK9
224	AS605240	PI3Kg
230	GSK269962A	ROCK
232	Carfilzomib	Proteasome
238	Idelalisib	PI3Kd
246	Nutlin	MDM2
249	Cabozantinib	MET, VEGFR
250	IU1-47	Proteasome
251	Halofuginone	t-RNA Synthetase (Glu, Pro)
253	XMD14-99	EPHB3
254	Quizartinib	FLT3
257	NPK76-II-72-1	PLK3
258	STF-62247	Autophagy (inducer)
262	VX-11e	ERK
264	Ricolinostat	HDAC6
266	Zibotentan	Endothelin A Receptor
268	YM155	IAP
270	AZ3146	MPS1
273	CUDC-101	HDAC/EGFR Dual Targeting
275	I-BET	BRD
277	Linifanib	RTK
279	BIX 02189	MEK5
283	Omipalisib	PI3K, mTORC
286	KIN001-236	TIE2
291	KIN001-266	TPL2
292	Masitinib	KIT
295	NVP-BHG712	EPHB4
299	OSI-027	mTORC
300	CX-5461	RNA Pol I
304	SB52334	ALK5
305	TPCA-1	IKK
306	Fedratinib	JAK2
307	Staurosporine	Kinases
309	Y39983	ROCK
310	YM 201636	PYKfive
312	Tivozanib	VEGFR
315	BIX01294	G9a
324	Oligomycin	ATP synthase
326	GSK690693	AKT
330	XMD13-2	RIPK
332	XMD15-27	CAMK2B, CLK2
333	T0901317	LXR
337	ALW-II-49-7	DDR1
341	Selisistat	SIRT1
346	THZ-2-102-1	CDK7
357	MK-2206	AKT
358	Ruboxistaurin	PKCd, PKCt
364	HG-5-88-01	EGFR, RAF
368	Afatinib	ERBB
370	AZD8055	mTORC
373	Pictilisib	PI3K
385	Navitoclax	BCL2
388	MS002	S6K/AKT
394	MS009	PDHK2
395	MS010	FASN
398	VE-821	ATR
406	LIMK1i BMS4	LIMK1
407	kb NB 142-70	PRKD
409	A-484954	eEF2K
410	A832234	METAP2
412	Venetoclax	BCL2
413	Bromopyruvate	Hexokinase
415	CPI-613	PDH
416	CAY10566	SCD1
417	Olaparib	PARP1/2
418	AZD7762	CHK
419	17-AAG	HSP90
420	VX-702	p38MAPK
421	KU-55933	ATM
422	Elesclomol	HSP70
423	Vismodegib	SMO
425	Palbociclib	CDK4/6
428	Pemetrexed	Anti-metabolite
429	Dabrafenib	RAF
430	Trametinib	MEK
431	Alisertib	AURK
433	EPZ-004777	DOT1L
435	C-75	FAS
436	CAP-232	M2PK
442	IMD-0354	IKKbeta
443	GSK-J4	UTX
444	LSD1-C76	LSD1
445	JZL-184	MAGL
446	MIM1	MCL-1
447	ETP-45835	MNK
461	NSC319726	p53
484	Metformin	Metabolic_Stress
485	Tosedostat	Metallo-aminopeptidases
486	Cytarabine	DNA
487	Docetaxel	Microtubules
489	Nilotinib	ABL
490	Veliparib	PARP1/2
491	Bosutinib	SRC, ABL, TEC
492	Lenalidomide	TNFa
493	Axitinib	PDGFR, KIT, VEGFR
495	GW 441756	TRKA
496	Lestaurtinib	FLT3, JAK2
497	BX 795	TBK1, PDK1, AURK
498	KU57788	DNAPK
499	BI-D1870	RSK, PLK
518	Doramapimod	JNK
519	Mirin	MRE11
522	RO-3306	CDK1
523	GW843682X	PLK1
524	CCT007093	PPM1D
525	EHT 1864	RAC
526	Carboplatin	DNA
527	AT9283	JAK, AURK
528	PF-4708671	S6K
529	PRIMA-1MET	p53 activation
530	Serdemetan	MDM2
531	Tanzisertib	JNK
532	THZ-1-87	TAK1
533	AZ23	TRKA, TRKB
535	Vorinostat	HDAC
536	Adavosertib	WEE1
537	SCH900776	CHK1
538	KU-60019	ATM
539	Decitabine	DMNT
541	Cediranib	VEGFR
542	Vatalanib	VEGFR
543	Silmitasertib	CK2
544	Darinaparsin	Arsenic
545	Daporinad	NMPRT
546	Fingolimod	S1PR
547	Indole-3-carbinol	ARH
548	Vincristine	Microtubules
549	Apatinib	VEGFR
550	AZ505	SMYD2
551	GSK126	EZH2
552	BAM7	BAX
553	IDH-C35	IDH1
554	Crenolanib	PDGFR
557	Temozolomide	DNA
558	FG-4592	HIF1a
559	Nelarabine	Anti-metabolite
560	Compound 968	GLS
562	AGI-6780	IDH2
563	Kobe2602	NA_RAS
564	MK-8033	RON8/MET
565	Zosuquidar	PGP
566	SGI-1776	PIM
567	Leptomycin B	CRM1
568	AR-C155858	MCT1
570	Pifithrin_alpha	TP53
574	Wnt-C59	PORCN
576	RU-SKI 43	HH AcetylTransferase
584	BMX-IN-1	BMX
587	4EGI-1	eIF4G
589	Tivantinib	MET
590	Motesanib	VEGFR, RET

## Sheet: c_AnchorDrugsConcentration
Anchor Drugs and their concentration
Drug concentration is in micromolar
Anchor_ID	Anchor_Drug_Name	Version	Concentration	all_targets
32	Tozasertib	C	0.1	AURKA,AURKB,AURKC,FLT3,ABL1,JAK2
37	Crizotinib	A	1	MET,ALK
51	Dasatinib	C	0.075	SRC,BMX,EPHA2,ABL1,LCK,YES,KIT,PDGFRB,STAT5B,FYN,ABL2
104	Bortezomib	A	0.002	PSMB1,PSMB5
113	Alpelisib	A	2	PIK3CA
119	Lapatinib	A	2	EGFR,ERBB2
185	Linsitinib	A	1	IGF1R
194	Luminespid	C	0.01	HSP90AA1
196	Phenformin	C	250	PRKAA1,KCNJ8
246	Nutlin	C	4	MDM2
299	OSI-027	C	0.5	MTOR
308	Foretinib	A	0.25	MET
373	Pictilisib	A	1	PIK3CA
385	Navitoclax	A	0.5	BCL2,BCL2L1,BCL2L2
417	Olaparib	A	8	PARP1,PARP2
425	Palbociclib	C	0.5	CDK4,CDK6
428	Pemetrexed	C	0.2	TYMS, ATIC, DHFR, GART
430	Trametinib	C	0.02	MEK
535	Vorinostat	C	1	HDAC1,HDAC2,HDAC3,HDAC6,HDAC8
539	Decitabine	C	2	DNMT1
418	AZD7762	C	0.2	CHEK1,CHEK2

## Sheet: d_LibraryDrugsConcentration
Library Drugs and their concentration
Drug concentration is in micromolar				Drug doses (concentration)
Library_ID	Library_Drug_Name	INHIBITOR(=1)/AGONIST(=0)	Primary_Target	D5	D4	D3	D2	D1	all_targets
419	17-AAG	1	Hsp90	0.128	0.0404772	0.0128	0.00404772	0.00128	HSP90AA1,HSP90AA2P,HSP90AB1,HSP90B1,TRAP1
587	4EGI-1	1	eIF4G	50	15.8114	5	1.58114	0.5	eIF4E/eIF4G Interaction Inhibitor
539	Decitabine	1	DMNT	4	1.26491	0.4	0.126491	0.04	DNMT1
179	5-Fluorouracil	1	Antimetabolite	2	0.632456	0.2	0.0632456	0.02	TYMS
146	A-769662	0	AMPK	8	2.52982	0.8	0.252982	0.08	AMPK activator
55	A770041	1	Src, LCK	1.28	0.404772	0.128	0.0404772	0.0128	LCK,SRC
412	Venetoclax	1	Bcl2 (selective)	1	0.316228	0.1	0.0316228	0.01	BCL2
385	Navitoclax	1	Bcl-2, Bcl-xL, and Bcl-w	0.5	0.158114	0.05	0.0158114	0.005	BCL2,BCL2L1,BCL2L2
277	Linifanib	1	RTK	1	0.316228	0.1	0.0316228	0.01	KDR,FLT1,FLT3,PDGFRB
490	Veliparib	1	PARP1/2	2	0.632456	0.2	0.0632456	0.02	PARP1,PARP2
254	Quizartinib	1	FLT3	0.1	0.0316228	0.01	0.00316228	0.001	FLT3
264	Ricolinostat	1	HDAC6	8	2.52982	0.8	0.252982	0.08	HDAC6
493	Axitinib	1	PDGFR, KIT, VEGFR	0.5	0.158114	0.05	0.0158114	0.005	PDGFRA,KIT,FLT1
562	AGI-6780	1	IDH2	8	2.52982	0.8	0.252982	0.08	IDH2
337	ALW-II-49-7	1	DDR1	8	2.52982	0.8	0.252982	0.08	DDR1
590	Motesanib	1	VEGFR, RET, c-KIT, PDGFR	1	0.316228	0.1	0.0316228	0.01	FLT1,KDR,FLT4,RET,KIT,PDGFRB,PDGFRA
568	AR-C155858	1	MCT1	0.25	0.0790569	0.025	0.00790569	0.0025	SLC16A1
207	AS601245	1	JNK3	0.5	0.158114	0.05	0.0158114	0.005	MAPK10
224	AS605240	1	PI3Kg	2	0.632456	0.2	0.0632456	0.02	PIK3CG
219	AT-7519	1	CDK9	1	0.316228	0.1	0.0316228	0.01	CDK9
527	AT9283	1	JAK2/Aurora/Flt3 inhibitor	0.3	0.0948683	0.03	0.00948683	0.003	JAK2,AURKA,FLT3
312	Tivozanib	1	VEGFR	0.5	0.158114	0.05	0.0158114	0.005	FLT1
533	AZ23	1	TRKA, TRKB	1	0.316228	0.1	0.0316228	0.01	NTRK1,NTRK2
270	AZ3146	1	MPS1	8	2.52982	0.8	0.252982	0.08	IDUA
550	AZ505	1	SMYD2	8	2.52982	0.8	0.252982	0.08	SMYD2
29	AZ628	1	Raf, B-RAF	8	2.52982	0.8	0.252982	0.08	RAF1,BRAF
38	Saracatinib	1	Src	2	0.632456	0.2	0.0632456	0.02	SRC
98	Barasertib	1	Aurora B	2	0.632456	0.2	0.0632456	0.02	AURKB
215	AZD1208	1	PIM	8	2.52982	0.8	0.252982	0.08	PIM1
417	Olaparib	1	PARP1/2	8	2.52982	0.8	0.252982	0.08	PARP1,PARP2
213	AZD5582	1	IAP	0.05	0.0158114	0.005	0.00158114	0.0005	BIRC3,BIRC2,XIAP
97	Selumetinib	1	MEK 1/2	2	0.632456	0.2	0.0632456	0.02	MAP2K1,MAP2K2
99	Vandetanib	1	VEGFR/EGFR/RET	2	0.632456	0.2	0.0632456	0.02	FLT1,EGFR,RET
156	AZD6482	1	PI3Kb	8	2.52982	0.8	0.252982	0.08	PIK3CB
418	AZD7762	1	Chk 1,2	1	0.316228	0.1	0.0316228	0.01	CHEK1,CHEK2
370	AZD8055	1	mTORC1/2	1	0.316228	0.1	0.0316228	0.01	MTOR
552	BAM7	0	Bax	50	15.8114	5	1.58114	0.5	BAX
68	BAY-1942	1	IKK-beta	8	2.52982	0.8	0.252982	0.08	IKBKB
178	BAY61-3606	1	Syk	2	0.632456	0.2	0.0632456	0.02	SYK
186	Bexarotene	1	RXR	8	2.52982	0.8	0.252982	0.08	RXRA,RXRB,RXRG
81	BGJ398	1	FGFR	1	0.316228	0.1	0.0316228	0.01	FGFR1,FGFR2,FGFR3
60	BI-2536	1	PLK 1,2,3	1	0.316228	0.1	0.0316228	0.01	PLK1,PLK2,PLK3
499	BI-D1870	1	RSK1/2/3/5/, PLK1, ARKB	4	1.26491	0.4	0.126491	0.04	RPS6KA1,RPS6KA2,RPS6KA3,RPS6KA5,PLK1,AURKB
368	Afatinib	1	EGFR, HER2	0.5	0.158114	0.05	0.0158114	0.005	EGFR,ERBB2
150	Bicalutamide	1	AR	8	2.52982	0.8	0.252982	0.08	AR
518	Doramapimod	1	p38, JNK2	2	0.632456	0.2	0.0632456	0.02	MAPK14,MAPK11,MAPK12,MAPK13,MAPK9
279	BIX 02189	1	MEK5	8	2.52982	0.8	0.252982	0.08	MAP2K5
315	BIX01294	1	G9a	20	6.32456	2	0.632456	0.2	EHMT2
190	Bleomycin		DNA Breaks	1	0.316228	0.1	0.0316228	0.01	LIG1,LIG3
203	BMS-345541		IKK-2	4	1.26491	0.4	0.126491	0.04	IKBKB
205	Avagacestat		g-secretase	8	2.52982	0.8	0.252982	0.08	g-secretase
184	BMS-754807		IGF11R, InsR	4	1.26491	0.4	0.126491	0.04	IGF2,INSR
584	BMX-IN-1		Bmx	2	0.632456	0.2	0.0632456	0.02	BMX
104	Bortezomib	1	Proteasome	0.02	0.00632455	0.002	0.000632456	0.0002	PSMB1,PSMB5
413	Bromopyruvate		Hexokinase	100	31.6228	10	3.16228	1	HK2
497	BX 795		TBK1, PDK1, IKK, AURKB/C	4	1.26491	0.4	0.126491	0.04	PDK1,TBK1,AURKB,AURKC,IKBKB
113	Alpelisib		PI3K	4	1.26491	0.4	0.126491	0.04	PIK3CA
435	C-75		FAS	8	2.52982	0.8	0.252982	0.08	FAS
238	Idelalisib		PI3Kd	4	1.26491	0.4	0.126491	0.04	PIK3CD
436	CAP-232		glycolysis	40	12.6491	4	1.26491	0.4	PKM
526	Carboplatin	1	DNA akylating agent	8	2.52982	0.8	0.252982	0.08	DNA akylating agent
232	Carfilzomib	1	Proteasome	0.1	0.0316228	0.01	0.00316228	0.001	PSMB9,PSMB2,PSMB1,PSMB8,PSMB5,PSMB10
416	CAY10566		SCD1	8	2.52982	0.8	0.252982	0.08	SCD
524	CCT007093		PPM1D	20	6.32456	2	0.632456	0.2	PPM1D
541	Cediranib		VEGFR	4	1.26491	0.4	0.126491	0.04	KDR
542	Vatalanib		VEGFR	4	1.26491	0.4	0.126491	0.04	FLT1,KDR,FLT4
154	CHIR-99021	1	GSK3beta	8	2.52982	0.8	0.252982	0.08	GSK3B
485	Tosedostat	1	Metallo-aminopeptidases	2	0.632456	0.2	0.0632456	0.02	NPEPPS,LTA4H
554	Crenolanib		PDGFRa/b	1	0.316228	0.1	0.0316228	0.01	PDGFRA,PDGFRB
415	CPI-613		PDH	500	158.114	50	15.8114	5	PDHA1,PDHX,PDHB
273	CUDC-101		HDAC, EGFR Dual Targeting	1	0.316228	0.1	0.0316228	0.01	HDAC1,EGFR
543	Silmitasertib		CK2	4	1.26491	0.4	0.126491	0.04	CSNK2A1
300	CX-5461	1	RNA Pol I	1	0.316228	0.1	0.0316228	0.01	POLR1B,POLR1A
486	Cytarabine		DNA synthesis	0.5	0.158114	0.05	0.0158114	0.005	DNA synthesis
544	Darinaparsin		Arsenic	8	2.52982	0.8	0.252982	0.08	Arsenic
51	Dasatinib	1	Bcr-Abl, Src-family, BMX-pan Y	0.5	0.158114	0.05	0.0158114	0.005	SRC,BMX,EPHA2,ABL1,LCK,YES1,KIT,PDGFRB,STAT5B,FYN,ABL2
183	Dinaciclib	1	Cdk	0.3	0.0948683	0.03	0.00948683	0.003	CDK1,CDK2,CDK5,CDK9
95	DM3189		BMP Type1	8	2.52982	0.8	0.252982	0.08	BMP1
487	Docetaxel	1	Microtubules	0.02	0.00632455	0.002	0.000632456	0.0002	TUBB1,BCL2,MAP2,MAP4,MAPT,NR1I2
133	Doxorubicin	1	DNA Intercalant	0.1	0.0316228	0.01	0.00316228	0.001	TOP2A,NOLC1
409	A-484954	1	eEF2K	8	2.52982	0.8	0.252982	0.08	EEF2K
525	EHT 1864		Rac GTPases	4	1.26491	0.4	0.126491	0.04	RAC1,RAC2,RAC3
422	Elesclomol		Hsp70	0.1	0.0316228	0.01	0.00316228	0.001	HSPA1A,HSPA1B,HSPA1L,HSPA2
172	Embelin		XIAP	8	2.52982	0.8	0.252982	0.08	XIAP
74	ENMD-981693		Aurora	8	2.52982	0.8	0.252982	0.08	AURKA,AURKB
433	EPZ-004777		DOT1L	8	2.52982	0.8	0.252982	0.08	DOT1L
1	Erlotinib	1	EGFR	2	0.632456	0.2	0.0632456	0.02	EGFR
134	Etoposide	1	Topo II	1	0.316228	0.1	0.0316228	0.01	TOP2A,TOP2B
447	ETP-45835		MNK1/2	8	2.52982	0.8	0.252982	0.08	MKNK1,MKNK2
341	Selisistat		SIRT1	40	12.6491	4	1.26491	0.4	SIRT1
558	FG-4592		HIF1a	8	2.52982	0.8	0.252982	0.08	HIF1A
173	FH535		Wnt/b-Catenin	4	1.26491	0.4	0.126491	0.04	WNT1,WNT2,WNT2B,WNT3,WNT3A,WNT4,WNT5A,WNT5B,WNT6,WNT7A,WNT7B,WNT8A,WNT8B,WNT9A,WNT9B,WNT10A,WNT10B,WNT11,WNT16
545	Daporinad		NMPRT	0.05	0.0158114	0.005	0.00158114	0.0005	NAMPT
546	Fingolimod		SphK	8	2.52982	0.8	0.252982	0.08	SPHK1
423	Vismodegib		SMO	8	2.52982	0.8	0.252982	0.08	SMO
373	Pictilisib		PI3K class 1	2	0.632456	0.2	0.0632456	0.02	PIK3CA,PIK3CD
135	Gemcitabine		DNA Synthesis Antimetabolite	0.1	0.0316228	0.01	0.00316228	0.001	RRM1,TYMS,CMPK1
560	Compound 968		Glutaminase	8	2.52982	0.8	0.252982	0.08	GLS
429	Dabrafenib		Raf	0.3	0.0948683	0.03	0.00948683	0.003	BRAF,RAF1
443	GSK-J4		KDM6 Jumonji Demethylase/JMJD3/UTX	50	15.8114	5	1.58114	0.5	KDM6A,KDM6B
551	GSK126		EZH2	8	2.52982	0.8	0.252982	0.08	EZH2
283	Omipalisib		PI3K, mTOR	0.03	0.00948683	0.003	0.000948683	0.0003	PIK3CA,PIK3CB,PIK3CG,PIK3CD,MTOR
230	GSK269962A		Rock 1/2	4	1.26491	0.4	0.126491	0.04	ROCK1,ROCK2
177	GSK650394		SGK	4	1.26491	0.4	0.126491	0.04	SGK1
326	GSK690693		AKT	1	0.316228	0.1	0.0316228	0.01	AKT1
495	GW 441756	1	Trk A	2	0.632456	0.2	0.0632456	0.02	NTRK1
193	GW-2580	1	CSF1R	8	2.52982	0.8	0.252982	0.08	CSF1R
523	GW843682X	1	PLK1	5	1.58114	0.5	0.158114	0.05	PLK1
364	HG-5-88-01		EGFR/ADCK4	4	1.26491	0.4	0.126491	0.04	COQ8B,EGFR
14	Neratinib	1	EGFR, ErbB2	1	0.316228	0.1	0.0316228	0.01	EGFR,ERBB2
2	Hydroxychloroquine		autophagy	50	15.8114	5	1.58114	0.5	TLR7,TLR9
547	Indole-3-carbinol		ArH	8	2.52982	0.8	0.252982	0.08	LDLRAP1
275	I-BET		Bromodomain, BET	4	1.26491	0.4	0.126491	0.04	BRD2,BRD3,BRD4
553	IDH-C35		IDH1	8	2.52982	0.8	0.252982	0.08	IDH1
34	Imatinib	1	Bcr-Abl, c-kit, PDGFR	2	0.632456	0.2	0.0632456	0.02	BCR,KIT,RET,NTRK1,CSF1R,PDGFRA,DDR1,ABL1,PDGFRB
442	IMD-0354		IKKbeta	4	1.26491	0.4	0.126491	0.04	IKBKB
206	Ruxolitinib		JAK1,2, Tyk2	8	2.52982	0.8	0.252982	0.08	JAK1,JAK2,TYK2
176	IPA-3		PAK	20	6.32456	2	0.632456	0.2	PAK1
139	Irinotecan		Topo I	20	6.32456	2	0.632456	0.2	TOP1,TOP1MT
250	IU1-47		Proteasome	8	2.52982	0.8	0.252982	0.08	Proteasome
530	Serdemetan		MDM2	4	1.26491	0.4	0.126491	0.04	MDM2
531	Tanzisertib		JNK 1/2/3	8	2.52982	0.8	0.252982	0.08	MAPK8,MAPK9,MAPK10
163	JQ1		Bromodomain	4	1.26491	0.4	0.126491	0.04	BRD2,BRD3,BRD4
445	JZL-184		MAGL	4	1.26491	0.4	0.126491	0.04	MGLL
407	kb NB 142-70		PRKD1, PRKD2, PRKD3	10	3.16228	1	0.316228	0.1	PRKD1,PRKD2,PRKD3
63	KIN001-127		ITK	8	2.52982	0.8	0.252982	0.08	ITK
91	KIN001-135		IKK-epsilon	8	2.52982	0.8	0.252982	0.08	IKBKE
286	KIN001-236		Tie2	8	2.52982	0.8	0.252982	0.08	TEK
291	KIN001-266		TPL2	8	2.52982	0.8	0.252982	0.08	MAP3K8
23	KN-93		CAMK	8	2.52982	0.8	0.252982	0.08	CAMK2A,CAMK2B,CAMK2D,CAMK2G
563	Kobe2602		Ras	20	6.32456	2	0.632456	0.2	inhibiting Ras–Raf interaction
217	KPT-214		CRM1	0.5	0.158114	0.05	0.0158114	0.005	XPO1
421	KU-55933		ATM (IC50 13 nM) (ATR >>10 mM)	8	2.52982	0.8	0.252982	0.08	ATM
538	KU-60019		ATM	4	1.26491	0.4	0.126491	0.04	ATM
498	KU57788		DNAPK	1	0.316228	0.1	0.0316228	0.01	PRKDC
119	Lapatinib	1	EGFR, ErbB2	2	0.632456	0.2	0.0632456	0.02	EGFR,ERBB2
492	Lenalidomide		TNF alpha	8	2.52982	0.8	0.252982	0.08	TNF
567	Leptomycin B		CRM1	0.05	0.0158114	0.005	0.00158114	0.0005	XPO1
496	Lestaurtinib		FLT3, JAK2, TrkA, RET	0.5	0.158114	0.05	0.0158114	0.005	FLT3,JAK2,NTRK1,RET
406	LIMK1i BMS4	1	LIMK1	8	2.52982	0.8	0.252982	0.08	LIMK1
444	LSD1-C76		LSD1	8	2.52982	0.8	0.252982	0.08	KDM1A
565	Zosuquidar		P-gp	1	0.316228	0.1	0.0316228	0.01	PGP
292	Masitinib		KIT	1	0.316228	0.1	0.0316228	0.01	KIT
251	Halofuginone		t-RNA Synthetase (Glu, Pro)	0.1	0.0316228	0.01	0.00316228	0.001	COL1A1,MMP2
410	A832234	1	MetAP2	0.05	0.0158114	0.005	0.00158114	0.0005	METAP2
484	Metformin		AMPK	1000	316.228	100	31.6228	10	PRKAB1
446	MIM1		MCL-1	20	6.32456	2	0.632456	0.2	MCL1
519	Mirin		MRE11-Rad50-Nbs1 complex	25	7.90569	2.5	0.790569	0.25	MRE11A,NBN,RAD50
535	Vorinostat		HDAC	8	2.52982	0.8	0.252982	0.08	HDAC1,HDAC2,HDAC3,HDAC6,HDAC8
536	Adavosertib		Wee1	1	0.316228	0.1	0.0316228	0.01	WEE1
357	MK-2206		Akt	1	0.316228	0.1	0.0316228	0.01	AKT1,AKT2,AKT3
564	MK-8033		RON8/MET	2	0.632456	0.2	0.0632456	0.02	MET
105	MLN4924	1	nedd8-activating enzyme (NAE)	4	1.26491	0.4	0.126491	0.04	NEDD8
431	Alisertib	1	Aurora A	0.5	0.158114	0.05	0.0158114	0.005	AURKA
388	MS002	1	p70S6K/ Akt	8	2.52982	0.8	0.252982	0.08	RPS6KB1,AKT1,AKT2,AKT3
394	MS009	1	PDHK2	50	15.8114	5	1.58114	0.5	PDK2
395	MS010	1	FASN	20	6.32456	2	0.632456	0.2	FASN
398	VE-821	1	ATR	8	2.52982	0.8	0.252982	0.08	ATR
88	Entinostat	1	HDAC	2	0.632456	0.2	0.0632456	0.02	HDAC1,HDAC2
559	Nelarabine	1	Anti-metabolite	1	0.316228	0.1	0.0316228	0.01	POLA1
489	Nilotinib	1	Bcr-Abl	0.1	0.0316228	0.01	0.00316228	0.001	ABL1,KIT
257	NPK76-II-72-1	1	PLK3	1	0.316228	0.1	0.0316228	0.01	PLK3
147	NSC-87877	1	SHP1/2	8	2.52982	0.8	0.252982	0.08	PTPN6,PTPN11
461	NSC319726	0	p53	5	1.58114	0.5	0.158114	0.05	TP53 activation
246	Nutlin	1	MDM2	8	2.52982	0.8	0.252982	0.08	MDM2
194	Luminespid	1	HSP90	0.2	0.0632456	0.02	0.00632455	0.002	HSP90AB1,HSP90AA1
125	Dactolisib	1	PI3K Class 1 and mTORC1/2	0.2	0.0632456	0.02	0.00632455	0.002	PIK3CA,PIK3CB,PIK3CG,PIK3CD,MTOR
295	NVP-BHG712	1	EphB4	1	0.316228	0.1	0.0316228	0.01	EPHB4
35	NVP-TAE684	1	Alk	2	0.632456	0.2	0.0632456	0.02	ALK
182	Obatoclax	1	BCL-2, BCL-XL, MCL-1	1	0.316228	0.1	0.0316228	0.01	BCL2,BCL2L1,BCL2L11,MCL1
324	Oligomycin	1	ATP synthase	0.3	0.0948683	0.03	0.00948683	0.003	ATP5F1A,ATP5F1AP1,ATP5F1B,ATP5F1BP1,ATP5F1CP1,ATP5F1D,ATP5F1E,ATP5PB,ATP5MC1,ATP5MC2,ATP5G3,ATP5H,ATP5PDP1,ATP5I,ATP5J,ATP5J2,ATP5L,ATP5L2,ATP5O,ATP5S,ATP6AP1,ATP6AP2,ATP5F1BP1,MT-ATP6,MT-ATP8
548	Vincristine	1	tubulin	0.025	0.00790569	0.0025	0.000790569	0.00025	TUBB,TUBA4A
299	OSI-027	1	mTORC1/2	1	0.316228	0.1	0.0316228	0.01	MTOR
185	Linsitinib	1	IGF1R	1	0.316228	0.1	0.0316228	0.01	IGF1R
167	OSU-03012	1	PDK1	2	0.632456	0.2	0.0632456	0.02	PDK1
175	PAC-1		Pro-Caspase	2	0.632456	0.2	0.0632456	0.02	Pro-Caspase
199	Pazopanib	1	VEGFR Multi RTK	1	0.316228	0.1	0.0316228	0.01	FLT1,KDR,FLT4,PDGFRA,PDGFRB,KIT,FGFR3,FGF1,ITK,SH2B3
141	Ibrutinib	1	BTK and HER4 inhibitor, irreversible	0.5	0.158114	0.05	0.0158114	0.005	BTK
128	PCI-34051	1	HDAC8	8	2.52982	0.8	0.252982	0.08	HDAC8
425	Palbociclib	1	Cdk 4/6	1	0.316228	0.1	0.0316228	0.01	CDK4,CDK6
36	PD-173074	1	FGFR 1/3/4	1	0.316228	0.1	0.0316228	0.01	FGFR1,FGFR3,FGFR4
428	Pemetrexed	1	Anti-metabolite	0.2	0.0632456	0.02	0.00632455	0.002	TYMS,ATIC,DHFR,GART
37	Crizotinib	1	MET, ALK	1	0.316228	0.1	0.0316228	0.01	MET,ALK
528	PF-4708671	1	p70 S6KA	4	1.26491	0.4	0.126491	0.04	RPS6KB1
158	PF-562271	1	FAK	1	0.316228	0.1	0.0316228	0.01	PTK2,PTK2B
570	Pifithrin_alpha	0	TP53	100	31.6228	10	3.16228	1	TP53
96	Pimozide	1	STAT3	8	2.52982	0.8	0.252982	0.08	DRD2,DRD3,KCNH2,CALM1
153	Midostaurin	1	KIT	1	0.316228	0.1	0.0316228	0.01	KIT
210	Vemurafenib	1	RAF	1	0.3162	0.1	0.0316228	0.01	BRAF
155	Ponatinib	1	Bcr-Abl	0.2	0.0632456	0.02	0.00632455	0.002	BCR,ABL1,KIT,RET,TEK,FLT3,FGFR1,FGFR2,FGFR3,FGFR4,LCK,SRC,LYN,KDR,PDGFRA
529	PRIMA-1MET	0	p53 activation	20	6.32456	2	0.632456	0.2	TP53 activation
151	QS11	1	ARFGAP	8	2.52982	0.8	0.252982	0.08	ARFGAP1
107	R406	1	Syk	8	2.52982	0.8	0.252982	0.08	SYK
108	Bemcentinib	1	Axl	4	1.26491	0.4	0.126491	0.04	AXL
21	R59022	1	DAG Kinase	8	2.52982	0.8	0.252982	0.08	DGKA,DGKB,DGKD,DGKE,DGKG,DGKH,DGKI,DGKK,DGKQ,DGKZ
126	Everolimus	1	mTOR	1	0.316228	0.1	0.0316228	0.01	MTOR
75	RAF265	1	Raf (A,B,C), VEGFR2	1	0.316228	0.1	0.0316228	0.01	ARAF,BRAF,RAF1,KDR
522	RO-3306	1	CDK1	1	0.316228	0.1	0.0316228	0.01	CDK1
576	RU-SKI 43	1	Hh	10	3.16228	1	0.316228	0.1	HHAT
358	Ruboxistaurin	1	PKCdelta PKCtheta	8	2.52982	0.8	0.252982	0.08	PRKCQ,PRKCD
111	Salubrinal	1	GADD34-PP1C phosphatase	8	2.52982	0.8	0.252982	0.08	EIF2S1
208	Ispinesib	1	Eg5	0.1	0.0316228	0.01	0.00316228	0.001	KIF11
304	SB52334	1	ALK5	2	0.632456	0.2	0.0632456	0.02	TGFBR1
537	SCH900776	1	Chk1	5	1.58114	0.5	0.158114	0.05	CHEK1
110	Seliciclib	1	Cdk	8	2.52982	0.8	0.252982	0.08	CDK1,CDK2,MAPK3,MAPK1,CDK7,CDK9,CSNK1E
566	SGI-1776	1	PIM1/2/3	8	2.52982	0.8	0.252982	0.08	PIM1,PIM2,PIM3
170	Shikonin	1	Necroptosis	1	0.316228	0.1	0.0316228	0.01	Necroptosis
491	Bosutinib	1	SRC, ABL, TEC	1	0.316228	0.1	0.0316228	0.01	BCR,ABL1,LYN,HCK,SRC,CDK2,MAP2K1,MAP2K2,MAP3K2,CAMK2G
30	Sorafenib	1	Raf, B-RAF, kit, flt-3, vegfr-2, 3, pdgfr-b	8	2.52982	0.8	0.252982	0.08	BRAF,RAF1,FLT4,FLT3,KDR,PDGFRB,KIT,FGFR1,FLT1,RET
307	Staurosporine	1		0.5	0.158114	0.05	0.0158114	0.005	LCK,PIM1,ITK,SYK,MAPKAPK2,GSK3B,CSK,CDK2,PIK3CG,PDPK1,PRKCQ,ZAP70,CHRM1
258	STF-62247		Autophagy (inducer)	8	2.52982	0.8	0.252982	0.08	Autophagy (inducer)
174	Sulindac	1	cGMP-PDE	8	2.52982	0.8	0.252982	0.08	PTGS2,PTGS1,AKR1B1,MAPK3,PPARD,PTGDR2,AKR1B10
5	Sunitinib	1	VEGFR	2	0.632456	0.2	0.0632456	0.02	PDGFRB,KIT,FLT1,KDR,FLT4,CSF1R,PDGFRA,FLT3
130	T-oligo		Telomerase	8	2.52982	0.8	0.252982	0.08	Telomerase
333	T0901317	1	LXR	8	2.52982	0.8	0.252982	0.08	NR1H3,NR1H4
557	Temozolomide		Alkylating agent	20	6.32456	2	0.632456	0.2	Alkylating agent
306	Fedratinib	1	JAK2	1	0.316228	0.1	0.0316228	0.01	JAK2
94	TGX 221	1	PI3Kb	8	2.52982	0.8	0.252982	0.08	PIK3CB
532	THZ-1-87	1	TAK1	1	0.316228	0.1	0.0316228	0.01	MAP3K7
346	THZ-2-102-1	1	CDK7	0.4	0.126491	0.04	0.0126491	0.004	CDK7
204	Tipifarnib	1	Farnesyl Transferase	1	0.316228	0.1	0.0316228	0.01	FNTB
589	Tivantinib	1	MET	1	0.316228	0.1	0.0316228	0.01	MET
77	Dovitinib	1	FGFR, VEGFR, PDGFR, KIT, FLT-3, Ret	2	0.632456	0.2	0.0632456	0.02	FLT3,KIT,FGFR1,FLT1,FGFR3
211	TL-2-105	1	CRAF	2	0.632456	0.2	0.0632456	0.02	RAF1
305	TPCA-1	1	IKK	4	1.26491	0.4	0.126491	0.04	IKBKB
430	Trametinib	1	MEK	0.25	0.0790569	0.025	0.00790569	0.0025	MAP2K1,MAP2K2
262	VX-11e	1	ERK	4	1.26491	0.4	0.126491	0.04	MAPK1
32	Tozasertib	1	Aurora kinase A/B/C, FLT-3, ABL1, JAK2	0.4	0.126491	0.04	0.0126491	0.004	AURKA,AURKB,AURKC,FLT3,ABL1,JAK2
420	VX-702	1	p38 MAPK	2	0.632456	0.2	0.0632456	0.02	MAPK14
574	Wnt-C59	1	PORCN	0.1	0.0316228	0.01	0.00316228	0.001	PORCN
112	XAV939	1	Tankyrase	8	2.52982	0.8	0.252982	0.08	TNKS
249	Cabozantinib	1	MET, VEGFR	2	0.632456	0.2	0.0632456	0.02	MET,KDR,RET,KIT,FLT1,FGFR1,FLT3,TEK,AXL
330	XMD13-2	1	RIPK	5	1.58114	0.5	0.158114	0.05	RIPK1
253	XMD14-99	1	EphB3 - CAMK1	8	2.52982	0.8	0.252982	0.08	EPHB3,CAMK1
332	XMD15-27	1	CAMK2B,CLK2,DYRK1A,MAST1,STK39	8	2.52982	0.8	0.252982	0.08	CAMK2B,CLK2,DYRK1A,MAST1,STK39
106	XMD8-85	1	ERK5	8	2.52982	0.8	0.252982	0.08	MAPK7
309	Y39983	1	Rock	4	1.26491	0.4	0.126491	0.04	ROCK1,ROCK2
310	YM 201636	1	PYKfive	2	0.632456	0.2	0.0632456	0.02	PIKFYVE
268	YM155	1	IAP	0.2	0.0632456	0.02	0.00632455	0.002	BIRC3,BIRC2,XIAP
549	Apatinib	1	VEGFR	8	2.52982	0.8	0.252982	0.08	KDR
266	Zibotentan	1	Endothelin A Receptor	8	2.52982	0.8	0.252982	0.08	EDNRA
191	Zebularine	1	Cytidine Deaminase	100	31.6228	10	3.16228	1	CDA

## Sheet: e_Cell_Line_ID_map
Non-small-cell lung cancer (NSCLC) cell line name and ID map
Cell_ID	Cell line name	cancer_type
677	A549	Lung:NSCLC
678	UMC-11	Lung:NSCLC
679	ChaGo-K-1	Lung:NSCLC
680	NCI-H727	Lung:NSCLC
752	A-427	Lung:NSCLC
753	NCI-H460	Lung:NSCLC
755	NCI-H1975	Lung:NSCLC
756	BEN	Lung:NSCLC
791	NCI-H1650	Lung:NSCLC
792	NCI-H1666	Lung:NSCLC
794	NCI-H1792	Lung:NSCLC
796	NCI-H2009	Lung:NSCLC
797	NCI-H596	Lung:NSCLC
799	NCI-H661	Lung:NSCLC
800	NCI-H23	Lung:NSCLC
801	NCI-H1299	Lung:NSCLC
802	NCI-H358	Lung:NSCLC
803	NCI-H522	Lung:NSCLC
806	NCI-H647	Lung:NSCLC
807	NCI-H650	Lung:NSCLC
808	NCI-H838	Lung:NSCLC
812	NCI-H1437	Lung:NSCLC
813	NCI-H1563	Lung:NSCLC
815	NCI-H1623	Lung:NSCLC
816	NCI-H1651	Lung:NSCLC
818	NCI-H1703	Lung:NSCLC
819	NCI-H1734	Lung:NSCLC
820	NCI-H1755	Lung:NSCLC
821	NCI-H1793	Lung:NSCLC
823	NCI-H1915	Lung:NSCLC
824	NCI-H1944	Lung:NSCLC
825	NCI-H2023	Lung:NSCLC
827	NCI-H2085	Lung:NSCLC
832	NCI-H2228	Lung:NSCLC
833	NCI-H2342	Lung:NSCLC
834	NCI-H2347	Lung:NSCLC
835	NCI-H2405	Lung:NSCLC
839	SW 900	Lung:NSCLC
840	NCI-H441	Lung:NSCLC
841	NCI-H2170	Lung:NSCLC
842	NCI-H520	Lung:NSCLC
843	SK-MES-1	Lung:NSCLC
844	SW 1573	Lung:NSCLC
847	NCI-H2087	Lung:NSCLC
848	SK-LU-1	Lung:NSCLC
850	201T	Lung:NSCLC
851	CAL-12T	Lung:NSCLC
854	EPLC-272H	Lung:NSCLC
855	HCC-15	Lung:NSCLC
856	HCC-366	Lung:NSCLC
857	HCC-44	Lung:NSCLC
858	HCC-78	Lung:NSCLC
859	HCC-827	Lung:NSCLC
860	LCLC-103H	Lung:NSCLC
861	LCLC-97TM1	Lung:NSCLC
862	LOU-NH91	Lung:NSCLC
864	COR-L 105	Lung:NSCLC
865	COR-L23	Lung:NSCLC
868	PC-14	Lung:NSCLC
870	RERF-LC-KJ	Lung:NSCLC
871	LK-2	Lung:NSCLC
872	HARA	Lung:NSCLC
877	PC-3 [JPC-3]	Lung:NSCLC
879	LU99A	Lung:NSCLC
886	EBC-1	Lung:NSCLC
888	ABC-1	Lung:NSCLC
890	H3255	Lung:NSCLC
1136	NCI-H1993	Lung:NSCLC
1180	NCI-H3122	Lung:NSCLC
1243	NCI-H1395	Lung:NSCLC
1245	NCI-H1648	Lung:NSCLC
8018	Calu-6	Lung:NSCLC
8040	EKVX	Lung:NSCLC
8072	HOP-62	Lung:NSCLC
8075	IA-LM	Lung:NSCLC
8103	LC-2-ad	Lung:NSCLC
8111	LXF-289	Lung:NSCLC
8130	NCI-H1355	Lung:NSCLC
8132	NCI-H2126	Lung:NSCLC
8133	NCI-H322M	Lung:NSCLC
8232	EMC-BAC-2	Lung:NSCLC

## Sheet: f_Cell_Line_mutationinformation
Non-small-cell lung cancer (NSCLC) cell lines, mutation/alteration status, and histology
Cell line name	MGH_ID	cancer_type	histology	TP53	CDKN2A	KRAS	PTEN	RB1	MLL2	PIK3CA	BRAF	ARID1A	MYC	EP300	NF1	NRAS	APC	SMAD4	SMARCA4	CREBBP	CCND1	ORAOV1	EGFR	KDM6A	FADD	BRCA2	FBXW7	ERBB2	FAT1	MLL3	NF2	MYCN	PIK3R1	MET	STK11	C17orf37	GRB7	CTCF	MACF1	MGA	SACS	STAG2	ARID2	MYH11	PBRM1	SETD2	STARD3	ZNF292	BCOR
A549	677	lung_NSCLC	lung_NSCLC_adenocarcinoma	wt	alt	alt	wt	wt	wt	wt	wt	wt	wt	wt	wt	wt	wt	wt	alt	wt	wt	wt	wt	wt	wt	wt	wt	wt	wt	wt	wt	wt	wt	wt	alt	wt	wt	wt	wt	wt	wt	wt	wt	wt	wt	wt	wt	wt	wt
UMC-11	678	lung_NSCLC	lung_NSCLC_carcinoid	alt	alt	alt	wt	wt	alt	wt	wt	wt	wt	wt	wt	wt	wt	alt	wt	wt	wt	wt	wt	wt	wt	wt	wt	wt	wt	wt	wt	wt	wt	wt	alt	wt	wt	wt	wt	wt	wt	wt	wt	wt	wt	wt	wt	wt	wt
ChaGo-K-1	679	lung_NSCLC	lung_NSCLC_not specified	alt	wt	wt	wt	wt	wt	wt	wt	alt	wt	wt	wt	wt	wt	wt	wt	wt	wt	wt	wt	wt	wt	wt	wt	wt	wt	wt	wt	wt	wt	wt	wt	wt	wt	wt	wt	wt	wt	wt	wt	wt	wt	wt	wt	alt	wt
NCI-H727	680	lung_NSCLC	lung_NSCLC_carcinoid	wt	wt	alt	wt	wt	wt	wt	wt	wt	wt	wt	wt	wt	wt	wt	wt	wt	wt	wt	wt	wt	wt	wt	wt	wt	wt	wt	wt	wt	wt	wt	wt	wt	wt	wt	wt	wt	wt	wt	wt	wt	wt	wt	wt	wt	wt
A427	752	lung_NSCLC	lung_NSCLC_not specified	wt	alt	alt	wt	wt	wt	wt	wt	wt	wt	wt	wt	wt	wt	wt	alt	wt	wt	wt	wt	wt	wt	wt	wt	wt	wt	wt	wt	wt	wt	wt	wt	wt	wt	wt	wt	wt	wt	wt	wt	wt	wt	wt	wt	wt	wt
NCI-H460	753	lung_NSCLC	lung_NSCLC_large cell	wt	alt	alt	wt	wt	wt	alt	wt	wt	alt	wt	wt	wt	wt	wt	wt	wt	wt	wt	wt	wt	wt	wt	wt	wt	wt	wt	wt	wt	wt	wt	alt	wt	wt	wt	wt	wt	wt	wt	wt	wt	wt	wt	wt	wt	wt
NCI-H1975	755	lung_NSCLC	lung_NSCLC_adenocarcinoma	alt	wt	wt	wt	wt	wt	alt	wt	wt	alt	wt	wt	wt	wt	wt	wt	wt	wt	wt	alt	wt	wt	wt	wt	wt	wt	wt	wt	wt	wt	wt	wt	wt	wt	wt	wt	wt	wt	wt	wt	wt	wt	wt	wt	wt	wt
BEN	756	lung_NSCLC	lung_NSCLC_not specified	alt	wt	alt	wt	wt	wt	wt	wt	wt	wt	wt	wt	wt	wt	wt	wt	wt	wt	wt	wt	wt	wt	wt	wt	wt	wt	wt	wt	wt	wt	wt	wt	wt	wt	wt	wt	wt	wt	wt	wt	wt	wt	wt	wt	wt	wt
NCI-H1650	791	lung_NSCLC	lung_NSCLC_adenocarcinoma	alt	alt	wt	alt	wt	wt	wt	wt	wt	wt	wt	wt	wt	wt	wt	wt	wt	wt	wt	alt	wt	wt	wt	wt	wt	wt	wt	wt	wt	wt	wt	wt	wt	wt	wt	wt	wt	wt	wt	wt	wt	wt	wt	wt	wt	wt
NCI-H1666	792	lung_NSCLC	lung_NSCLC_adenocarcinoma	wt	alt	wt	wt	wt	wt	wt	alt	wt	wt	wt	wt	wt	wt	wt	wt	wt	wt	wt	wt	wt	wt	wt	wt	wt	wt	wt	wt	wt	wt	wt	alt	wt	wt	wt	wt	wt	wt	wt	wt	wt	wt	wt	wt	wt	wt
NCI-H1792	794	lung_NSCLC	lung_NSCLC_adenocarcinoma	alt	wt	alt	wt	wt	wt	wt	wt	wt	alt	wt	wt	wt	wt	wt	wt	wt	wt	wt	wt	wt	wt	wt	wt	wt	wt	wt	wt	wt	wt	wt	wt	wt	wt	wt	wt	wt	wt	wt	wt	wt	wt	wt	wt	wt	wt
NCI-H2009	796	lung_NSCLC	lung_NSCLC_adenocarcinoma	alt	wt	alt	wt	alt	wt	wt	wt	wt	wt	wt	wt	wt	wt	wt	wt	wt	wt	wt	wt	wt	wt	wt	wt	wt	wt	wt	wt	wt	wt	alt	wt	wt	wt	wt	wt	wt	wt	wt	wt	wt	wt	wt	wt	wt	wt
NCI-H596	797	lung_NSCLC	lung_NSCLC_adenocarcinoma	alt	wt	wt	wt	alt	wt	alt	wt	wt	wt	wt	wt	wt	wt	wt	wt	wt	wt	wt	wt	wt	wt	wt	wt	wt	wt	wt	wt	wt	wt	alt	wt	wt	wt	wt	wt	wt	wt	wt	wt	wt	wt	wt	wt	wt	wt
NCI-H661	799	lung_NSCLC	lung_NSCLC_large cell	alt	alt	alt	wt	wt	wt	wt	wt	wt	wt	wt	wt	wt	wt	wt	wt	wt	wt	wt	wt	wt	wt	wt	wt	wt	wt	wt	wt	wt	wt	wt	wt	wt	wt	wt	wt	wt	wt	wt	wt	wt	wt	wt	wt	wt	wt
NCI-H23	800	lung_NSCLC	lung_NSCLC_adenocarcinoma	alt	wt	alt	wt	wt	wt	wt	wt	wt	alt	wt	wt	wt	wt	wt	alt	wt	alt	alt	wt	wt	alt	wt	wt	wt	wt	wt	wt	wt	wt	wt	alt	wt	wt	wt	wt	wt	wt	wt	wt	wt	wt	wt	wt	wt	wt
NCI-H1299	801	lung_NSCLC	lung_NSCLC_large cell	alt	wt	wt	wt	wt	wt	wt	wt	wt	wt	wt	wt	alt	wt	wt	alt	wt	wt	wt	wt	wt	wt	wt	wt	wt	wt	wt	wt	wt	wt	wt	wt	wt	wt	wt	wt	wt	wt	wt	wt	wt	wt	wt	wt	wt	wt
NCI-H358	802	lung_NSCLC	lung_NSCLC_adenocarcinoma	wt	wt	alt	wt	wt	wt	wt	wt	wt	wt	wt	wt	wt	wt	wt	wt	wt	wt	wt	wt	wt	wt	wt	wt	wt	wt	wt	wt	wt	wt	wt	wt	wt	wt	wt	wt	wt	wt	wt	wt	wt	wt	wt	wt	wt	wt
NCI-H522	803	lung_NSCLC	lung_NSCLC_adenocarcinoma	alt	wt	wt	wt	wt	wt	wt	wt	wt	wt	wt	wt	wt	wt	wt	alt	wt	wt	wt	wt	wt	wt	wt	wt	wt	wt	wt	wt	wt	wt	wt	wt	wt	wt	wt	wt	wt	wt	wt	wt	wt	wt	wt	wt	wt	alt
NCI-H647	806	lung_NSCLC	lung_NSCLC_not specified	alt	alt	alt	wt	wt	wt	wt	wt	wt	alt	wt	wt	wt	wt	wt	wt	wt	wt	wt	wt	wt	wt	wt	wt	wt	wt	wt	wt	wt	wt	wt	wt	wt	wt	wt	wt	wt	wt	wt	wt	wt	wt	wt	wt	wt	wt
NCI-H650	807	lung_NSCLC	lung_NSCLC_adenocarcinoma	wt	wt	alt	wt	wt	wt	wt	wt	wt	wt	wt	wt	wt	wt	wt	alt	wt	wt	wt	wt	wt	wt	alt	wt	wt	wt	wt	wt	wt	wt	wt	wt	wt	wt	wt	wt	alt	wt	wt	wt	wt	wt	wt	wt	wt	wt
NCI-H838	808	lung_NSCLC	lung_NSCLC_adenocarcinoma	alt	alt	wt	wt	wt	wt	wt	wt	alt	wt	wt	wt	wt	wt	wt	alt	wt	wt	wt	wt	wt	wt	wt	wt	wt	wt	wt	wt	wt	wt	wt	wt	wt	wt	wt	alt	wt	wt	wt	wt	wt	wt	wt	wt	wt	wt
NCI-H1437	812	lung_NSCLC	lung_NSCLC_adenocarcinoma	alt	alt	wt	wt	wt	wt	wt	wt	wt	wt	wt	wt	wt	wt	wt	wt	wt	wt	wt	wt	wt	wt	wt	wt	wt	wt	wt	wt	wt	wt	wt	wt	wt	wt	wt	wt	wt	wt	wt	wt	wt	wt	wt	wt	wt	wt
NCI-H1651	816	lung_NSCLC	lung_NSCLC_adenocarcinoma	alt	alt	wt	wt	wt	wt	wt	wt	wt	wt	wt	alt	wt	wt	wt	wt	wt	wt	wt	wt	wt	wt	wt	wt	wt	wt	wt	wt	wt	wt	wt	wt	wt	wt	wt	wt	wt	wt	wt	wt	wt	wt	wt	wt	wt	wt
NCI-H1703	818	lung_NSCLC	lung_NSCLC_adenocarcinoma	alt	alt	wt	wt	wt	wt	wt	wt	wt	wt	wt	wt	wt	wt	wt	alt	wt	wt	wt	wt	wt	wt	wt	wt	wt	wt	wt	wt	wt	wt	wt	wt	wt	wt	wt	wt	wt	wt	wt	wt	wt	wt	wt	wt	wt	wt
NCI-H1734	819	lung_NSCLC	lung_NSCLC_adenocarcinoma	alt	wt	alt	wt	alt	wt	wt	wt	wt	wt	wt	wt	wt	wt	wt	wt	wt	wt	wt	wt	wt	wt	wt	wt	wt	wt	wt	wt	wt	wt	wt	alt	wt	wt	wt	wt	wt	wt	wt	wt	wt	wt	wt	wt	wt	wt
NCI-H1755	820	lung_NSCLC	lung_NSCLC_adenocarcinoma	alt	alt	wt	wt	wt	wt	wt	alt	wt	wt	wt	wt	wt	wt	wt	wt	wt	wt	wt	wt	wt	wt	wt	wt	wt	wt	wt	wt	wt	wt	wt	alt	wt	wt	wt	wt	wt	wt	wt	wt	wt	wt	wt	wt	wt	wt
NCI-H1793	821	lung_NSCLC	lung_NSCLC_adenocarcinoma	alt	wt	wt	wt	wt	wt	wt	wt	alt	wt	wt	wt	wt	wt	wt	alt	wt	wt	wt	wt	wt	wt	wt	wt	wt	wt	wt	wt	wt	wt	wt	wt	wt	wt	wt	wt	wt	wt	wt	wt	wt	alt	wt	wt	wt	wt
NCI-H1915	823	lung_NSCLC	lung_NSCLC_large cell	alt	wt	wt	wt	wt	wt	wt	wt	wt	wt	wt	wt	wt	wt	wt	wt	wt	wt	wt	wt	wt	wt	wt	wt	wt	wt	wt	wt	wt	wt	wt	alt	wt	wt	wt	wt	wt	wt	wt	wt	wt	wt	wt	wt	wt	wt
NCI-H1944	824	lung_NSCLC	lung_NSCLC_adenocarcinoma	wt	alt	alt	wt	wt	wt	wt	wt	wt	wt	wt	wt	wt	wt	wt	wt	wt	wt	wt	wt	wt	wt	wt	wt	wt	wt	wt	wt	wt	wt	wt	wt	wt	wt	wt	wt	wt	wt	wt	wt	wt	wt	wt	wt	wt	wt
NCI-H2023	825	lung_NSCLC	lung_NSCLC_adenocarcinoma	alt	alt	wt	wt	wt	wt	wt	wt	wt	wt	wt	wt	wt	wt	wt	alt	wt	wt	wt	wt	wt	wt	wt	wt	wt	wt	wt	wt	wt	wt	wt	wt	wt	wt	wt	wt	wt	wt	wt	wt	wt	wt	wt	wt	wt	wt
NCI-H2085	827	lung_NSCLC	lung_NSCLC_adenocarcinoma	alt	wt	wt	wt	wt	wt	wt	wt	wt	wt	wt	wt	wt	wt	wt	alt	wt	wt	wt	wt	wt	wt	wt	wt	wt	wt	wt	wt	wt	wt	wt	wt	wt	wt	wt	wt	wt	wt	wt	wt	wt	wt	wt	wt	wt	wt
NCI-H2228	832	lung_NSCLC	lung_NSCLC_adenocarcinoma	alt	alt	wt	wt	alt	wt	wt	wt	wt	wt	wt	wt	wt	wt	wt	wt	wt	wt	wt	wt	wt	wt	wt	wt	wt	wt	wt	wt	wt	wt	wt	wt	wt	wt	wt	wt	wt	wt	wt	wt	wt	wt	wt	wt	wt	wt
NCI-H2342	833	lung_NSCLC	lung_NSCLC_adenocarcinoma	alt	wt	wt	wt	wt	wt	alt	wt	wt	alt	wt	wt	wt	wt	wt	wt	wt	wt	wt	wt	wt	wt	wt	wt	wt	wt	alt	wt	wt	wt	alt	wt	wt	wt	wt	wt	wt	wt	wt	wt	wt	wt	wt	wt	wt	wt
NCI-H2347	834	lung_NSCLC	lung_NSCLC_adenocarcinoma	wt	wt	alt	wt	wt	wt	wt	wt	wt	wt	wt	wt	alt	wt	wt	wt	wt	wt	wt	wt	wt	wt	wt	wt	wt	wt	wt	wt	wt	wt	wt	wt	wt	wt	wt	wt	wt	wt	wt	wt	wt	wt	wt	wt	wt	wt
NCI-H2405	835	lung_NSCLC	lung_NSCLC_adenocarcinoma	alt	alt	wt	wt	wt	wt	wt	wt	wt	wt	wt	wt	wt	wt	alt	wt	wt	wt	wt	wt	wt	wt	wt	wt	wt	wt	wt	wt	wt	wt	wt	wt	wt	wt	wt	wt	wt	wt	wt	wt	wt	wt	wt	wt	wt	wt
SW900	839	lung_NSCLC	lung_NSCLC_squamous_cell_carcinoma	alt	alt	alt	wt	wt	alt	wt	wt	wt	wt	wt	alt	wt	wt	wt	wt	wt	wt	wt	wt	wt	wt	wt	wt	wt	alt	wt	wt	wt	wt	wt	wt	wt	wt	wt	wt	wt	wt	wt	wt	wt	wt	wt	wt	wt	wt
NCI-H441	840	lung_NSCLC	lung_NSCLC_adenocarcinoma	alt	wt	alt	wt	wt	wt	wt	wt	wt	wt	wt	wt	wt	wt	wt	wt	wt	wt	wt	wt	wt	wt	wt	wt	wt	wt	wt	wt	wt	wt	wt	wt	wt	wt	wt	wt	wt	wt	wt	alt	wt	wt	wt	wt	wt	wt
NCI-H2170	841	lung_NSCLC	lung_NSCLC_squamous_cell_carcinoma	alt	alt	alt	wt	wt	wt	wt	wt	wt	alt	wt	wt	wt	wt	wt	wt	wt	wt	wt	wt	wt	wt	wt	wt	alt	wt	wt	wt	wt	wt	alt	wt	alt	alt	wt	wt	wt	wt	wt	wt	wt	wt	wt	wt	wt	wt
NCI-H520	842	lung_NSCLC	lung_NSCLC_squamous_cell_carcinoma	alt	wt	wt	wt	wt	wt	wt	wt	wt	wt	wt	wt	wt	wt	wt	wt	alt	wt	wt	wt	wt	wt	wt	wt	wt	wt	wt	wt	wt	wt	wt	wt	wt	wt	wt	wt	wt	wt	wt	wt	wt	wt	wt	wt	wt	wt
SK-MES-1	843	lung_NSCLC	lung_NSCLC_squamous_cell_carcinoma	alt	alt	wt	wt	wt	wt	wt	wt	wt	wt	wt	alt	wt	wt	wt	wt	wt	wt	wt	wt	wt	wt	wt	wt	wt	wt	wt	wt	wt	wt	wt	wt	wt	wt	wt	wt	wt	wt	wt	wt	wt	wt	wt	wt	wt	wt
SW1573	844	lung_NSCLC	lung_NSCLC_adenocarcinoma	wt	alt	alt	wt	wt	wt	alt	wt	wt	wt	wt	wt	wt	wt	alt	wt	wt	wt	wt	wt	wt	wt	wt	wt	wt	wt	wt	alt	wt	wt	wt	wt	wt	wt	wt	wt	wt	wt	wt	wt	wt	wt	wt	wt	wt	wt
NCI-H2087	847	lung_NSCLC	lung_NSCLC_adenocarcinoma	alt	wt	wt	wt	alt	wt	wt	wt	wt	wt	wt	wt	alt	wt	wt	wt	wt	wt	wt	wt	wt	wt	wt	wt	wt	wt	wt	wt	wt	wt	wt	wt	wt	wt	wt	alt	wt	wt	wt	wt	wt	wt	wt	wt	alt	wt
SK-LU-1	848	lung_NSCLC	lung_NSCLC_adenocarcinoma	alt	alt	alt	wt	wt	wt	wt	wt	alt	wt	wt	wt	wt	wt	wt	wt	wt	wt	wt	wt	alt	wt	wt	wt	wt	wt	wt	wt	wt	wt	wt	wt	wt	wt	wt	wt	wt	wt	wt	wt	wt	wt	wt	wt	wt	wt
201T	850	lung_NSCLC	lung_NSCLC_adenocarcinoma	alt	alt	wt	wt	wt	wt	wt	wt	wt	wt	wt	wt	wt	wt	wt	wt	wt	wt	wt	wt	wt	wt	wt	wt	wt	wt	wt	wt	wt	wt	wt	wt	wt	wt	wt	wt	wt	wt	wt	wt	wt	wt	wt	wt	wt	wt
CAL-12T	851	lung_NSCLC	lung_NSCLC_not specified	alt	wt	wt	wt	wt	wt	wt	alt	wt	wt	wt	wt	wt	wt	wt	alt	wt	wt	wt	wt	wt	wt	wt	wt	wt	wt	wt	wt	wt	wt	wt	wt	wt	wt	wt	wt	wt	wt	wt	alt	wt	wt	wt	wt	wt	wt
EPLC-272H	854	lung_NSCLC	lung_NSCLC_squamous_cell_carcinoma	alt	wt	wt	wt	wt	alt	wt	wt	wt	wt	wt	alt	wt	wt	wt	wt	wt	alt	alt	wt	wt	alt	wt	wt	wt	wt	wt	wt	wt	wt	wt	wt	wt	wt	wt	wt	wt	wt	wt	wt	wt	wt	wt	wt	wt	wt
HCC-15	855	lung_NSCLC	lung_NSCLC_squamous_cell_carcinoma	alt	alt	wt	wt	alt	wt	wt	wt	wt	wt	alt	wt	alt	wt	wt	alt	wt	wt	wt	wt	wt	wt	wt	wt	wt	wt	wt	wt	wt	wt	wt	wt	wt	wt	wt	alt	wt	wt	wt	wt	wt	wt	wt	wt	wt	wt
HCC-366	856	lung_NSCLC	lung_NSCLC_not specified	alt	wt	wt	wt	wt	wt	wt	wt	wt	wt	wt	wt	wt	wt	wt	alt	wt	wt	wt	wt	wt	wt	wt	wt	wt	wt	wt	wt	wt	wt	wt	wt	wt	wt	wt	wt	wt	wt	wt	wt	wt	wt	wt	wt	wt	wt
HCC-44	857	lung_NSCLC	lung_NSCLC_adenocarcinoma	alt	wt	alt	wt	wt	wt	wt	wt	wt	alt	wt	wt	wt	wt	wt	wt	wt	wt	wt	wt	wt	wt	wt	wt	wt	wt	wt	wt	wt	wt	wt	wt	wt	wt	wt	wt	wt	wt	wt	wt	wt	wt	wt	wt	wt	wt
HCC-78	858	lung_NSCLC	lung_NSCLC_adenocarcinoma	alt	wt	wt	wt	wt	wt	wt	wt	wt	wt	wt	wt	wt	wt	wt	wt	wt	wt	wt	wt	wt	wt	wt	wt	wt	wt	wt	wt	wt	wt	wt	wt	wt	wt	wt	wt	wt	wt	wt	wt	wt	wt	wt	wt	wt	wt
HCC-827	859	lung_NSCLC	lung_NSCLC_adenocarcinoma	wt	wt	wt	wt	wt	wt	wt	wt	wt	wt	wt	wt	wt	wt	wt	wt	wt	wt	wt	alt	wt	wt	wt	wt	wt	wt	wt	wt	wt	wt	wt	wt	wt	wt	wt	wt	wt	wt	wt	wt	wt	wt	wt	wt	wt	wt
LCLC-103H	860	lung_NSCLC	lung_NSCLC_large cell	wt	alt	wt	wt	wt	wt	wt	wt	wt	wt	wt	alt	wt	wt	wt	wt	wt	wt	wt	wt	wt	wt	wt	wt	wt	wt	wt	alt	wt	wt	wt	wt	wt	wt	wt	wt	wt	wt	wt	wt	wt	wt	wt	wt	wt	wt
LCLC-97TM1	861	lung_NSCLC	lung_NSCLC_large cell	alt	alt	alt	wt	wt	wt	wt	wt	wt	wt	wt	wt	wt	wt	wt	wt	wt	wt	wt	wt	wt	wt	wt	wt	wt	wt	wt	wt	wt	wt	wt	wt	wt	wt	wt	wt	wt	wt	wt	wt	wt	wt	wt	wt	wt	wt
LOU-NH91	862	lung_NSCLC	lung_NSCLC_squamous_cell_carcinoma	alt	alt	wt	wt	wt	wt	alt	wt	wt	wt	alt	wt	wt	wt	wt	wt	wt	wt	wt	wt	wt	wt	wt	wt	wt	wt	wt	alt	wt	wt	wt	wt	wt	wt	wt	wt	alt	wt	wt	alt	wt	wt	wt	wt	wt	wt
COR-L105	864	lung_NSCLC	lung_NSCLC_adenocarcinoma	wt	wt	wt	wt	wt	alt	wt	wt	wt	wt	wt	wt	wt	wt	wt	wt	wt	wt	wt	wt	wt	wt	wt	wt	wt	wt	alt	wt	wt	wt	wt	wt	wt	wt	wt	wt	wt	wt	wt	wt	wt	wt	wt	wt	wt	wt
COR-L23	865	lung_NSCLC	lung_NSCLC_large cell	wt	wt	alt	wt	wt	wt	wt	wt	wt	alt	wt	wt	wt	wt	wt	wt	wt	wt	wt	wt	wt	wt	wt	wt	wt	wt	wt	wt	wt	wt	wt	wt	wt	wt	wt	wt	wt	wt	wt	wt	wt	wt	wt	wt	wt	wt
PC-14	868	lung_NSCLC	lung_NSCLC_adenocarcinoma	alt	wt	wt	wt	wt	wt	wt	wt	wt	wt	wt	wt	wt	wt	wt	wt	wt	wt	wt	alt	wt	wt	wt	wt	wt	wt	wt	wt	wt	wt	wt	wt	wt	wt	wt	wt	wt	wt	wt	wt	wt	wt	wt	wt	wt	alt
RERF-LC-KJ	870	lung_NSCLC	lung_NSCLC_adenocarcinoma	alt	wt	wt	wt	wt	wt	wt	wt	wt	wt	wt	wt	wt	wt	wt	wt	wt	wt	wt	wt	wt	wt	wt	wt	wt	wt	wt	wt	wt	wt	wt	wt	wt	wt	wt	wt	wt	wt	wt	wt	wt	wt	wt	wt	wt	wt
LK-2	871	lung_NSCLC	lung_NSCLC_squamous_cell_carcinoma	alt	alt	wt	wt	wt	alt	wt	wt	wt	wt	wt	wt	wt	alt	wt	wt	wt	wt	wt	wt	wt	wt	wt	wt	wt	wt	wt	wt	wt	wt	wt	wt	wt	wt	wt	wt	wt	wt	wt	wt	wt	wt	wt	wt	wt	wt
HARA	872	lung_NSCLC	lung_NSCLC_squamous_cell_carcinoma	alt	wt	wt	wt	wt	wt	wt	wt	wt	wt	wt	wt	wt	wt	wt	wt	wt	wt	wt	wt	wt	wt	wt	wt	wt	wt	wt	wt	wt	wt	wt	wt	wt	wt	wt	wt	wt	wt	wt	wt	wt	wt	wt	wt	wt	wt
PC-3 [JPC-3]	877	lung_NSCLC	lung_NSCLC_adenocarcinoma	alt	alt	wt	wt	wt	wt	wt	wt	wt	wt	wt	wt	wt	wt	wt	wt	wt	wt	wt	alt	wt	wt	wt	wt	wt	wt	wt	wt	wt	wt	wt	wt	wt	wt	wt	wt	wt	wt	wt	wt	wt	wt	wt	wt	wt	wt
LU-99A	879	lung_NSCLC	lung_NSCLC_large cell	wt	alt	alt	wt	wt	wt	alt	wt	wt	wt	alt	wt	wt	wt	wt	wt	wt	wt	wt	wt	wt	wt	wt	wt	wt	wt	wt	wt	wt	wt	wt	wt	wt	wt	wt	wt	wt	wt	wt	wt	wt	wt	wt	wt	wt	wt
EBC-1	886	lung_NSCLC	lung_NSCLC_squamous_cell_carcinoma	alt	wt	wt	wt	wt	wt	wt	wt	wt	wt	wt	wt	wt	wt	wt	wt	wt	wt	wt	wt	wt	wt	wt	wt	wt	wt	wt	wt	wt	wt	alt	wt	wt	wt	wt	wt	wt	wt	wt	wt	wt	wt	wt	wt	wt	wt
ABC-1	888	lung_NSCLC	lung_NSCLC_adenocarcinoma	alt	wt	wt	wt	wt	wt	wt	wt	wt	wt	wt	alt	wt	wt	wt	wt	wt	wt	wt	wt	wt	wt	wt	wt	wt	wt	wt	wt	wt	wt	wt	wt	wt	wt	wt	wt	wt	wt	wt	wt	wt	alt	wt	wt	wt	wt
H3255	890	lung_NSCLC	lung_NSCLC_adenocarcinoma	alt	alt	wt	wt	wt	wt	alt	wt	wt	wt	wt	wt	wt	wt	wt	wt	wt	wt	wt	alt	wt	wt	wt	wt	wt	wt	wt	wt	wt	wt	wt	wt	wt	wt	wt	wt	wt	wt	wt	wt	wt	wt	wt	wt	wt	wt
NCI-H1993	1136	lung_NSCLC	lung_NSCLC_adenocarcinoma	alt	wt	wt	wt	wt	wt	wt	wt	wt	wt	wt	wt	wt	wt	wt	wt	wt	wt	wt	wt	wt	wt	wt	wt	wt	wt	wt	wt	wt	wt	alt	alt	wt	wt	wt	wt	wt	wt	wt	wt	wt	wt	wt	wt	wt	wt
NCI-H3122	1180	lung_NSCLC	lung_NSCLC_adenocarcinoma	alt	alt	wt	wt	wt	wt	wt	wt	wt	wt	wt	alt	wt	wt	wt	wt	wt	alt	alt	wt	wt	alt	wt	wt	wt	wt	wt	wt	wt	wt	wt	wt	wt	wt	wt	wt	wt	wt	wt	wt	wt	wt	wt	wt	wt	wt
NCI-H1395	1243	lung_NSCLC	lung_NSCLC_adenocarcinoma	wt	wt	wt	wt	wt	wt	wt	alt	wt	wt	wt	wt	wt	wt	wt	wt	wt	wt	wt	wt	wt	wt	wt	wt	wt	wt	wt	wt	wt	wt	wt	alt	wt	wt	wt	wt	wt	wt	wt	wt	wt	wt	wt	wt	wt	wt
NCI-H1648	1245	lung_NSCLC	lung_NSCLC_adenocarcinoma	alt	alt	wt	wt	wt	wt	wt	wt	wt	wt	wt	wt	wt	wt	wt	wt	wt	wt	wt	wt	wt	wt	wt	wt	wt	wt	wt	wt	wt	wt	alt	wt	wt	wt	wt	wt	wt	wt	wt	wt	wt	wt	wt	wt	wt	wt
Calu-6	8018	lung_NSCLC	lung_NSCLC_adenocarcinoma	alt	wt	alt	wt	wt	wt	wt	wt	wt	wt	wt	wt	wt	wt	wt	wt	wt	wt	wt	wt	wt	wt	wt	wt	wt	wt	wt	wt	wt	wt	wt	wt	wt	wt	wt	wt	wt	wt	wt	wt	wt	wt	wt	wt	wt	wt
EKVX	8040	lung_NSCLC	lung_NSCLC_adenocarcinoma	alt	wt	wt	wt	wt	wt	wt	wt	wt	wt	wt	wt	wt	wt	wt	alt	wt	wt	wt	wt	wt	wt	wt	wt	wt	wt	wt	wt	wt	wt	wt	wt	wt	wt	wt	wt	wt	wt	wt	wt	wt	wt	wt	wt	wt	wt
HOP-62	8072	lung_NSCLC	lung_NSCLC_adenocarcinoma	alt	wt	alt	wt	wt	wt	wt	wt	wt	wt	wt	wt	wt	wt	wt	wt	wt	wt	wt	wt	wt	wt	wt	wt	wt	wt	wt	wt	wt	wt	wt	wt	wt	wt	wt	wt	wt	wt	wt	wt	wt	wt	wt	wt	wt	wt
IA-LM	8075	lung_NSCLC	lung_NSCLC_large cell	alt	wt	alt	wt	wt	wt	wt	wt	wt	wt	wt	wt	wt	wt	wt	wt	wt	wt	wt	wt	wt	wt	wt	wt	wt	wt	wt	wt	wt	wt	wt	wt	wt	wt	wt	wt	wt	wt	wt	wt	wt	wt	wt	wt	wt	wt
LC-2-ad	8103	lung_NSCLC	lung_NSCLC_adenocarcinoma	alt	alt	wt	wt	wt	wt	wt	wt	wt	alt	wt	wt	wt	wt	wt	wt	wt	wt	wt	wt	wt	wt	wt	wt	wt	wt	wt	wt	wt	wt	wt	wt	wt	wt	wt	wt	wt	wt	wt	wt	wt	wt	wt	wt	wt	wt
LXF-289	8111	lung_NSCLC	lung_NSCLC_adenocarcinoma	alt	alt	wt	wt	wt	wt	wt	wt	wt	wt	wt	wt	wt	wt	wt	wt	wt	wt	wt	wt	wt	wt	wt	wt	wt	wt	wt	wt	wt	wt	wt	wt	wt	wt	wt	alt	alt	wt	wt	wt	wt	wt	wt	wt	wt	wt
NCI-H1355	8130	lung_NSCLC	lung_NSCLC_adenocarcinoma	alt	wt	alt	wt	wt	wt	wt	wt	wt	wt	wt	wt	wt	wt	wt	wt	wt	wt	wt	wt	wt	wt	wt	wt	wt	wt	wt	wt	wt	wt	wt	wt	wt	wt	wt	wt	wt	wt	wt	wt	alt	wt	wt	wt	wt	wt
NCI-H2126	8132	lung_NSCLC	lung_NSCLC_adenocarcinoma	wt	wt	wt	wt	wt	wt	wt	wt	wt	wt	wt	wt	wt	wt	wt	wt	wt	wt	wt	wt	wt	wt	wt	wt	wt	wt	wt	wt	wt	wt	wt	wt	wt	wt	wt	wt	wt	wt	wt	wt	wt	wt	wt	wt	wt	wt
NCI-H322M	8133	lung_NSCLC	lung_NSCLC_adenocarcinoma	alt	alt	wt	wt	wt	wt	wt	wt	wt	wt	wt	wt	wt	wt	wt	wt	wt	wt	wt	wt	wt	wt	wt	wt	wt	wt	wt	wt	wt	wt	wt	wt	wt	wt	wt	wt	wt	wt	wt	wt	wt	wt	wt	wt	wt	wt
EMC-BAC-2	8232	lung_NSCLC	lung_NSCLC_adenocarcinoma	wt	alt	alt	wt	wt	wt	wt	wt	wt	wt	wt	wt	wt	wt	wt	alt	wt	wt	wt	wt	wt	wt	wt	wt	wt	wt	wt	wt	wt	wt	wt	alt	wt	wt	wt	wt	wt	wt	wt	wt	wt	wt	wt	wt	wt	wt
[truncated: 382 more columns]

## Sheet: File_Description
Table Description
Table a: Anchor Drug names and their main targets
Table b: Library Drug names and their main targets
Table c: Anchor drugs, concentrations used, and the complete list of targets for each drug.
Table d: Library drugs, concentrations used, and the complete list of targets for each drug.
Table e: Cell ID and Cell Line name
Table f: Mutational/alteration information and histology for non-small-cell lung cancer (NSCLC) cell lines for different driver genes.
Column Names and Descriptions
Column name	Description
Anchor_ID	Anchor Drug ID
Anchor_Drug_Name	Anchor Drug Name
Library_ID	Library Drug ID
Library_Drug_Name	Library Drug Name
Primary_Target	Primary Target of the drug
all_targets	all targets of the drug (not just primary target)
Version	Version of anchor drug corresponding to a particular concentration. Some anchors had 2 versions (2 concentrations) out of which only one version of the anchor was used for the analysis. The anchor version used in indicated in Table S2b.
Concentration	Concentration of anchor drug.
Dx	Concentration of library drug at Dose x. There are 5 doses (D1 to D5) for each library drug and concentration in micro molar is listed.
INHIBITOR(=1)/AGONIST(=0)	Indicates whether the library drug is an inhibitor (=1) or agonist (=0)
Cell_ID	Cell line ID
Cell line name	Cell line name
cancer_type	Cancer type of cell line (NSCLC)
MGH_ID	MGH ID. Same as Cell line ID
histology	histology of cell line
TP53	Indicates if there is an alteration for cancer driver gene TP53 in the corresponding cell line. alt=alteration; wt= wild type. Similarly information for some other cancer drivers are shown.
