# Supplementary material for: A landscape of response to drug combinations in non-small cell lung cancer
Source: Nat Commun. 2023 Jun 28;14:3830. doi: 10.1038/s41467-023-39528-9 (PMC10307832; doi:10.1038/s41467-023-39528-9)
Supplement: Supplementary file 7 — Supplementary Dataset S3 [file 41467_2023_39528_MOESM7_ESM.xlsx]

## Sheet: a_coverage_cellline
Minimum number of library drugs for each anchor drug to cover a certain percentage of cell lines with high synergies.
The minimum number of library drugs for covering various percentages of cell lines (50 to 100%) are shown. NA implies no amount of library drugs can cover this percentage of cell lines with high synergies.
Anchor_ID	Anchor_Drug_Name	50	55	60	65	70	75	80	85	90	95	100
104	Bortezomib	1	1	2	2	2	2	3	4	6	9	NA
418	AZD7762	1	1	1	1	2	2	3	3	4	6	NA
385	Navitoclax	1	2	2	2	3	3	4	5	7	11	14
417	Olaparib	2	2	2	3	4	5	7	10	NA	NA	NA
430	Trametinib	1	1	2	3	4	5	7	10	NA	NA	NA
113	Alpelisib	3	3	4	5	5	7	8	11	15	19	NA
32	Tozasertib	2	3	3	4	5	7	9	13	NA	NA	NA
51	Dasatinib	1	1	2	2	4	5	9	13	NA	NA	NA
185	Linsitinib	3	3	3	4	5	7	9	12	15	NA	NA
246	Nutlin	2	3	3	4	5	6	9	NA	NA	NA	NA
299	OSI-027	1	2	2	3	5	7	9	NA	NA	NA	NA
535	Vorinostat	2	3	3	4	5	6	9	13	16	NA	NA
37	Crizotinib	3	4	4	5	6	8	10	12	16	NA	NA
194	Luminespid	3	4	4	5	6	8	10	12	14	NA	NA
119	Lapatinib	3	4	5	6	8	10	13	17	20	NA	NA
373	Pictilisib	3	4	6	8	10	13	17	NA	NA	NA	NA
308	Foretinib	5	6	7	9	10	14	18	NA	NA	NA	NA
196	Phenformin	5	7	10	14	18	NA	NA	NA	NA	NA	NA
425	Palbociclib	13	17	NA	NA	NA	NA	NA	NA	NA	NA	NA
428	Pemetrexed	5	7	10	13	17	NA	NA	NA	NA	NA	NA
539	Decitabine	7	11	15	18	NA	NA	NA	NA	NA	NA	NA

## Sheet: b_supersensitive_all
All drug combinations ranked based on their super-sensitive effect. Percent of cell lines with super sensitive effect for each combination is shown.
Library drug analysis done at dose D4.
Anchor_ID	Library_ID	Anchor_Drug_Name	Library_Drug_Name	percent_of_cellines_with_supersensitive_effect
299	55	OSI-027	A770041	35.1351
535	32	Vorinostat	Tozasertib	33.3333
51	527	Dasatinib	AT9283	24.6575
373	55	Pictilisib	A770041	24
373	548	Pictilisib	Vincristine	24
417	539	Olaparib	Decitabine	23.0769
104	548	Bortezomib	Vincristine	22.3881
119	548	Lapatinib	Vincristine	22.2222
51	430	Dasatinib	Trametinib	20.8333
373	527	Pictilisib	AT9283	20
51	364	Dasatinib	HG-5-88-01	19.4444
373	430	Pictilisib	Trametinib	18.6667
535	55	Vorinostat	A770041	18.0556
373	535	Pictilisib	Vorinostat	17.3333
425	415	Palbociclib	CPI-613	16.9014
32	535	Tozasertib	Vorinostat	16.6667
119	133	Lapatinib	Doxorubicin	16.6667
417	535	Olaparib	Vorinostat	16.6667
535	497	Vorinostat	BX 795	16.4384
196	55	Phenformin	A770041	16.2162
299	75	OSI-027	RAF265	16.2162
539	32	Decitabine	Tozasertib	15.493
417	232	Olaparib	Carfilzomib	15.3846
417	545	Olaparib	Daporinad	15.3846
417	134	Olaparib	Etoposide	15.3846
51	184	Dasatinib	BMS-754807	15.2778
196	74	Phenformin	ENMD-981693	14.8649
418	536	AZD7762	Adavosertib	14.7541
196	208	Phenformin	Ispinesib	14.6667
373	88	Pictilisib	Entinostat	14.6667
539	133	Decitabine	Doxorubicin	14.0845
32	415	Tozasertib	CPI-613	13.8889
51	535	Dasatinib	Vorinostat	13.8889
51	373	Dasatinib	Pictilisib	13.8889
51	35	Dasatinib	NVP-TAE684	13.8889
51	74	Dasatinib	ENMD-981693	13.8889
535	264	Vorinostat	Ricolinostat	13.8889
535	388	Vorinostat	MS002	13.8889
535	232	Vorinostat	Carfilzomib	13.8889
535	415	Vorinostat	CPI-613	13.8889
51	208	Dasatinib	Ispinesib	13.6986
196	535	Phenformin	Vorinostat	13.5135
196	430	Phenformin	Trametinib	13.5135
417	570	Olaparib	Pifithrin_alpha	12.8205
539	88	Decitabine	Entinostat	12.6761
539	436	Decitabine	CAP-232	12.6761
51	107	Dasatinib	R406	12.5
51	32	Dasatinib	Tozasertib	12.5
51	442	Dasatinib	IMD-0354	12.5
119	55	Lapatinib	A770041	12.5
119	32	Lapatinib	Tozasertib	12.5
535	535	Vorinostat	Vorinostat	12.5
32	163	Tozasertib	JQ1	12.3288
196	446	Phenformin	MIM1	12.1622
196	133	Phenformin	Doxorubicin	12.1622
196	309	Phenformin	Y39983	12.1622
299	107	OSI-027	R406	12.1622
299	133	OSI-027	Doxorubicin	12.1622
373	51	Pictilisib	Dasatinib	12
373	208	Pictilisib	Ispinesib	12
373	309	Pictilisib	Y39983	12
417	527	Olaparib	AT9283	11.5385
417	190	Olaparib	Bleomycin	11.5385
417	418	Olaparib	AZD7762	11.5385
418	527	AZD7762	AT9283	11.2903
425	535	Palbociclib	Vorinostat	11.2676
425	51	Palbociclib	Dasatinib	11.2676
430	74	Trametinib	ENMD-981693	11.2676
430	415	Trametinib	CPI-613	11.2676
32	88	Tozasertib	Entinostat	11.1111
32	539	Tozasertib	Decitabine	11.1111
32	74	Tozasertib	ENMD-981693	11.1111
51	125	Dasatinib	Dactolisib	11.1111
51	232	Dasatinib	Carfilzomib	11.1111
51	133	Dasatinib	Doxorubicin	11.1111
119	527	Lapatinib	AT9283	11.1111
119	107	Lapatinib	R406	11.1111
119	208	Lapatinib	Ispinesib	11.1111
535	262	Vorinostat	VX-11e	11.1111
535	570	Vorinostat	Pifithrin_alpha	11.1111
535	105	Vorinostat	MLN4924	11.1111
535	315	Vorinostat	BIX01294	11.1111
535	153	Vorinostat	Midostaurin	10.9589
535	496	Vorinostat	Lestaurtinib	10.9589
535	536	Vorinostat	Adavosertib	10.9589
196	527	Phenformin	AT9283	10.8108
196	173	Phenformin	FH535	10.8108
196	442	Phenformin	IMD-0354	10.8108
299	388	OSI-027	MS002	10.8108
299	204	OSI-027	Tipifarnib	10.6667
373	232	Pictilisib	Carfilzomib	10.6667
104	535	Bortezomib	Vorinostat	10.4478
417	133	Olaparib	Doxorubicin	10.2564
425	232	Palbociclib	Carfilzomib	9.85915
430	125	Trametinib	Dactolisib	9.85915
539	570	Decitabine	Pifithrin_alpha	9.85915
539	55	Decitabine	A770041	9.85915
539	75	Decitabine	RAF265	9.85915
539	126	Decitabine	Everolimus	9.85915
539	74	Decitabine	ENMD-981693	9.85915
539	543	Decitabine	Silmitasertib	9.85915
539	315	Decitabine	BIX01294	9.85915
539	182	Decitabine	Obatoclax	9.85915
539	417	Decitabine	Olaparib	9.85915
539	548	Decitabine	Vincristine	9.85915
539	490	Decitabine	Veliparib	9.85915
418	535	AZD7762	Vorinostat	9.83607
51	497	Dasatinib	BX 795	9.72222
51	388	Dasatinib	MS002	9.72222
51	14	Dasatinib	Neratinib	9.72222
51	418	Dasatinib	AZD7762	9.72222
51	548	Dasatinib	Vincristine	9.72222
119	74	Lapatinib	ENMD-981693	9.72222
119	268	Lapatinib	YM155	9.72222
185	527	Linsitinib	AT9283	9.72222
246	232	Nutlin	Carfilzomib	9.72222
425	527	Palbociclib	AT9283	9.72222
535	539	Vorinostat	Decitabine	9.72222
535	133	Vorinostat	Doxorubicin	9.72222
37	32	Crizotinib	Tozasertib	9.58904
113	527	Alpelisib	AT9283	9.58904
113	14	Alpelisib	Neratinib	9.58904
113	97	Alpelisib	Selumetinib	9.58904
196	107	Phenformin	R406	9.45946
196	125	Phenformin	Dactolisib	9.45946
196	232	Phenformin	Carfilzomib	9.45946
299	262	OSI-027	VX-11e	9.45946
299	74	OSI-027	ENMD-981693	9.45946
299	185	OSI-027	Linsitinib	9.45946
373	74	Pictilisib	ENMD-981693	9.33333
373	133	Pictilisib	Doxorubicin	9.33333
373	268	Pictilisib	YM155	9.33333
417	88	Olaparib	Entinostat	8.97436
417	55	Olaparib	A770041	8.97436
417	125	Olaparib	Dactolisib	8.97436
417	536	Olaparib	Adavosertib	8.97436
417	442	Olaparib	IMD-0354	8.97436
425	539	Palbociclib	Decitabine	8.4507
425	125	Palbociclib	Dactolisib	8.4507
425	430	Palbociclib	Trametinib	8.4507
539	535	Decitabine	Vorinostat	8.4507
539	254	Decitabine	Quizartinib	8.4507
539	446	Decitabine	MIM1	8.4507
539	388	Decitabine	MS002	8.4507
539	485	Decitabine	Tosedostat	8.4507
539	545	Decitabine	Daporinad	8.4507
539	134	Decitabine	Etoposide	8.4507
539	589	Decitabine	Tivantinib	8.4507
32	232	Tozasertib	Carfilzomib	8.33333
32	442	Tozasertib	IMD-0354	8.33333
51	55	Dasatinib	A770041	8.33333
51	190	Dasatinib	Bleomycin	8.33333
51	75	Dasatinib	RAF265	8.33333
51	204	Dasatinib	Tipifarnib	8.33333
51	156	Dasatinib	AZD6482	8.33333
51	97	Dasatinib	Selumetinib	8.33333
51	529	Dasatinib	PRIMA-1MET	8.33333
51	309	Dasatinib	Y39983	8.33333
51	496	Dasatinib	Lestaurtinib	8.33333
51	425	Dasatinib	Palbociclib	8.33333
51	206	Dasatinib	Ruxolitinib	8.33333
51	461	Dasatinib	NSC319726	8.33333
119	232	Lapatinib	Carfilzomib	8.33333
119	309	Lapatinib	Y39983	8.33333
119	496	Lapatinib	Lestaurtinib	8.33333
185	125	Linsitinib	Dactolisib	8.33333
185	232	Linsitinib	Carfilzomib	8.33333
535	398	Vorinostat	VE-821	8.33333
535	126	Vorinostat	Everolimus	8.33333
535	113	Vorinostat	Alpelisib	8.33333
535	125	Vorinostat	Dactolisib	8.33333
535	177	Vorinostat	GSK650394	8.33333
535	182	Vorinostat	Obatoclax	8.33333
535	589	Vorinostat	Tivantinib	8.33333
535	537	Vorinostat	SCH900776	8.33333
535	110	Vorinostat	Seliciclib	8.33333
539	51	Decitabine	Dasatinib	8.33333
539	204	Decitabine	Tipifarnib	8.33333
539	416	Decitabine	CAY10566	8.33333
37	535	Crizotinib	Vorinostat	8.21918
37	527	Crizotinib	AT9283	8.21918
37	51	Crizotinib	Dasatinib	8.21918
37	74	Crizotinib	ENMD-981693	8.21918
37	204	Crizotinib	Tipifarnib	8.21918
37	232	Crizotinib	Carfilzomib	8.21918
37	133	Crizotinib	Doxorubicin	8.21918
51	370	Dasatinib	AZD8055	8.21918
113	535	Alpelisib	Vorinostat	8.21918
113	126	Alpelisib	Everolimus	8.21918
113	32	Alpelisib	Tozasertib	8.21918
113	156	Alpelisib	AZD6482	8.21918
535	527	Vorinostat	AT9283	8.21918
535	254	Vorinostat	Quizartinib	8.21918
196	88	Phenformin	Entinostat	8.10811
196	51	Phenformin	Dasatinib	8.10811
299	373	OSI-027	Pictilisib	8.10811
299	14	OSI-027	Neratinib	8.10811
299	156	OSI-027	AZD6482	8.10811
299	232	OSI-027	Carfilzomib	8.10811
299	589	OSI-027	Tivantinib	8.10811
299	309	OSI-027	Y39983	8.10811
299	536	OSI-027	Adavosertib	8.10811
299	97	OSI-027	Selumetinib	8
417	398	Olaparib	VE-821	7.69231
417	163	Olaparib	JQ1	7.69231
417	415	Olaparib	CPI-613	7.69231
104	232	Bortezomib	Carfilzomib	7.46269
104	415	Bortezomib	CPI-613	7.46269
104	133	Bortezomib	Doxorubicin	7.46269
104	208	Bortezomib	Ispinesib	7.46269
104	107	Bortezomib	R406	7.35294
539	373	Decitabine	Pictilisib	7.04225
539	14	Decitabine	Neratinib	7.04225
539	38	Decitabine	Saracatinib	7.04225
539	529	Decitabine	PRIMA-1MET	7.04225
539	526	Decitabine	Carboplatin	7.04225
539	326	Decitabine	GSK690693	7.04225
539	435	Decitabine	C-75	7.04225
539	206	Decitabine	Ruxolitinib	7.04225
32	364	Tozasertib	HG-5-88-01	6.94444
32	527	Tozasertib	AT9283	6.94444
32	191	Tozasertib	Zebularine	6.94444
32	51	Tozasertib	Dasatinib	6.94444
51	88	Dasatinib	Entinostat	6.94444
51	539	Dasatinib	Decitabine	6.94444
51	436	Dasatinib	CAP-232	6.94444
51	415	Dasatinib	CPI-613	6.94444
51	368	Dasatinib	Afatinib	6.94444
51	134	Dasatinib	Etoposide	6.94444
51	158	Dasatinib	PF-562271	6.94444
51	182	Dasatinib	Obatoclax	6.94444
119	88	Lapatinib	Entinostat	6.94444
119	156	Lapatinib	AZD6482	6.94444
185	51	Linsitinib	Dasatinib	6.94444
185	430	Linsitinib	Trametinib	6.94444
430	527	Trametinib	AT9283	6.94444
535	74	Vorinostat	ENMD-981693	6.94444
535	204	Vorinostat	Tipifarnib	6.94444
535	112	Vorinostat	XAV939	6.94444
535	251	Vorinostat	Halofuginone	6.94444
535	134	Vorinostat	Etoposide	6.94444
535	526	Vorinostat	Carboplatin	6.94444
535	429	Vorinostat	Dabrafenib	6.94444
539	208	Decitabine	Ispinesib	6.94444
37	497	Crizotinib	BX 795	6.84931
37	125	Crizotinib	Dactolisib	6.84931
37	268	Crizotinib	YM155	6.84931
51	538	Dasatinib	KU-60019	6.84931
113	51	Alpelisib	Dasatinib	6.84931
113	74	Alpelisib	ENMD-981693	6.84931
113	125	Alpelisib	Dactolisib	6.84931
113	430	Alpelisib	Trametinib	6.84931
113	299	Alpelisib	OSI-027	6.84931
113	208	Alpelisib	Ispinesib	6.84931
113	496	Alpelisib	Lestaurtinib	6.84931
535	489	Vorinostat	Nilotinib	6.84931
196	368	Phenformin	Afatinib	6.75676
196	548	Phenformin	Vincristine	6.75676
299	535	OSI-027	Vorinostat	6.75676
299	113	OSI-027	Alpelisib	6.75676
299	32	OSI-027	Tozasertib	6.75676
299	315	OSI-027	BIX01294	6.75676
299	110	OSI-027	Seliciclib	6.75676
299	527	OSI-027	AT9283	6.66667
299	51	OSI-027	Dasatinib	6.66667
299	430	OSI-027	Trametinib	6.66667
373	262	Pictilisib	VX-11e	6.66667
373	107	Pictilisib	R406	6.66667
373	125	Pictilisib	Dactolisib	6.66667
373	32	Pictilisib	Tozasertib	6.66667
373	97	Pictilisib	Selumetinib	6.66667
373	134	Pictilisib	Etoposide	6.66667
373	185	Pictilisib	Linsitinib	6.66667
373	442	Pictilisib	IMD-0354	6.66667
308	74	Foretinib	ENMD-981693	6.57895
308	232	Foretinib	Carfilzomib	6.57895
418	539	AZD7762	Decitabine	6.55738
418	51	AZD7762	Dasatinib	6.55738
418	179	AZD7762	5-Fluorouracil	6.55738
418	461	AZD7762	NSC319726	6.55738
418	163	AZD7762	JQ1	6.45161
418	538	AZD7762	KU-60019	6.45161
418	74	AZD7762	ENMD-981693	6.45161
417	254	Olaparib	Quizartinib	6.41026
417	446	Olaparib	MIM1	6.41026
417	264	Olaparib	Ricolinostat	6.41026
417	51	Olaparib	Dasatinib	6.41026
417	268	Olaparib	YM155	6.41026
417	315	Olaparib	BIX01294	6.41026
104	55	Bortezomib	A770041	5.97015
104	190	Bortezomib	Bleomycin	5.97015
104	74	Bortezomib	ENMD-981693	5.97015
104	125	Bortezomib	Dactolisib	5.97015
104	156	Bortezomib	AZD6482	5.97015
104	527	Bortezomib	AT9283	5.88235
385	422	Navitoclax	Elesclomol	5.7971
425	88	Palbociclib	Entinostat	5.6338
425	275	Palbociclib	I-BET	5.6338
425	107	Palbociclib	R406	5.6338
425	191	Palbociclib	Zebularine	5.6338
425	126	Palbociclib	Everolimus	5.6338
425	388	Palbociclib	MS002	5.6338
425	74	Palbociclib	ENMD-981693	5.6338
425	105	Palbociclib	MLN4924	5.6338
425	315	Palbociclib	BIX01294	5.6338
425	182	Palbociclib	Obatoclax	5.6338
425	548	Palbociclib	Vincristine	5.6338
430	55	Trametinib	A770041	5.6338
430	107	Trametinib	R406	5.6338
430	51	Trametinib	Dasatinib	5.6338
430	232	Trametinib	Carfilzomib	5.6338
430	548	Trametinib	Vincristine	5.6338
539	497	Decitabine	BX 795	5.6338
539	527	Decitabine	AT9283	5.6338
539	217	Decitabine	KPT-214	5.6338
539	29	Decitabine	AZ628	5.6338
539	107	Decitabine	R406	5.6338
539	292	Decitabine	Masitinib	5.6338
539	113	Decitabine	Alpelisib	5.6338
539	562	Decitabine	AGI-6780	5.6338
539	125	Decitabine	Dactolisib	5.6338
539	177	Decitabine	GSK650394	5.6338
539	156	Decitabine	AZD6482	5.6338
539	219	Decitabine	AT-7519	5.6338
539	130	Decitabine	T-oligo	5.6338
539	81	Decitabine	BGJ398	5.6338
539	484	Decitabine	Metformin	5.6338
539	141	Decitabine	Ibrutinib	5.6338
539	186	Decitabine	Bexarotene	5.6338
539	176	Decitabine	IPA-3	5.6338
539	496	Decitabine	Lestaurtinib	5.6338
539	185	Decitabine	Linsitinib	5.6338
539	524	Decitabine	CCT007093	5.6338
539	442	Decitabine	IMD-0354	5.6338
539	110	Decitabine	Seliciclib	5.6338
32	34	Tozasertib	Imatinib	5.55556
32	1	Tozasertib	Erlotinib	5.55556
32	190	Tozasertib	Bleomycin	5.55556
32	485	Tozasertib	Tosedostat	5.55556
51	262	Dasatinib	VX-11e	5.55556
51	566	Dasatinib	SGI-1776	5.55556
51	217	Dasatinib	KPT-214	5.55556
51	113	Dasatinib	Alpelisib	5.55556
51	562	Dasatinib	AGI-6780	5.55556
51	210	Dasatinib	Vemurafenib	5.55556
51	81	Dasatinib	BGJ398	5.55556
51	268	Dasatinib	YM155	5.55556
51	300	Dasatinib	CX-5461	5.55556
51	435	Dasatinib	C-75	5.55556
119	497	Lapatinib	BX 795	5.55556
119	190	Lapatinib	Bleomycin	5.55556
119	264	Lapatinib	Ricolinostat	5.55556
119	204	Lapatinib	Tipifarnib	5.55556
119	219	Lapatinib	AT-7519	5.55556
119	97	Lapatinib	Selumetinib	5.55556
119	337	Lapatinib	ALW-II-49-7	5.55556
119	300	Lapatinib	CX-5461	5.55556
119	299	Lapatinib	OSI-027	5.55556
119	543	Lapatinib	Silmitasertib	5.55556
119	182	Lapatinib	Obatoclax	5.55556
119	185	Lapatinib	Linsitinib	5.55556
185	88	Linsitinib	Entinostat	5.55556
185	55	Linsitinib	A770041	5.55556
185	538	Linsitinib	KU-60019	5.55556
425	370	Palbociclib	AZD8055	5.55556
535	75	Vorinostat	RAF265	5.55556
535	446	Vorinostat	MIM1	5.55556
535	213	Vorinostat	AZD5582	5.55556
535	305	Vorinostat	TPCA-1	5.55556
535	173	Vorinostat	FH535	5.55556
535	567	Vorinostat	Leptomycin B	5.55556
535	238	Vorinostat	Idelalisib	5.55556
535	219	Vorinostat	AT-7519	5.55556
535	150	Vorinostat	Bicalutamide	5.55556
535	332	Vorinostat	XMD15-27	5.55556
535	309	Vorinostat	Y39983	5.55556
535	185	Vorinostat	Linsitinib	5.55556
535	461	Vorinostat	NSC319726	5.55556
539	268	Decitabine	YM155	5.55556
32	538	Tozasertib	KU-60019	5.47945
37	88	Crizotinib	Entinostat	5.47945
37	270	Crizotinib	AZ3146	5.47945
37	163	Crizotinib	JQ1	5.47945
51	98	Dasatinib	Barasertib	5.47945
113	497	Alpelisib	BX 795	5.47945
113	94	Alpelisib	TGX 221	5.47945
113	232	Alpelisib	Carfilzomib	5.47945
113	415	Alpelisib	CPI-613	5.47945
246	98	Nutlin	Barasertib	5.47945
535	30	Vorinostat	Sorafenib	5.47945
535	268	Vorinostat	YM155	5.47945
535	208	Vorinostat	Ispinesib	5.47945
196	364	Phenformin	HG-5-88-01	5.40541
196	190	Phenformin	Bleomycin	5.40541
196	254	Phenformin	Quizartinib	5.40541
196	539	Phenformin	Decitabine	5.40541
196	388	Phenformin	MS002	5.40541
196	210	Phenformin	Vemurafenib	5.40541
196	32	Phenformin	Tozasertib	5.40541
196	134	Phenformin	Etoposide	5.40541
196	185	Phenformin	Linsitinib	5.40541
196	461	Phenformin	NSC319726	5.40541
299	570	OSI-027	Pifithrin_alpha	5.40541
299	446	OSI-027	MIM1	5.40541
299	126	OSI-027	Everolimus	5.40541
299	539	OSI-027	Decitabine	5.40541
299	436	OSI-027	CAP-232	5.40541
299	415	OSI-027	CPI-613	5.40541
299	182	OSI-027	Obatoclax	5.40541
299	548	OSI-027	Vincristine	5.40541
196	163	Phenformin	JQ1	5.33333
299	98	OSI-027	Barasertib	5.33333
299	208	OSI-027	Ispinesib	5.33333
373	254	Pictilisib	Quizartinib	5.33333
373	75	Pictilisib	RAF265	5.33333
373	538	Pictilisib	KU-60019	5.33333
373	14	Pictilisib	Neratinib	5.33333
373	98	Pictilisib	Barasertib	5.33333
373	368	Pictilisib	Afatinib	5.33333
373	300	Pictilisib	CX-5461	5.33333
373	299	Pictilisib	OSI-027	5.33333
373	182	Pictilisib	Obatoclax	5.33333
373	537	Pictilisib	SCH900776	5.33333
373	496	Pictilisib	Lestaurtinib	5.33333
373	179	Pictilisib	5-Fluorouracil	5.33333
308	535	Foretinib	Vorinostat	5.26316
417	275	Olaparib	I-BET	5.12821
417	74	Olaparib	ENMD-981693	5.12821
417	204	Olaparib	Tipifarnib	5.12821
417	32	Olaparib	Tozasertib	5.12821
417	567	Olaparib	Leptomycin B	5.12821
417	430	Olaparib	Trametinib	5.12821
417	368	Olaparib	Afatinib	5.12821
417	182	Olaparib	Obatoclax	5.12821
417	557	Olaparib	Temozolomide	5.12821
417	461	Olaparib	NSC319726	5.12821
418	398	AZD7762	VE-821	4.91803
418	190	AZD7762	Bleomycin	4.91803
418	421	AZD7762	KU-55933	4.91803
418	238	AZD7762	Idelalisib	4.91803
418	98	AZD7762	Barasertib	4.83871
418	135	AZD7762	Gemcitabine	4.83871
104	264	Bortezomib	Ricolinostat	4.47761
104	185	Bortezomib	Linsitinib	4.47761
104	442	Bortezomib	IMD-0354	4.47761
104	98	Bortezomib	Barasertib	4.41176
385	190	Navitoclax	Bleomycin	4.34783
385	415	Navitoclax	CPI-613	4.34783
385	105	Navitoclax	MLN4924	4.34783
385	183	Navitoclax	Dinaciclib	4.34783
385	486	Navitoclax	Cytarabine	4.34783
425	570	Palbociclib	Pifithrin_alpha	4.22535
425	55	Palbociclib	A770041	4.22535
425	373	Palbociclib	Pictilisib	4.22535
425	446	Palbociclib	MIM1	4.22535
425	14	Palbociclib	Neratinib	4.22535
425	133	Palbociclib	Doxorubicin	4.22535
425	208	Palbociclib	Ispinesib	4.22535
425	442	Palbociclib	IMD-0354	4.22535
430	535	Trametinib	Vorinostat	4.22535
430	88	Trametinib	Entinostat	4.22535
430	489	Trametinib	Nilotinib	4.22535
430	29	Trametinib	AZ628	4.22535
430	388	Trametinib	MS002	4.22535
430	530	Trametinib	Serdemetan	4.22535
430	368	Trametinib	Afatinib	4.22535
430	134	Trametinib	Etoposide	4.22535
430	315	Trametinib	BIX01294	4.22535
430	208	Trametinib	Ispinesib	4.22535
430	442	Trametinib	IMD-0354	4.22535
539	489	Decitabine	Nilotinib	4.22535
539	190	Decitabine	Bleomycin	4.22535
539	258	Decitabine	STF-62247	4.22535
539	95	Decitabine	DM3189	4.22535
539	421	Decitabine	KU-55933	4.22535
539	30	Decitabine	Sorafenib	4.22535
539	213	Decitabine	AZD5582	4.22535
539	264	Decitabine	Ricolinostat	4.22535
539	538	Decitabine	KU-60019	4.22535
539	519	Decitabine	Mirin	4.22535
539	153	Decitabine	Midostaurin	4.22535
539	173	Decitabine	FH535	4.22535
539	111	Decitabine	Salubrinal	4.22535
539	112	Decitabine	XAV939	4.22535
539	567	Decitabine	Leptomycin B	4.22535
539	215	Decitabine	AZD1208	4.22535
539	238	Decitabine	Idelalisib	4.22535
539	98	Decitabine	Barasertib	4.22535
539	232	Decitabine	Carfilzomib	4.22535
539	412	Decitabine	Venetoclax	4.22535
539	251	Decitabine	Halofuginone	4.22535
539	97	Decitabine	Selumetinib	4.22535
539	368	Decitabine	Afatinib	4.22535
539	428	Decitabine	Pemetrexed	4.22535
539	395	Decitabine	MS010	4.22535
539	253	Decitabine	XMD14-99	4.22535
539	443	Decitabine	GSK-J4	4.22535
539	532	Decitabine	THZ-1-87	4.22535
539	536	Decitabine	Adavosertib	4.22535
539	493	Decitabine	Axitinib	4.22535
539	544	Decitabine	Darinaparsin	4.22535
539	385	Decitabine	Navitoclax	4.22535
539	167	Decitabine	OSU-03012	4.22535
539	445	Decitabine	JZL-184	4.22535
539	461	Decitabine	NSC319726	4.22535
32	262	Tozasertib	VX-11e	4.16667
32	549	Tozasertib	Apatinib	4.16667
32	398	Tozasertib	VE-821	4.16667
32	566	Tozasertib	SGI-1776	4.16667
32	119	Tozasertib	Lapatinib	4.16667
32	570	Tozasertib	Pifithrin_alpha	4.16667
32	270	Tozasertib	AZ3146	4.16667
32	489	Tozasertib	Nilotinib	4.16667
32	55	Tozasertib	A770041	4.16667
32	373	Tozasertib	Pictilisib	4.16667
32	406	Tozasertib	LIMK1i BMS4	4.16667
32	258	Tozasertib	STF-62247	4.16667
32	94	Tozasertib	TGX 221	4.16667
32	151	Tozasertib	QS11	4.16667
32	154	Tozasertib	CHIR-99021	4.16667
32	75	Tozasertib	RAF265	4.16667
32	292	Tozasertib	Masitinib	4.16667
32	113	Tozasertib	Alpelisib	4.16667
32	207	Tozasertib	AS601245	4.16667
32	125	Tozasertib	Dactolisib	4.16667
32	177	Tozasertib	GSK650394	4.16667
32	204	Tozasertib	Tipifarnib	4.16667
32	567	Tozasertib	Leptomycin B	4.16667
32	105	Tozasertib	MLN4924	4.16667
32	96	Tozasertib	Pimozide	4.16667
32	134	Tozasertib	Etoposide	4.16667
32	315	Tozasertib	BIX01294	4.16667
32	496	Tozasertib	Lestaurtinib	4.16667
51	119	Dasatinib	Lapatinib	4.16667
51	570	Dasatinib	Pifithrin_alpha	4.16667
51	489	Dasatinib	Nilotinib	4.16667
51	94	Dasatinib	TGX 221	4.16667
51	95	Dasatinib	DM3189	4.16667
51	205	Dasatinib	Avagacestat	4.16667
51	126	Dasatinib	Everolimus	4.16667
51	213	Dasatinib	AZD5582	4.16667
51	51	Dasatinib	Dasatinib	4.16667
51	305	Dasatinib	TPCA-1	4.16667
51	249	Dasatinib	Cabozantinib	4.16667
51	153	Dasatinib	Midostaurin	4.16667
51	112	Dasatinib	XAV939	4.16667
51	333	Dasatinib	T0901317	4.16667
51	330	Dasatinib	XMD13-2	4.16667
51	150	Dasatinib	Bicalutamide	4.16667
51	315	Dasatinib	BIX01294	4.16667
51	186	Dasatinib	Bexarotene	4.16667
51	568	Dasatinib	AR-C155858	4.16667
51	537	Dasatinib	SCH900776	4.16667
51	536	Dasatinib	Adavosertib	4.16667
119	262	Lapatinib	VX-11e	4.16667
119	570	Lapatinib	Pifithrin_alpha	4.16667
119	34	Lapatinib	Imatinib	4.16667
119	489	Lapatinib	Nilotinib	4.16667
119	373	Lapatinib	Pictilisib	4.16667
119	258	Lapatinib	STF-62247	4.16667
119	254	Lapatinib	Quizartinib	4.16667
119	205	Lapatinib	Avagacestat	4.16667
119	292	Lapatinib	Masitinib	4.16667
119	446	Lapatinib	MIM1	4.16667
119	126	Lapatinib	Everolimus	4.16667
119	213	Lapatinib	AZD5582	4.16667
119	113	Lapatinib	Alpelisib	4.16667
119	51	Lapatinib	Dasatinib	4.16667
119	562	Lapatinib	AGI-6780	4.16667
119	436	Lapatinib	CAP-232	4.16667
119	173	Lapatinib	FH535	4.16667
119	112	Lapatinib	XAV939	4.16667
119	333	Lapatinib	T0901317	4.16667
119	98	Lapatinib	Barasertib	4.16667
119	105	Lapatinib	MLN4924	4.16667
119	416	Lapatinib	CAY10566	4.16667
119	150	Lapatinib	Bicalutamide	4.16667
119	134	Lapatinib	Etoposide	4.16667
119	158	Lapatinib	PF-562271	4.16667
119	141	Lapatinib	Ibrutinib	4.16667
119	315	Lapatinib	BIX01294	4.16667
119	304	Lapatinib	SB52334	4.16667
119	537	Lapatinib	SCH900776	4.16667
119	425	Lapatinib	Palbociclib	4.16667
119	174	Lapatinib	Sulindac	4.16667
119	357	Lapatinib	MK-2206	4.16667
119	442	Lapatinib	IMD-0354	4.16667
119	435	Lapatinib	C-75	4.16667
185	262	Linsitinib	VX-11e	4.16667
185	535	Linsitinib	Vorinostat	4.16667
185	190	Linsitinib	Bleomycin	4.16667
185	74	Linsitinib	ENMD-981693	4.16667
185	32	Linsitinib	Tozasertib	4.16667
185	98	Linsitinib	Barasertib	4.16667
185	368	Linsitinib	Afatinib	4.16667
185	185	Linsitinib	Linsitinib	4.16667
185	442	Linsitinib	IMD-0354	4.16667
246	190	Nutlin	Bleomycin	4.16667
246	74	Nutlin	ENMD-981693	4.16667
246	461	Nutlin	NSC319726	4.16667
425	163	Palbociclib	JQ1	4.16667
430	538	Trametinib	KU-60019	4.16667
430	370	Trametinib	AZD8055	4.16667
535	88	Vorinostat	Entinostat	4.16667
535	163	Vorinostat	JQ1	4.16667
535	190	Vorinostat	Bleomycin	4.16667
535	373	Vorinostat	Pictilisib	4.16667
535	151	Vorinostat	QS11	4.16667
535	95	Vorinostat	DM3189	4.16667
535	217	Vorinostat	KPT-214	4.16667
535	107	Vorinostat	R406	4.16667
535	106	Vorinostat	XMD8-85	4.16667
535	184	Vorinostat	BMS-754807	4.16667
535	495	Vorinostat	GW 441756	4.16667
535	519	Vorinostat	Mirin	4.16667
535	210	Vorinostat	Vemurafenib	4.16667
535	330	Vorinostat	XMD13-2	4.16667
535	587	Vorinostat	4EGI-1	4.16667
535	96	Vorinostat	Pimozide	4.16667
535	81	Vorinostat	BGJ398	4.16667
535	428	Vorinostat	Pemetrexed	4.16667
535	413	Vorinostat	Bromopyruvate	4.16667
535	141	Vorinostat	Ibrutinib	4.16667
535	543	Vorinostat	Silmitasertib	4.16667
535	542	Vorinostat	Vatalanib	4.16667
535	442	Vorinostat	IMD-0354	4.16667
535	557	Vorinostat	Temozolomide	4.16667
535	435	Vorinostat	C-75	4.16667
539	587	Decitabine	4EGI-1	4.16667
539	430	Decitabine	Trametinib	4.16667
32	370	Tozasertib	AZD8055	4.10959
37	55	Crizotinib	A770041	4.10959
37	190	Crizotinib	Bleomycin	4.10959
37	254	Crizotinib	Quizartinib	4.10959
37	539	Crizotinib	Decitabine	4.10959
37	184	Crizotinib	BMS-754807	4.10959
37	538	Crizotinib	KU-60019	4.10959
37	98	Crizotinib	Barasertib	4.10959
37	415	Crizotinib	CPI-613	4.10959
37	105	Crizotinib	MLN4924	4.10959
37	545	Crizotinib	Daporinad	4.10959
37	134	Crizotinib	Etoposide	4.10959
37	461	Crizotinib	NSC319726	4.10959
51	587	Dasatinib	4EGI-1	4.10959
113	262	Alpelisib	VX-11e	4.10959
113	88	Alpelisib	Entinostat	4.10959
113	55	Alpelisib	A770041	4.10959
113	190	Alpelisib	Bleomycin	4.10959
113	95	Alpelisib	DM3189	4.10959
113	75	Alpelisib	RAF265	4.10959
113	538	Alpelisib	KU-60019	4.10959
113	436	Alpelisib	CAP-232	4.10959
113	204	Alpelisib	Tipifarnib	4.10959
113	133	Alpelisib	Doxorubicin	4.10959
113	428	Alpelisib	Pemetrexed	4.10959
113	134	Alpelisib	Etoposide	4.10959
113	370	Alpelisib	AZD8055	4.10959
113	182	Alpelisib	Obatoclax	4.10959
113	589	Alpelisib	Tivantinib	4.10959
113	536	Alpelisib	Adavosertib	4.10959
113	425	Alpelisib	Palbociclib	4.10959
113	357	Alpelisib	MK-2206	4.10959
535	51	Vorinostat	Dasatinib	4.10959
535	538	Vorinostat	KU-60019	4.10959
535	98	Vorinostat	Barasertib	4.10959
196	262	Phenformin	VX-11e	4.05405
196	497	Phenformin	BX 795	4.05405
196	373	Phenformin	Pictilisib	4.05405
196	75	Phenformin	RAF265	4.05405
196	264	Phenformin	Ricolinostat	4.05405
196	113	Phenformin	Alpelisib	4.05405
196	184	Phenformin	BMS-754807	4.05405
196	538	Phenformin	KU-60019	4.05405
196	204	Phenformin	Tipifarnib	4.05405
196	415	Phenformin	CPI-613	4.05405
196	529	Phenformin	PRIMA-1MET	4.05405
196	273	Phenformin	CUDC-101	4.05405
196	568	Phenformin	AR-C155858	4.05405
196	496	Phenformin	Lestaurtinib	4.05405
196	435	Phenformin	C-75	4.05405
299	364	OSI-027	HG-5-88-01	4.05405
299	497	OSI-027	BX 795	4.05405
299	489	OSI-027	Nilotinib	4.05405
299	217	OSI-027	KPT-214	4.05405
299	562	OSI-027	AGI-6780	4.05405
299	528	OSI-027	PF-4708671	4.05405
299	368	OSI-027	Afatinib	4.05405
299	496	OSI-027	Lestaurtinib	4.05405
299	357	OSI-027	MK-2206	4.05405
299	250	OSI-027	IU1-47	4.05405
299	435	OSI-027	C-75	4.05405
299	461	OSI-027	NSC319726	4.05405
196	370	Phenformin	AZD8055	4
299	538	OSI-027	KU-60019	4
299	268	OSI-027	YM155	4
299	418	OSI-027	AZD7762	4
299	37	OSI-027	Crizotinib	4
299	312	OSI-027	Tivozanib	4
373	364	Pictilisib	HG-5-88-01	4
373	497	Pictilisib	BX 795	4
373	190	Pictilisib	Bleomycin	4
373	126	Pictilisib	Everolimus	4
373	539	Pictilisib	Decitabine	4
373	104	Pictilisib	Bortezomib	4
373	35	Pictilisib	NVP-TAE684	4
373	63	Pictilisib	KIN001-127	4
373	436	Pictilisib	CAP-232	4
373	529	Pictilisib	PRIMA-1MET	4
373	315	Pictilisib	BIX01294	4
373	536	Pictilisib	Adavosertib	4
373	425	Pictilisib	Palbociclib	4
308	527	Foretinib	AT9283	3.94737
308	415	Foretinib	CPI-613	3.94737
308	461	Foretinib	NSC319726	3.94737
417	307	Olaparib	Staurosporine	3.84615
417	230	Olaparib	GSK269962A	3.84615
417	75	Olaparib	RAF265	3.84615
417	126	Olaparib	Everolimus	3.84615
417	98	Olaparib	Barasertib	3.84615
417	105	Olaparib	MLN4924	3.84615
417	587	Olaparib	4EGI-1	3.84615
417	416	Olaparib	CAY10566	3.84615
417	548	Olaparib	Vincristine	3.84615
418	1	AZD7762	Erlotinib	3.27869
418	55	AZD7762	A770041	3.27869
418	94	AZD7762	TGX 221	3.27869
418	75	AZD7762	RAF265	3.27869
418	184	AZD7762	BMS-754807	3.27869
418	125	AZD7762	Dactolisib	3.27869
418	210	AZD7762	Vemurafenib	3.27869
418	530	AZD7762	Serdemetan	3.27869
418	204	AZD7762	Tipifarnib	3.27869
418	32	AZD7762	Tozasertib	3.27869
418	587	AZD7762	4EGI-1	3.27869
418	268	AZD7762	YM155	3.27869
418	273	AZD7762	CUDC-101	3.27869
418	300	AZD7762	CX-5461	3.27869
418	134	AZD7762	Etoposide	3.27869
418	442	AZD7762	IMD-0354	3.27869
418	486	AZD7762	Cytarabine	3.27869
104	163	Bortezomib	JQ1	2.98508
104	489	Bortezomib	Nilotinib	2.98508
104	275	Bortezomib	I-BET	2.98508
104	32	Bortezomib	Tozasertib	2.98508
104	251	Bortezomib	Halofuginone	2.98508
104	105	Bortezomib	MLN4924	2.98508
104	337	Bortezomib	ALW-II-49-7	2.98508
104	545	Bortezomib	Daporinad	2.98508
104	273	Bortezomib	CUDC-101	2.98508
104	134	Bortezomib	Etoposide	2.98508
104	299	Bortezomib	OSI-027	2.98508
104	182	Bortezomib	Obatoclax	2.98508
104	183	Bortezomib	Dinaciclib	2.98508
104	135	Bortezomib	Gemcitabine	2.94118
385	527	Navitoclax	AT9283	2.89855
385	104	Navitoclax	Bortezomib	2.89855
385	74	Navitoclax	ENMD-981693	2.89855
385	523	Navitoclax	GW843682X	2.89855
385	98	Navitoclax	Barasertib	2.89855
385	232	Navitoclax	Carfilzomib	2.89855
385	246	Navitoclax	Nutlin	2.89855
385	487	Navitoclax	Docetaxel	2.89855
385	133	Navitoclax	Doxorubicin	2.89855
385	135	Navitoclax	Gemcitabine	2.89855
385	182	Navitoclax	Obatoclax	2.89855
385	208	Navitoclax	Ispinesib	2.89855
385	60	Navitoclax	BI-2536	2.89855
385	546	Navitoclax	Fingolimod	2.89855
385	461	Navitoclax	NSC319726	2.89855
425	398	Palbociclib	VE-821	2.8169
425	1	Palbociclib	Erlotinib	2.8169
425	190	Palbociclib	Bleomycin	2.8169
425	217	Palbociclib	KPT-214	2.8169
425	422	Palbociclib	Elesclomol	2.8169
425	264	Palbociclib	Ricolinostat	2.8169
425	113	Palbociclib	Alpelisib	2.8169
425	63	Palbociclib	KIN001-127	2.8169
425	530	Palbociclib	Serdemetan	2.8169
425	173	Palbociclib	FH535	2.8169
425	204	Palbociclib	Tipifarnib	2.8169
425	32	Palbociclib	Tozasertib	2.8169
425	156	Palbociclib	AZD6482	2.8169
425	97	Palbociclib	Selumetinib	2.8169
425	529	Palbociclib	PRIMA-1MET	2.8169
425	268	Palbociclib	YM155	2.8169
425	484	Palbociclib	Metformin	2.8169
425	416	Palbociclib	CAY10566	2.8169
425	300	Palbociclib	CX-5461	2.8169
425	134	Palbociclib	Etoposide	2.8169
425	496	Palbociclib	Lestaurtinib	2.8169
425	185	Palbociclib	Linsitinib	2.8169
425	536	Palbociclib	Adavosertib	2.8169
425	435	Palbociclib	C-75	2.8169
425	461	Palbociclib	NSC319726	2.8169
428	538	Pemetrexed	KU-60019	2.8169
428	98	Pemetrexed	Barasertib	2.8169
428	232	Pemetrexed	Carfilzomib	2.8169
428	105	Pemetrexed	MLN4924	2.8169
428	461	Pemetrexed	NSC319726	2.8169
430	398	Trametinib	VE-821	2.8169
430	364	Trametinib	HG-5-88-01	2.8169
430	570	Trametinib	Pifithrin_alpha	2.8169
430	1	Trametinib	Erlotinib	2.8169
430	190	Trametinib	Bleomycin	2.8169
430	191	Trametinib	Zebularine	2.8169
430	446	Trametinib	MIM1	2.8169
430	30	Trametinib	Sorafenib	2.8169
430	539	Trametinib	Decitabine	2.8169
430	113	Trametinib	Alpelisib	2.8169
430	184	Trametinib	BMS-754807	2.8169
430	63	Trametinib	KIN001-127	2.8169
430	38	Trametinib	Saracatinib	2.8169
430	153	Trametinib	Midostaurin	2.8169
430	32	Trametinib	Tozasertib	2.8169
430	156	Trametinib	AZD6482	2.8169
430	219	Trametinib	AT-7519	2.8169
430	133	Trametinib	Doxorubicin	2.8169
430	430	Trametinib	Trametinib	2.8169
430	529	Trametinib	PRIMA-1MET	2.8169
430	268	Trametinib	YM155	2.8169
430	443	Trametinib	GSK-J4	2.8169
430	543	Trametinib	Silmitasertib	2.8169
430	182	Trametinib	Obatoclax	2.8169
430	206	Trametinib	Ruxolitinib	2.8169
430	179	Trametinib	5-Fluorouracil	2.8169
430	461	Trametinib	NSC319726	2.8169
539	262	Decitabine	VX-11e	2.8169
539	499	Decitabine	BI-D1870	2.8169
539	566	Decitabine	SGI-1776	2.8169
539	270	Decitabine	AZ3146	2.8169
539	34	Decitabine	Imatinib	2.8169
539	552	Decitabine	BAM7	2.8169
539	307	Decitabine	Staurosporine	2.8169
539	277	Decitabine	Linifanib	2.8169
539	563	Decitabine	Kobe2602	2.8169
539	184	Decitabine	BMS-754807	2.8169
539	495	Decitabine	GW 441756	2.8169
539	210	Decitabine	Vemurafenib	2.8169
539	410	Decitabine	A832234	2.8169
539	431	Decitabine	Alisertib	2.8169
539	409	Decitabine	A-484954	2.8169
539	565	Decitabine	Zosuquidar	2.8169
539	333	Decitabine	T0901317	2.8169
539	68	Decitabine	BAY-1942	2.8169
539	415	Decitabine	CPI-613	2.8169
539	564	Decitabine	MK-8033	2.8169
539	330	Decitabine	XMD13-2	2.8169
539	528	Decitabine	PF-4708671	2.8169
539	150	Decitabine	Bicalutamide	2.8169
539	2	Decitabine	Hydroxychloroquine	2.8169
539	193	Decitabine	GW-2580	2.8169
539	553	Decitabine	IDH-C35	2.8169
539	291	Decitabine	KIN001-266	2.8169
539	299	Decitabine	OSI-027	2.8169
539	295	Decitabine	NVP-BHG712	2.8169
539	147	Decitabine	NSC-87877	2.8169
539	531	Decitabine	Tanzisertib	2.8169
539	332	Decitabine	XMD15-27	2.8169
539	304	Decitabine	SB52334	2.8169
539	99	Decitabine	Vandetanib	2.8169
539	568	Decitabine	AR-C155858	2.8169
539	537	Decitabine	SCH900776	2.8169
539	309	Decitabine	Y39983	2.8169
539	423	Decitabine	Vismodegib	2.8169
539	108	Decitabine	Bemcentinib	2.8169
539	498	Decitabine	KU57788	2.8169
539	257	Decitabine	NPK76-II-72-1	2.8169
539	542	Decitabine	Vatalanib	2.8169
539	558	Decitabine	FG-4592	2.8169
539	174	Decitabine	Sulindac	2.8169
539	357	Decitabine	MK-2206	2.8169
539	250	Decitabine	IU1-47	2.8169
539	554	Decitabine	Crenolanib	2.8169
539	172	Decitabine	Embelin	2.8169
539	541	Decitabine	Cediranib	2.8169
539	557	Decitabine	Temozolomide	2.8169
539	486	Decitabine	Cytarabine	2.8169
539	429	Decitabine	Dabrafenib	2.8169
539	224	Decitabine	AS605240	2.8169
32	178	Tozasertib	BAY61-3606	2.77778
32	499	Tozasertib	BI-D1870	2.77778
32	497	Tozasertib	BX 795	2.77778
32	286	Tozasertib	KIN001-236	2.77778
32	522	Tozasertib	RO-3306	2.77778
32	552	Tozasertib	BAM7	2.77778
32	95	Tozasertib	DM3189	2.77778
32	230	Tozasertib	GSK269962A	2.77778
32	217	Tozasertib	KPT-214	2.77778
32	277	Tozasertib	Linifanib	2.77778
32	254	Tozasertib	Quizartinib	2.77778
32	29	Tozasertib	AZ628	2.77778
32	155	Tozasertib	Ponatinib	2.77778
32	205	Tozasertib	Avagacestat	2.77778
32	275	Tozasertib	I-BET	2.77778
32	310	Tozasertib	YM 201636	2.77778
32	5	Tozasertib	Sunitinib	2.77778
32	106	Tozasertib	XMD8-85	2.77778
32	525	Tozasertib	EHT 1864	2.77778
32	264	Tozasertib	Ricolinostat	2.77778
32	388	Tozasertib	MS002	2.77778
32	35	Tozasertib	NVP-TAE684	2.77778
32	495	Tozasertib	GW 441756	2.77778
32	560	Tozasertib	Compound 968	2.77778
32	63	Tozasertib	KIN001-127	2.77778
32	562	Tozasertib	AGI-6780	2.77778
32	305	Tozasertib	TPCA-1	2.77778
32	519	Tozasertib	Mirin	2.77778
32	211	Tozasertib	TL-2-105	2.77778
32	551	Tozasertib	GSK126	2.77778
32	530	Tozasertib	Serdemetan	2.77778
32	410	Tozasertib	A832234	2.77778
32	436	Tozasertib	CAP-232	2.77778
32	38	Tozasertib	Saracatinib	2.77778
32	153	Tozasertib	Midostaurin	2.77778
32	409	Tozasertib	A-484954	2.77778
32	173	Tozasertib	FH535	2.77778
32	111	Tozasertib	Salubrinal	2.77778
32	112	Tozasertib	XAV939	2.77778
32	32	Tozasertib	Tozasertib	2.77778
32	333	Tozasertib	T0901317	2.77778
32	215	Tozasertib	AZD1208	2.77778
32	238	Tozasertib	Idelalisib	2.77778
32	251	Tozasertib	Halofuginone	2.77778
32	564	Tozasertib	MK-8033	2.77778
32	97	Tozasertib	Selumetinib	2.77778
32	587	Tozasertib	4EGI-1	2.77778
32	133	Tozasertib	Doxorubicin	2.77778
32	130	Tozasertib	T-oligo	2.77778
32	430	Tozasertib	Trametinib	2.77778
32	337	Tozasertib	ALW-II-49-7	2.77778
32	545	Tozasertib	Daporinad	2.77778
32	81	Tozasertib	BGJ398	2.77778
32	21	Tozasertib	R59022	2.77778
32	368	Tozasertib	Afatinib	2.77778
32	268	Tozasertib	YM155	2.77778
32	416	Tozasertib	CAY10566	2.77778
32	418	Tozasertib	AZD7762	2.77778
32	433	Tozasertib	EPZ-004777	2.77778
32	395	Tozasertib	MS010	2.77778
32	158	Tozasertib	PF-562271	2.77778
32	443	Tozasertib	GSK-J4	2.77778
32	543	Tozasertib	Silmitasertib	2.77778
32	186	Tozasertib	Bexarotene	2.77778
32	417	Tozasertib	Olaparib	2.77778
32	531	Tozasertib	Tanzisertib	2.77778
32	548	Tozasertib	Vincristine	2.77778
32	208	Tozasertib	Ispinesib	2.77778
32	304	Tozasertib	SB52334	2.77778
32	589	Tozasertib	Tivantinib	2.77778
32	537	Tozasertib	SCH900776	2.77778
32	423	Tozasertib	Vismodegib	2.77778
32	185	Tozasertib	Linsitinib	2.77778
32	524	Tozasertib	CCT007093	2.77778
32	36	Tozasertib	PD-173074	2.77778
32	542	Tozasertib	Vatalanib	2.77778
32	324	Tozasertib	Oligomycin	2.77778
32	206	Tozasertib	Ruxolitinib	2.77778
32	445	Tozasertib	JZL-184	2.77778
32	179	Tozasertib	5-Fluorouracil	2.77778
32	224	Tozasertib	AS605240	2.77778
32	546	Tozasertib	Fingolimod	2.77778
32	461	Tozasertib	NSC319726	2.77778
51	258	Dasatinib	STF-62247	2.77778
51	307	Dasatinib	Staurosporine	2.77778
51	230	Dasatinib	GSK269962A	2.77778
51	254	Dasatinib	Quizartinib	2.77778
51	421	Dasatinib	KU-55933	2.77778
51	275	Dasatinib	I-BET	2.77778
51	310	Dasatinib	YM 201636	2.77778
51	422	Dasatinib	Elesclomol	2.77778
51	104	Dasatinib	Bortezomib	2.77778
51	283	Dasatinib	Omipalisib	2.77778
51	358	Dasatinib	Ruboxistaurin	2.77778
51	63	Dasatinib	KIN001-127	2.77778
51	523	Dasatinib	GW843682X	2.77778
51	38	Dasatinib	Saracatinib	2.77778
51	431	Dasatinib	Alisertib	2.77778
51	177	Dasatinib	GSK650394	2.77778
51	173	Dasatinib	FH535	2.77778
51	306	Dasatinib	Fedratinib	2.77778
51	215	Dasatinib	AZD1208	2.77778
51	238	Dasatinib	Idelalisib	2.77778
51	407	Dasatinib	kb NB 142-70	2.77778
51	68	Dasatinib	BAY-1942	2.77778
51	219	Dasatinib	AT-7519	2.77778
51	251	Dasatinib	Halofuginone	2.77778
51	105	Dasatinib	MLN4924	2.77778
51	487	Dasatinib	Docetaxel	2.77778
51	273	Dasatinib	CUDC-101	2.77778
51	193	Dasatinib	GW-2580	2.77778
51	428	Dasatinib	Pemetrexed	2.77778
51	199	Dasatinib	Pazopanib	2.77778
51	299	Dasatinib	OSI-027	2.77778
51	443	Dasatinib	GSK-J4	2.77778
51	526	Dasatinib	Carboplatin	2.77778
51	147	Dasatinib	NSC-87877	2.77778
51	304	Dasatinib	SB52334	2.77778
51	589	Dasatinib	Tivantinib	2.77778
51	99	Dasatinib	Vandetanib	2.77778
51	176	Dasatinib	IPA-3	2.77778
51	183	Dasatinib	Dinaciclib	2.77778
51	533	Dasatinib	AZ23	2.77778
51	524	Dasatinib	CCT007093	2.77778
51	36	Dasatinib	PD-173074	2.77778
51	558	Dasatinib	FG-4592	2.77778
51	544	Dasatinib	Darinaparsin	2.77778
51	172	Dasatinib	Embelin	2.77778
51	557	Dasatinib	Temozolomide	2.77778
51	326	Dasatinib	GSK690693	2.77778
51	110	Dasatinib	Seliciclib	2.77778
51	486	Dasatinib	Cytarabine	2.77778
51	224	Dasatinib	AS605240	2.77778
51	546	Dasatinib	Fingolimod	2.77778
119	535	Lapatinib	Vorinostat	2.77778
119	549	Lapatinib	Apatinib	2.77778
119	566	Lapatinib	SGI-1776	2.77778
119	91	Lapatinib	KIN001-135	2.77778
119	552	Lapatinib	BAM7	2.77778
119	94	Lapatinib	TGX 221	2.77778
119	75	Lapatinib	RAF265	2.77778
119	563	Lapatinib	Kobe2602	2.77778
119	421	Lapatinib	KU-55933	2.77778
119	275	Lapatinib	I-BET	2.77778
119	23	Lapatinib	KN-93	2.77778
119	106	Lapatinib	XMD8-85	2.77778
119	525	Lapatinib	EHT 1864	2.77778
119	104	Lapatinib	Bortezomib	2.77778
119	184	Lapatinib	BMS-754807	2.77778
119	388	Lapatinib	MS002	2.77778
119	495	Lapatinib	GW 441756	2.77778
119	538	Lapatinib	KU-60019	2.77778
119	560	Lapatinib	Compound 968	2.77778
119	14	Lapatinib	Neratinib	2.77778
119	550	Lapatinib	AZ505	2.77778
119	305	Lapatinib	TPCA-1	2.77778
119	125	Lapatinib	Dactolisib	2.77778
119	211	Lapatinib	TL-2-105	2.77778
119	551	Lapatinib	GSK126	2.77778
119	410	Lapatinib	A832234	2.77778
119	177	Lapatinib	GSK650394	2.77778
119	409	Lapatinib	A-484954	2.77778
119	306	Lapatinib	Fedratinib	2.77778
119	215	Lapatinib	AZD1208	2.77778
119	238	Lapatinib	Idelalisib	2.77778
119	412	Lapatinib	Venetoclax	2.77778
119	564	Lapatinib	MK-8033	2.77778
119	330	Lapatinib	XMD13-2	2.77778
119	128	Lapatinib	PCI-34051	2.77778
119	576	Lapatinib	RU-SKI 43	2.77778
119	130	Lapatinib	T-oligo	2.77778
119	528	Lapatinib	PF-4708671	2.77778
119	430	Lapatinib	Trametinib	2.77778
119	545	Lapatinib	Daporinad	2.77778
119	81	Lapatinib	BGJ398	2.77778
119	21	Lapatinib	R59022	2.77778
119	433	Lapatinib	EPZ-004777	2.77778
119	2	Lapatinib	Hydroxychloroquine	2.77778
119	193	Lapatinib	GW-2580	2.77778
119	428	Lapatinib	Pemetrexed	2.77778
119	574	Lapatinib	Wnt-C59	2.77778
119	395	Lapatinib	MS010	2.77778
119	253	Lapatinib	XMD14-99	2.77778
119	413	Lapatinib	Bromopyruvate	2.77778
119	291	Lapatinib	KIN001-266	2.77778
119	443	Lapatinib	GSK-J4	2.77778
119	186	Lapatinib	Bexarotene	2.77778
119	526	Lapatinib	Carboplatin	2.77778
119	417	Lapatinib	Olaparib	2.77778
119	147	Lapatinib	NSC-87877	2.77778
119	332	Lapatinib	XMD15-27	2.77778
119	589	Lapatinib	Tivantinib	2.77778
119	99	Lapatinib	Vandetanib	2.77778
119	176	Lapatinib	IPA-3	2.77778
119	533	Lapatinib	AZ23	2.77778
119	498	Lapatinib	KU57788	2.77778
119	524	Lapatinib	CCT007093	2.77778
119	36	Lapatinib	PD-173074	2.77778
119	536	Lapatinib	Adavosertib	2.77778
119	559	Lapatinib	Nelarabine	2.77778
119	584	Lapatinib	BMX-IN-1	2.77778
119	542	Lapatinib	Vatalanib	2.77778
119	146	Lapatinib	A-769662	2.77778
119	385	Lapatinib	Navitoclax	2.77778
119	346	Lapatinib	THZ-2-102-1	2.77778
119	490	Lapatinib	Veliparib	2.77778
119	492	Lapatinib	Lenalidomide	2.77778
119	77	Lapatinib	Dovitinib	2.77778
119	326	Lapatinib	GSK690693	2.77778
119	110	Lapatinib	Seliciclib	2.77778
119	429	Lapatinib	Dabrafenib	2.77778
119	394	Lapatinib	MS009	2.77778
185	75	Linsitinib	RAF265	2.77778
185	275	Linsitinib	I-BET	2.77778
185	446	Linsitinib	MIM1	2.77778
185	539	Linsitinib	Decitabine	2.77778
185	63	Linsitinib	KIN001-127	2.77778
185	156	Linsitinib	AZD6482	2.77778
185	219	Linsitinib	AT-7519	2.77778
185	105	Linsitinib	MLN4924	2.77778
185	133	Linsitinib	Doxorubicin	2.77778
185	268	Linsitinib	YM155	2.77778
185	194	Linsitinib	Luminespid	2.77778
185	300	Linsitinib	CX-5461	2.77778
185	134	Linsitinib	Etoposide	2.77778
185	370	Linsitinib	AZD8055	2.77778
185	208	Linsitinib	Ispinesib	2.77778
185	496	Linsitinib	Lestaurtinib	2.77778
246	535	Nutlin	Vorinostat	2.77778
246	184	Nutlin	BMS-754807	2.77778
246	538	Nutlin	KU-60019	2.77778
425	324	Palbociclib	Oligomycin	2.77778
430	163	Trametinib	JQ1	2.77778
430	98	Trametinib	Barasertib	2.77778
430	324	Trametinib	Oligomycin	2.77778
535	270	Vorinostat	AZ3146	2.77778
535	34	Vorinostat	Imatinib	2.77778
535	258	Vorinostat	STF-62247	2.77778
535	275	Vorinostat	I-BET	2.77778
535	292	Vorinostat	Masitinib	2.77778
535	104	Vorinostat	Bortezomib	2.77778
535	14	Vorinostat	Neratinib	2.77778
535	562	Vorinostat	AGI-6780	2.77778
535	523	Vorinostat	GW843682X	2.77778
535	410	Vorinostat	A832234	2.77778
535	436	Vorinostat	CAP-232	2.77778
535	409	Vorinostat	A-484954	2.77778
535	430	Vorinostat	Trametinib	2.77778
535	545	Vorinostat	Daporinad	2.77778
535	416	Vorinostat	CAY10566	2.77778
535	273	Vorinostat	CUDC-101	2.77778
535	193	Vorinostat	GW-2580	2.77778
535	553	Vorinostat	IDH-C35	2.77778
535	395	Vorinostat	MS010	2.77778
535	253	Vorinostat	XMD14-99	2.77778
535	158	Vorinostat	PF-562271	2.77778
535	299	Vorinostat	OSI-027	2.77778
535	370	Vorinostat	AZD8055	2.77778
535	186	Vorinostat	Bexarotene	2.77778
535	417	Vorinostat	Olaparib	2.77778
535	108	Vorinostat	Bemcentinib	2.77778
535	257	Vorinostat	NPK76-II-72-1	2.77778
535	425	Vorinostat	Palbociclib	2.77778
535	250	Vorinostat	IU1-47	2.77778
535	541	Vorinostat	Cediranib	2.77778
535	206	Vorinostat	Ruxolitinib	2.77778
539	418	Decitabine	AZD7762	2.77778
32	98	Tozasertib	Barasertib	2.73973
37	570	Crizotinib	Pifithrin_alpha	2.73973
37	75	Crizotinib	RAF265	2.73973
37	275	Crizotinib	I-BET	2.73973
37	104	Crizotinib	Bortezomib	2.73973
37	14	Crizotinib	Neratinib	2.73973
37	153	Crizotinib	Midostaurin	2.73973
37	567	Crizotinib	Leptomycin B	2.73973
37	135	Crizotinib	Gemcitabine	2.73973
37	430	Crizotinib	Trametinib	2.73973
37	208	Crizotinib	Ispinesib	2.73973
37	496	Crizotinib	Lestaurtinib	2.73973
37	536	Crizotinib	Adavosertib	2.73973
37	425	Crizotinib	Palbociclib	2.73973
51	135	Dasatinib	Gemcitabine	2.73973
51	324	Dasatinib	Oligomycin	2.73973
113	570	Alpelisib	Pifithrin_alpha	2.73973
113	1	Alpelisib	Erlotinib	2.73973
113	489	Alpelisib	Nilotinib	2.73973
113	217	Alpelisib	KPT-214	2.73973
113	254	Alpelisib	Quizartinib	2.73973
113	275	Alpelisib	I-BET	2.73973
113	539	Alpelisib	Decitabine	2.73973
113	388	Alpelisib	MS002	2.73973
113	63	Alpelisib	KIN001-127	2.73973
113	38	Alpelisib	Saracatinib	2.73973
113	98	Alpelisib	Barasertib	2.73973
113	246	Alpelisib	Nutlin	2.73973
113	135	Alpelisib	Gemcitabine	2.73973
113	528	Alpelisib	PF-4708671	2.73973
113	545	Alpelisib	Daporinad	2.73973
113	529	Alpelisib	PRIMA-1MET	2.73973
113	368	Alpelisib	Afatinib	2.73973
113	268	Alpelisib	YM155	2.73973
113	315	Alpelisib	BIX01294	2.73973
113	186	Alpelisib	Bexarotene	2.73973
113	304	Alpelisib	SB52334	2.73973
113	537	Alpelisib	SCH900776	2.73973
113	486	Alpelisib	Cytarabine	2.73973
113	461	Alpelisib	NSC319726	2.73973
535	29	Vorinostat	AZ628	2.73973
535	418	Vorinostat	AZD7762	2.73973
535	37	Vorinostat	Crizotinib	2.73973
196	566	Phenformin	SGI-1776	2.7027
196	1	Phenformin	Erlotinib	2.7027
196	29	Phenformin	AZ628	2.7027
196	310	Phenformin	YM 201636	2.7027
196	191	Phenformin	Zebularine	2.7027
196	422	Phenformin	Elesclomol	2.7027
196	213	Phenformin	AZD5582	2.7027
196	35	Phenformin	NVP-TAE684	2.7027
196	63	Phenformin	KIN001-127	2.7027
196	14	Phenformin	Neratinib	2.7027
196	436	Phenformin	CAP-232	2.7027
196	38	Phenformin	Saracatinib	2.7027
196	431	Phenformin	Alisertib	2.7027
196	177	Phenformin	GSK650394	2.7027
196	156	Phenformin	AZD6482	2.7027
196	98	Phenformin	Barasertib	2.7027
196	219	Phenformin	AT-7519	2.7027
196	105	Phenformin	MLN4924	2.7027
196	97	Phenformin	Selumetinib	2.7027
196	96	Phenformin	Pimozide	2.7027
196	337	Phenformin	ALW-II-49-7	2.7027
196	545	Phenformin	Daporinad	2.7027
196	81	Phenformin	BGJ398	2.7027
196	418	Phenformin	AZD7762	2.7027
196	299	Phenformin	OSI-027	2.7027
196	443	Phenformin	GSK-J4	2.7027
196	315	Phenformin	BIX01294	2.7027
196	186	Phenformin	Bexarotene	2.7027
196	182	Phenformin	Obatoclax	2.7027
196	589	Phenformin	Tivantinib	2.7027
196	357	Phenformin	MK-2206	2.7027
196	110	Phenformin	Seliciclib	2.7027
196	206	Phenformin	Ruxolitinib	2.7027
196	179	Phenformin	5-Fluorouracil	2.7027
299	190	OSI-027	Bleomycin	2.7027
299	94	OSI-027	TGX 221	2.7027
299	254	OSI-027	Quizartinib	2.7027
299	29	OSI-027	AZ628	2.7027
299	421	OSI-027	KU-55933	2.7027
299	310	OSI-027	YM 201636	2.7027
299	213	OSI-027	AZD5582	2.7027
299	104	OSI-027	Bortezomib	2.7027
299	184	OSI-027	BMS-754807	2.7027
299	63	OSI-027	KIN001-127	2.7027
299	125	OSI-027	Dactolisib	2.7027
299	210	OSI-027	Vemurafenib	2.7027
299	523	OSI-027	GW843682X	2.7027
299	153	OSI-027	Midostaurin	2.7027
299	333	OSI-027	T0901317	2.7027
299	567	OSI-027	Leptomycin B	2.7027
299	238	OSI-027	Idelalisib	2.7027
299	105	OSI-027	MLN4924	2.7027
299	96	OSI-027	Pimozide	2.7027
299	337	OSI-027	ALW-II-49-7	2.7027
299	545	OSI-027	Daporinad	2.7027
299	529	OSI-027	PRIMA-1MET	2.7027
299	21	OSI-027	R59022	2.7027
299	428	OSI-027	Pemetrexed	2.7027
299	553	OSI-027	IDH-C35	2.7027
299	99	OSI-027	Vandetanib	2.7027
299	537	OSI-027	SCH900776	2.7027
299	425	OSI-027	Palbociclib	2.7027
299	326	OSI-027	GSK690693	2.7027
196	587	Phenformin	4EGI-1	2.66667
299	587	OSI-027	4EGI-1	2.66667
299	493	OSI-027	Axitinib	2.66667
373	570	Pictilisib	Pifithrin_alpha	2.66667
373	163	Pictilisib	JQ1	2.66667
373	1	Pictilisib	Erlotinib	2.66667
373	29	Pictilisib	AZ628	2.66667
373	275	Pictilisib	I-BET	2.66667
373	446	Pictilisib	MIM1	2.66667
373	213	Pictilisib	AZD5582	2.66667
373	388	Pictilisib	MS002	2.66667
373	485	Pictilisib	Tosedostat	2.66667
373	562	Pictilisib	AGI-6780	2.66667
373	305	Pictilisib	TPCA-1	2.66667
373	204	Pictilisib	Tipifarnib	2.66667
373	156	Pictilisib	AZD6482	2.66667
373	407	Pictilisib	kb NB 142-70	2.66667
373	219	Pictilisib	AT-7519	2.66667
373	246	Pictilisib	Nutlin	2.66667
373	415	Pictilisib	CPI-613	2.66667
373	105	Pictilisib	MLN4924	2.66667
373	273	Pictilisib	CUDC-101	2.66667
373	428	Pictilisib	Pemetrexed	2.66667
373	324	Pictilisib	Oligomycin	2.66667
373	312	Pictilisib	Tivozanib	2.66667
373	546	Pictilisib	Fingolimod	2.66667
373	461	Pictilisib	NSC319726	2.66667
308	190	Foretinib	Bleomycin	2.63158
308	422	Foretinib	Elesclomol	2.63158
308	104	Foretinib	Bortezomib	2.63158
308	538	Foretinib	KU-60019	2.63158
308	32	Foretinib	Tozasertib	2.63158
308	98	Foretinib	Barasertib	2.63158
308	246	Foretinib	Nutlin	2.63158
308	183	Foretinib	Dinaciclib	2.63158
308	442	Foretinib	IMD-0354	2.63158
308	60	Foretinib	BI-2536	2.63158
417	497	Olaparib	BX 795	2.5641
417	1	Olaparib	Erlotinib	2.5641
417	95	Olaparib	DM3189	2.5641
417	277	Olaparib	Linifanib	2.5641
417	191	Olaparib	Zebularine	2.5641
417	104	Olaparib	Bortezomib	2.5641
417	485	Olaparib	Tosedostat	2.5641
417	538	Olaparib	KU-60019	2.5641
417	530	Olaparib	Serdemetan	2.5641
417	153	Olaparib	Midostaurin	2.5641
417	156	Olaparib	AZD6482	2.5641
417	246	Olaparib	Nutlin	2.5641
417	337	Olaparib	ALW-II-49-7	2.5641
417	526	Olaparib	Carboplatin	2.5641
417	208	Olaparib	Ispinesib	2.5641
417	324	Olaparib	Oligomycin	2.5641
417	250	Olaparib	IU1-47	2.5641
417	139	Olaparib	Irinotecan	2.5641
417	312	Olaparib	Tivozanib	2.5641
417	419	Olaparib	17-AAG	2.5641
417	429	Olaparib	Dabrafenib	2.5641
418	549	AZD7762	Apatinib	1.63934
418	364	AZD7762	HG-5-88-01	1.63934
418	570	AZD7762	Pifithrin_alpha	1.63934
418	88	AZD7762	Entinostat	1.63934
418	491	AZD7762	Bosutinib	1.63934
418	307	AZD7762	Staurosporine	1.63934
418	154	AZD7762	CHIR-99021	1.63934
418	230	AZD7762	GSK269962A	1.63934
418	254	AZD7762	Quizartinib	1.63934
418	444	AZD7762	LSD1-C76	1.63934
418	446	AZD7762	MIM1	1.63934
418	495	AZD7762	GW 441756	1.63934
418	63	AZD7762	KIN001-127	1.63934
418	14	AZD7762	Neratinib	1.63934
418	519	AZD7762	Mirin	1.63934
418	410	AZD7762	A832234	1.63934
418	431	AZD7762	Alisertib	1.63934
418	153	AZD7762	Midostaurin	1.63934
418	112	AZD7762	XAV939	1.63934
418	567	AZD7762	Leptomycin B	1.63934
418	156	AZD7762	AZD6482	1.63934
418	215	AZD7762	AZD1208	1.63934
418	232	AZD7762	Carfilzomib	1.63934
418	246	AZD7762	Nutlin	1.63934
418	105	AZD7762	MLN4924	1.63934
418	133	AZD7762	Doxorubicin	1.63934
418	130	AZD7762	T-oligo	1.63934
418	337	AZD7762	ALW-II-49-7	1.63934
418	81	AZD7762	BGJ398	1.63934
418	529	AZD7762	PRIMA-1MET	1.63934
418	368	AZD7762	Afatinib	1.63934
418	433	AZD7762	EPZ-004777	1.63934
418	194	AZD7762	Luminespid	1.63934
418	2	AZD7762	Hydroxychloroquine	1.63934
418	553	AZD7762	IDH-C35	1.63934
418	299	AZD7762	OSI-027	1.63934
418	526	AZD7762	Carboplatin	1.63934
418	208	AZD7762	Ispinesib	1.63934
418	589	AZD7762	Tivantinib	1.63934
418	99	AZD7762	Vandetanib	1.63934
418	183	AZD7762	Dinaciclib	1.63934
418	568	AZD7762	AR-C155858	1.63934
418	257	AZD7762	NPK76-II-72-1	1.63934
418	185	AZD7762	Linsitinib	1.63934
418	324	AZD7762	Oligomycin	1.63934
418	558	AZD7762	FG-4592	1.63934
418	544	AZD7762	Darinaparsin	1.63934
418	37	AZD7762	Crizotinib	1.63934
418	250	AZD7762	IU1-47	1.63934
418	419	AZD7762	17-AAG	1.63934
418	206	AZD7762	Ruxolitinib	1.63934
418	429	AZD7762	Dabrafenib	1.63934
418	546	AZD7762	Fingolimod	1.63934
418	370	AZD7762	AZD8055	1.6129
104	549	Bortezomib	Apatinib	1.49254
104	570	Bortezomib	Pifithrin_alpha	1.49254
104	88	Bortezomib	Entinostat	1.49254
104	497	Bortezomib	BX 795	1.49254
104	1	Bortezomib	Erlotinib	1.49254
104	373	Bortezomib	Pictilisib	1.49254
104	522	Bortezomib	RO-3306	1.49254
104	552	Bortezomib	BAM7	1.49254
104	307	Bortezomib	Staurosporine	1.49254
104	217	Bortezomib	KPT-214	1.49254
104	277	Bortezomib	Linifanib	1.49254
104	254	Bortezomib	Quizartinib	1.49254
104	29	Bortezomib	AZ628	1.49254
104	75	Bortezomib	RAF265	1.49254
104	5	Bortezomib	Sunitinib	1.49254
104	446	Bortezomib	MIM1	1.49254
104	30	Bortezomib	Sorafenib	1.49254
104	126	Bortezomib	Everolimus	1.49254
104	422	Bortezomib	Elesclomol	1.49254
104	539	Bortezomib	Decitabine	1.49254
104	104	Bortezomib	Bortezomib	1.49254
104	51	Bortezomib	Dasatinib	1.49254
104	523	Bortezomib	GW843682X	1.49254
104	436	Bortezomib	CAP-232	1.49254
104	431	Bortezomib	Alisertib	1.49254
104	153	Bortezomib	Midostaurin	1.49254
104	177	Bortezomib	GSK650394	1.49254
104	204	Bortezomib	Tipifarnib	1.49254
104	333	Bortezomib	T0901317	1.49254
104	219	Bortezomib	AT-7519	1.49254
104	97	Bortezomib	Selumetinib	1.49254
104	487	Bortezomib	Docetaxel	1.49254
104	430	Bortezomib	Trametinib	1.49254
104	81	Bortezomib	BGJ398	1.49254
104	529	Bortezomib	PRIMA-1MET	1.49254
104	368	Bortezomib	Afatinib	1.49254
104	268	Bortezomib	YM155	1.49254
104	416	Bortezomib	CAY10566	1.49254
104	194	Bortezomib	Luminespid	1.49254
104	150	Bortezomib	Bicalutamide	1.49254
104	428	Bortezomib	Pemetrexed	1.49254
104	141	Bortezomib	Ibrutinib	1.49254
104	315	Bortezomib	BIX01294	1.49254
104	186	Bortezomib	Bexarotene	1.49254
104	590	Bortezomib	Motesanib	1.49254
104	537	Bortezomib	SCH900776	1.49254
104	496	Bortezomib	Lestaurtinib	1.49254
104	532	Bortezomib	THZ-1-87	1.49254
104	536	Bortezomib	Adavosertib	1.49254
104	558	Bortezomib	FG-4592	1.49254
104	37	Bortezomib	Crizotinib	1.49254
104	139	Bortezomib	Irinotecan	1.49254
104	541	Bortezomib	Cediranib	1.49254
104	326	Bortezomib	GSK690693	1.49254
104	312	Bortezomib	Tivozanib	1.49254
104	110	Bortezomib	Seliciclib	1.49254
104	419	Bortezomib	17-AAG	1.49254
104	60	Bortezomib	BI-2536	1.49254
104	435	Bortezomib	C-75	1.49254
104	429	Bortezomib	Dabrafenib	1.49254
104	546	Bortezomib	Fingolimod	1.49254
104	461	Bortezomib	NSC319726	1.49254
104	538	Bortezomib	KU-60019	1.47059
104	407	Bortezomib	kb NB 142-70	1.47059
385	163	Navitoclax	JQ1	1.44928
385	491	Navitoclax	Bosutinib	1.44928
385	307	Navitoclax	Staurosporine	1.44928
385	538	Navitoclax	KU-60019	1.44928
385	14	Navitoclax	Neratinib	1.44928
385	431	Navitoclax	Alisertib	1.44928
385	567	Navitoclax	Leptomycin B	1.44928
385	529	Navitoclax	PRIMA-1MET	1.44928
385	368	Navitoclax	Afatinib	1.44928
385	194	Navitoclax	Luminespid	1.44928
385	395	Navitoclax	MS010	1.44928
385	134	Navitoclax	Etoposide	1.44928
385	139	Navitoclax	Irinotecan	1.44928
385	442	Navitoclax	IMD-0354	1.44928
385	419	Navitoclax	17-AAG	1.44928
194	94	Luminespid	TGX 221	1.40845
194	154	Luminespid	CHIR-99021	1.40845
194	415	Luminespid	CPI-613	1.40845
194	528	Luminespid	PF-4708671	1.40845
194	433	Luminespid	EPZ-004777	1.40845
194	208	Luminespid	Ispinesib	1.40845
425	262	Palbociclib	VX-11e	1.40845
425	364	Palbociclib	HG-5-88-01	1.40845
425	566	Palbociclib	SGI-1776	1.40845
425	258	Palbociclib	STF-62247	1.40845
425	91	Palbociclib	KIN001-135	1.40845
425	151	Palbociclib	QS11	1.40845
425	307	Palbociclib	Staurosporine	1.40845
425	230	Palbociclib	GSK269962A	1.40845
425	254	Palbociclib	Quizartinib	1.40845
425	29	Palbociclib	AZ628	1.40845
425	444	Palbociclib	LSD1-C76	1.40845
425	292	Palbociclib	Masitinib	1.40845
425	30	Palbociclib	Sorafenib	1.40845
425	184	Palbociclib	BMS-754807	1.40845
425	35	Palbociclib	NVP-TAE684	1.40845
425	495	Palbociclib	GW 441756	1.40845
425	283	Palbociclib	Omipalisib	1.40845
425	562	Palbociclib	AGI-6780	1.40845
425	519	Palbociclib	Mirin	1.40845
425	210	Palbociclib	Vemurafenib	1.40845
425	523	Palbociclib	GW843682X	1.40845
425	410	Palbociclib	A832234	1.40845
425	436	Palbociclib	CAP-232	1.40845
425	38	Palbociclib	Saracatinib	1.40845
425	431	Palbociclib	Alisertib	1.40845
425	153	Palbociclib	Midostaurin	1.40845
425	409	Palbociclib	A-484954	1.40845
425	112	Palbociclib	XAV939	1.40845
425	333	Palbociclib	T0901317	1.40845
425	238	Palbociclib	Idelalisib	1.40845
425	219	Palbociclib	AT-7519	1.40845
425	246	Palbociclib	Nutlin	1.40845
425	251	Palbociclib	Halofuginone	1.40845
425	487	Palbociclib	Docetaxel	1.40845
425	130	Palbociclib	T-oligo	1.40845
425	337	Palbociclib	ALW-II-49-7	1.40845
425	545	Palbociclib	Daporinad	1.40845
425	21	Palbociclib	R59022	1.40845
425	368	Palbociclib	Afatinib	1.40845
425	418	Palbociclib	AZD7762	1.40845
425	273	Palbociclib	CUDC-101	1.40845
425	194	Palbociclib	Luminespid	1.40845
425	150	Palbociclib	Bicalutamide	1.40845
425	2	Palbociclib	Hydroxychloroquine	1.40845
425	428	Palbociclib	Pemetrexed	1.40845
425	199	Palbociclib	Pazopanib	1.40845
425	279	Palbociclib	BIX 02189	1.40845
425	395	Palbociclib	MS010	1.40845
425	443	Palbociclib	GSK-J4	1.40845
425	141	Palbociclib	Ibrutinib	1.40845
425	186	Palbociclib	Bexarotene	1.40845
425	526	Palbociclib	Carboplatin	1.40845
425	417	Palbociclib	Olaparib	1.40845
425	332	Palbociclib	XMD15-27	1.40845
425	304	Palbociclib	SB52334	1.40845
425	589	Palbociclib	Tivantinib	1.40845
425	99	Palbociclib	Vandetanib	1.40845
425	183	Palbociclib	Dinaciclib	1.40845
425	537	Palbociclib	SCH900776	1.40845
425	533	Palbociclib	AZ23	1.40845
425	257	Palbociclib	NPK76-II-72-1	1.40845
425	146	Palbociclib	A-769662	1.40845
425	544	Palbociclib	Darinaparsin	1.40845
425	175	Palbociclib	PAC-1	1.40845
425	490	Palbociclib	Veliparib	1.40845
425	172	Palbociclib	Embelin	1.40845
425	139	Palbociclib	Irinotecan	1.40845
425	541	Palbociclib	Cediranib	1.40845
425	326	Palbociclib	GSK690693	1.40845
425	312	Palbociclib	Tivozanib	1.40845
425	110	Palbociclib	Seliciclib	1.40845
425	419	Palbociclib	17-AAG	1.40845
425	60	Palbociclib	BI-2536	1.40845
425	206	Palbociclib	Ruxolitinib	1.40845
425	179	Palbociclib	5-Fluorouracil	1.40845
425	394	Palbociclib	MS009	1.40845
425	546	Palbociclib	Fingolimod	1.40845
428	489	Pemetrexed	Nilotinib	1.40845
428	190	Pemetrexed	Bleomycin	1.40845
428	491	Pemetrexed	Bosutinib	1.40845
428	91	Pemetrexed	KIN001-135	1.40845
428	307	Pemetrexed	Staurosporine	1.40845
428	230	Pemetrexed	GSK269962A	1.40845
428	107	Pemetrexed	R406	1.40845
428	539	Pemetrexed	Decitabine	1.40845
428	74	Pemetrexed	ENMD-981693	1.40845
428	523	Pemetrexed	GW843682X	1.40845
428	487	Pemetrexed	Docetaxel	1.40845
428	529	Pemetrexed	PRIMA-1MET	1.40845
428	194	Pemetrexed	Luminespid	1.40845
428	208	Pemetrexed	Ispinesib	1.40845
428	139	Pemetrexed	Irinotecan	1.40845
428	442	Pemetrexed	IMD-0354	1.40845
428	60	Pemetrexed	BI-2536	1.40845
428	546	Pemetrexed	Fingolimod	1.40845
430	262	Trametinib	VX-11e	1.40845
430	178	Trametinib	BAY61-3606	1.40845
430	549	Trametinib	Apatinib	1.40845
430	499	Trametinib	BI-D1870	1.40845
430	270	Trametinib	AZ3146	1.40845
430	497	Trametinib	BX 795	1.40845
430	34	Trametinib	Imatinib	1.40845
430	373	Trametinib	Pictilisib	1.40845
430	406	Trametinib	LIMK1i BMS4	1.40845
430	258	Trametinib	STF-62247	1.40845
430	151	Trametinib	QS11	1.40845
430	307	Trametinib	Staurosporine	1.40845
430	230	Trametinib	GSK269962A	1.40845
430	217	Trametinib	KPT-214	1.40845
430	254	Trametinib	Quizartinib	1.40845
430	155	Trametinib	Ponatinib	1.40845
430	444	Trametinib	LSD1-C76	1.40845
430	421	Trametinib	KU-55933	1.40845
430	205	Trametinib	Avagacestat	1.40845
430	275	Trametinib	I-BET	1.40845
430	292	Trametinib	Masitinib	1.40845
430	310	Trametinib	YM 201636	1.40845
430	106	Trametinib	XMD8-85	1.40845
430	126	Trametinib	Everolimus	1.40845
430	422	Trametinib	Elesclomol	1.40845
430	525	Trametinib	EHT 1864	1.40845
430	264	Trametinib	Ricolinostat	1.40845
430	495	Trametinib	GW 441756	1.40845
430	283	Trametinib	Omipalisib	1.40845
430	14	Trametinib	Neratinib	1.40845
430	550	Trametinib	AZ505	1.40845
430	562	Trametinib	AGI-6780	1.40845
430	519	Trametinib	Mirin	1.40845
430	551	Trametinib	GSK126	1.40845
430	523	Trametinib	GW843682X	1.40845
430	410	Trametinib	A832234	1.40845
430	436	Trametinib	CAP-232	1.40845
430	431	Trametinib	Alisertib	1.40845
430	409	Trametinib	A-484954	1.40845
430	173	Trametinib	FH535	1.40845
430	204	Trametinib	Tipifarnib	1.40845
430	111	Trametinib	Salubrinal	1.40845
430	112	Trametinib	XAV939	1.40845
430	341	Trametinib	Selisistat	1.40845
430	333	Trametinib	T0901317	1.40845
430	215	Trametinib	AZD1208	1.40845
430	238	Trametinib	Idelalisib	1.40845
430	68	Trametinib	BAY-1942	1.40845
430	246	Trametinib	Nutlin	1.40845
430	251	Trametinib	Halofuginone	1.40845
430	97	Trametinib	Selumetinib	1.40845
430	587	Trametinib	4EGI-1	1.40845
430	487	Trametinib	Docetaxel	1.40845
430	547	Trametinib	Indole-3-carbinol	1.40845
430	528	Trametinib	PF-4708671	1.40845
430	337	Trametinib	ALW-II-49-7	1.40845
430	545	Trametinib	Daporinad	1.40845
430	81	Trametinib	BGJ398	1.40845
430	21	Trametinib	R59022	1.40845
430	484	Trametinib	Metformin	1.40845
430	433	Trametinib	EPZ-004777	1.40845
430	194	Trametinib	Luminespid	1.40845
430	150	Trametinib	Bicalutamide	1.40845
430	193	Trametinib	GW-2580	1.40845
430	428	Trametinib	Pemetrexed	1.40845
430	199	Trametinib	Pazopanib	1.40845
430	300	Trametinib	CX-5461	1.40845
430	279	Trametinib	BIX 02189	1.40845
430	395	Trametinib	MS010	1.40845
430	253	Trametinib	XMD14-99	1.40845
430	291	Trametinib	KIN001-266	1.40845
430	299	Trametinib	OSI-027	1.40845
430	141	Trametinib	Ibrutinib	1.40845
430	526	Trametinib	Carboplatin	1.40845
430	417	Trametinib	Olaparib	1.40845
430	332	Trametinib	XMD15-27	1.40845
430	304	Trametinib	SB52334	1.40845
430	99	Trametinib	Vandetanib	1.40845
430	176	Trametinib	IPA-3	1.40845
430	183	Trametinib	Dinaciclib	1.40845
430	568	Trametinib	AR-C155858	1.40845
430	537	Trametinib	SCH900776	1.40845
430	309	Trametinib	Y39983	1.40845
430	496	Trametinib	Lestaurtinib	1.40845
430	257	Trametinib	NPK76-II-72-1	1.40845
430	185	Trametinib	Linsitinib	1.40845
430	524	Trametinib	CCT007093	1.40845
430	36	Trametinib	PD-173074	1.40845
430	536	Trametinib	Adavosertib	1.40845
430	542	Trametinib	Vatalanib	1.40845
430	558	Trametinib	FG-4592	1.40845
430	146	Trametinib	A-769662	1.40845
430	544	Trametinib	Darinaparsin	1.40845
430	175	Trametinib	PAC-1	1.40845
430	490	Trametinib	Veliparib	1.40845
430	357	Trametinib	MK-2206	1.40845
430	250	Trametinib	IU1-47	1.40845
430	492	Trametinib	Lenalidomide	1.40845
430	139	Trametinib	Irinotecan	1.40845
430	557	Trametinib	Temozolomide	1.40845
430	326	Trametinib	GSK690693	1.40845
430	312	Trametinib	Tivozanib	1.40845
430	110	Trametinib	Seliciclib	1.40845
430	60	Trametinib	BI-2536	1.40845
430	435	Trametinib	C-75	1.40845
430	170	Trametinib	Shikonin	1.40845
430	394	Trametinib	MS009	1.40845
430	224	Trametinib	AS605240	1.40845
430	546	Trametinib	Fingolimod	1.40845
539	178	Decitabine	BAY61-3606	1.40845
539	398	Decitabine	VE-821	1.40845
539	364	Decitabine	HG-5-88-01	1.40845
539	119	Decitabine	Lapatinib	1.40845
539	1	Decitabine	Erlotinib	1.40845
539	286	Decitabine	KIN001-236	1.40845
539	491	Decitabine	Bosutinib	1.40845
539	522	Decitabine	RO-3306	1.40845
539	94	Decitabine	TGX 221	1.40845
539	154	Decitabine	CHIR-99021	1.40845
539	230	Decitabine	GSK269962A	1.40845
539	444	Decitabine	LSD1-C76	1.40845
539	23	Decitabine	KN-93	1.40845
539	5	Decitabine	Sunitinib	1.40845
539	106	Decitabine	XMD8-85	1.40845
539	207	Decitabine	AS601245	1.40845
539	283	Decitabine	Omipalisib	1.40845
539	63	Decitabine	KIN001-127	1.40845
539	550	Decitabine	AZ505	1.40845
539	305	Decitabine	TPCA-1	1.40845
539	211	Decitabine	TL-2-105	1.40845
539	551	Decitabine	GSK126	1.40845
539	523	Decitabine	GW843682X	1.40845
539	530	Decitabine	Serdemetan	1.40845
539	341	Decitabine	Selisistat	1.40845
539	306	Decitabine	Fedratinib	1.40845
539	407	Decitabine	kb NB 142-70	1.40845
539	246	Decitabine	Nutlin	1.40845
539	105	Decitabine	MLN4924	1.40845
539	128	Decitabine	PCI-34051	1.40845
539	547	Decitabine	Indole-3-carbinol	1.40845
539	96	Decitabine	Pimozide	1.40845
539	337	Decitabine	ALW-II-49-7	1.40845
539	447	Decitabine	ETP-45835	1.40845
539	203	Decitabine	BMS-345541	1.40845
539	273	Decitabine	CUDC-101	1.40845
539	433	Decitabine	EPZ-004777	1.40845
539	194	Decitabine	Luminespid	1.40845
539	199	Decitabine	Pazopanib	1.40845
539	279	Decitabine	BIX 02189	1.40845
539	518	Decitabine	Doramapimod	1.40845
539	420	Decitabine	VX-702	1.40845
539	533	Decitabine	AZ23	1.40845
539	425	Decitabine	Palbociclib	1.40845
539	584	Decitabine	BMX-IN-1	1.40845
539	324	Decitabine	Oligomycin	1.40845
539	146	Decitabine	A-769662	1.40845
539	346	Decitabine	THZ-2-102-1	1.40845
539	175	Decitabine	PAC-1	1.40845
539	60	Decitabine	BI-2536	1.40845
539	179	Decitabine	5-Fluorouracil	1.40845
539	394	Decitabine	MS009	1.40845
539	546	Decitabine	Fingolimod	1.40845
32	491	Tozasertib	Bosutinib	1.38889
32	91	Tozasertib	KIN001-135	1.38889
32	307	Tozasertib	Staurosporine	1.38889
32	563	Tozasertib	Kobe2602	1.38889
32	421	Tozasertib	KU-55933	1.38889
32	23	Tozasertib	KN-93	1.38889
32	107	Tozasertib	R406	1.38889
32	446	Tozasertib	MIM1	1.38889
32	30	Tozasertib	Sorafenib	1.38889
32	126	Tozasertib	Everolimus	1.38889
32	184	Tozasertib	BMS-754807	1.38889
32	283	Tozasertib	Omipalisib	1.38889
32	358	Tozasertib	Ruboxistaurin	1.38889
32	14	Tozasertib	Neratinib	1.38889
32	550	Tozasertib	AZ505	1.38889
32	249	Tozasertib	Cabozantinib	1.38889
32	210	Tozasertib	Vemurafenib	1.38889
32	431	Tozasertib	Alisertib	1.38889
32	565	Tozasertib	Zosuquidar	1.38889
32	341	Tozasertib	Selisistat	1.38889
32	306	Tozasertib	Fedratinib	1.38889
32	407	Tozasertib	kb NB 142-70	1.38889
32	68	Tozasertib	BAY-1942	1.38889
32	246	Tozasertib	Nutlin	1.38889
32	412	Tozasertib	Venetoclax	1.38889
32	330	Tozasertib	XMD13-2	1.38889
32	547	Tozasertib	Indole-3-carbinol	1.38889
32	528	Tozasertib	PF-4708671	1.38889
32	529	Tozasertib	PRIMA-1MET	1.38889
32	203	Tozasertib	BMS-345541	1.38889
32	484	Tozasertib	Metformin	1.38889
32	273	Tozasertib	CUDC-101	1.38889
32	150	Tozasertib	Bicalutamide	1.38889
32	2	Tozasertib	Hydroxychloroquine	1.38889
32	193	Tozasertib	GW-2580	1.38889
32	428	Tozasertib	Pemetrexed	1.38889
32	553	Tozasertib	IDH-C35	1.38889
32	199	Tozasertib	Pazopanib	1.38889
32	300	Tozasertib	CX-5461	1.38889
32	279	Tozasertib	BIX 02189	1.38889
32	291	Tozasertib	KIN001-266	1.38889
32	299	Tozasertib	OSI-027	1.38889
32	295	Tozasertib	NVP-BHG712	1.38889
32	141	Tozasertib	Ibrutinib	1.38889
32	526	Tozasertib	Carboplatin	1.38889
32	182	Tozasertib	Obatoclax	1.38889
32	518	Tozasertib	Doramapimod	1.38889
32	420	Tozasertib	VX-702	1.38889
32	183	Tozasertib	Dinaciclib	1.38889
32	309	Tozasertib	Y39983	1.38889
32	108	Tozasertib	Bemcentinib	1.38889
32	498	Tozasertib	KU57788	1.38889
32	257	Tozasertib	NPK76-II-72-1	1.38889
32	536	Tozasertib	Adavosertib	1.38889
32	425	Tozasertib	Palbociclib	1.38889
32	559	Tozasertib	Nelarabine	1.38889
32	493	Tozasertib	Axitinib	1.38889
32	558	Tozasertib	FG-4592	1.38889
32	146	Tozasertib	A-769662	1.38889
32	385	Tozasertib	Navitoclax	1.38889
32	175	Tozasertib	PAC-1	1.38889
32	174	Tozasertib	Sulindac	1.38889
32	490	Tozasertib	Veliparib	1.38889
32	554	Tozasertib	Crenolanib	1.38889
32	77	Tozasertib	Dovitinib	1.38889
32	139	Tozasertib	Irinotecan	1.38889
32	167	Tozasertib	OSU-03012	1.38889
32	557	Tozasertib	Temozolomide	1.38889
32	326	Tozasertib	GSK690693	1.38889
32	435	Tozasertib	C-75	1.38889
32	429	Tozasertib	Dabrafenib	1.38889
32	394	Tozasertib	MS009	1.38889
51	178	Dasatinib	BAY61-3606	1.38889
51	549	Dasatinib	Apatinib	1.38889
51	398	Dasatinib	VE-821	1.38889
51	34	Dasatinib	Imatinib	1.38889
51	1	Dasatinib	Erlotinib	1.38889
51	286	Dasatinib	KIN001-236	1.38889
51	491	Dasatinib	Bosutinib	1.38889
51	91	Dasatinib	KIN001-135	1.38889
51	154	Dasatinib	CHIR-99021	1.38889
51	29	Dasatinib	AZ628	1.38889
51	155	Dasatinib	Ponatinib	1.38889
51	292	Dasatinib	Masitinib	1.38889
51	191	Dasatinib	Zebularine	1.38889
51	446	Dasatinib	MIM1	1.38889
51	495	Dasatinib	GW 441756	1.38889
51	560	Dasatinib	Compound 968	1.38889
51	550	Dasatinib	AZ505	1.38889
51	551	Dasatinib	GSK126	1.38889
51	530	Dasatinib	Serdemetan	1.38889
51	410	Dasatinib	A832234	1.38889
51	409	Dasatinib	A-484954	1.38889
51	341	Dasatinib	Selisistat	1.38889
51	567	Dasatinib	Leptomycin B	1.38889
51	528	Dasatinib	PF-4708671	1.38889
51	337	Dasatinib	ALW-II-49-7	1.38889
51	545	Dasatinib	Daporinad	1.38889
51	484	Dasatinib	Metformin	1.38889
51	416	Dasatinib	CAY10566	1.38889
51	194	Dasatinib	Luminespid	1.38889
51	2	Dasatinib	Hydroxychloroquine	1.38889
51	279	Dasatinib	BIX 02189	1.38889
51	395	Dasatinib	MS010	1.38889
51	291	Dasatinib	KIN001-266	1.38889
51	531	Dasatinib	Tanzisertib	1.38889
51	332	Dasatinib	XMD15-27	1.38889
51	257	Dasatinib	NPK76-II-72-1	1.38889
51	185	Dasatinib	Linsitinib	1.38889
51	542	Dasatinib	Vatalanib	1.38889
51	174	Dasatinib	Sulindac	1.38889
51	490	Dasatinib	Veliparib	1.38889
51	357	Dasatinib	MK-2206	1.38889
51	250	Dasatinib	IU1-47	1.38889
51	139	Dasatinib	Irinotecan	1.38889
51	541	Dasatinib	Cediranib	1.38889
51	419	Dasatinib	17-AAG	1.38889
51	60	Dasatinib	BI-2536	1.38889
51	170	Dasatinib	Shikonin	1.38889
51	394	Dasatinib	MS009	1.38889
119	178	Lapatinib	BAY61-3606	1.38889
119	398	Lapatinib	VE-821	1.38889
119	499	Lapatinib	BI-D1870	1.38889
119	163	Lapatinib	JQ1	1.38889
119	522	Lapatinib	RO-3306	1.38889
119	406	Lapatinib	LIMK1i BMS4	1.38889
119	95	Lapatinib	DM3189	1.38889
119	154	Lapatinib	CHIR-99021	1.38889
119	217	Lapatinib	KPT-214	1.38889
119	277	Lapatinib	Linifanib	1.38889
119	29	Lapatinib	AZ628	1.38889
119	155	Lapatinib	Ponatinib	1.38889
119	444	Lapatinib	LSD1-C76	1.38889
119	310	Lapatinib	YM 201636	1.38889
119	266	Lapatinib	Zibotentan	1.38889
119	30	Lapatinib	Sorafenib	1.38889
119	422	Lapatinib	Elesclomol	1.38889
119	485	Lapatinib	Tosedostat	1.38889
119	207	Lapatinib	AS601245	1.38889
119	283	Lapatinib	Omipalisib	1.38889
119	358	Lapatinib	Ruboxistaurin	1.38889
119	63	Lapatinib	KIN001-127	1.38889
119	519	Lapatinib	Mirin	1.38889
119	523	Lapatinib	GW843682X	1.38889
119	530	Lapatinib	Serdemetan	1.38889
119	38	Lapatinib	Saracatinib	1.38889
119	431	Lapatinib	Alisertib	1.38889
119	111	Lapatinib	Salubrinal	1.38889
119	565	Lapatinib	Zosuquidar	1.38889
119	341	Lapatinib	Selisistat	1.38889
119	567	Lapatinib	Leptomycin B	1.38889
119	415	Lapatinib	CPI-613	1.38889
119	251	Lapatinib	Halofuginone	1.38889
119	587	Lapatinib	4EGI-1	1.38889
119	487	Lapatinib	Docetaxel	1.38889
119	547	Lapatinib	Indole-3-carbinol	1.38889
119	135	Lapatinib	Gemcitabine	1.38889
119	96	Lapatinib	Pimozide	1.38889
119	447	Lapatinib	ETP-45835	1.38889
119	529	Lapatinib	PRIMA-1MET	1.38889
119	203	Lapatinib	BMS-345541	1.38889
119	194	Lapatinib	Luminespid	1.38889
119	553	Lapatinib	IDH-C35	1.38889
119	199	Lapatinib	Pazopanib	1.38889
119	279	Lapatinib	BIX 02189	1.38889
119	295	Lapatinib	NVP-BHG712	1.38889
119	518	Lapatinib	Doramapimod	1.38889
119	590	Lapatinib	Motesanib	1.38889
119	420	Lapatinib	VX-702	1.38889
119	183	Lapatinib	Dinaciclib	1.38889
119	568	Lapatinib	AR-C155858	1.38889
119	423	Lapatinib	Vismodegib	1.38889
119	532	Lapatinib	THZ-1-87	1.38889
119	257	Lapatinib	NPK76-II-72-1	1.38889
119	493	Lapatinib	Axitinib	1.38889
119	558	Lapatinib	FG-4592	1.38889
119	544	Lapatinib	Darinaparsin	1.38889
119	250	Lapatinib	IU1-47	1.38889
119	172	Lapatinib	Embelin	1.38889
119	139	Lapatinib	Irinotecan	1.38889
119	167	Lapatinib	OSU-03012	1.38889
119	541	Lapatinib	Cediranib	1.38889
119	557	Lapatinib	Temozolomide	1.38889
119	312	Lapatinib	Tivozanib	1.38889
119	419	Lapatinib	17-AAG	1.38889
119	60	Lapatinib	BI-2536	1.38889
119	206	Lapatinib	Ruxolitinib	1.38889
119	445	Lapatinib	JZL-184	1.38889
119	170	Lapatinib	Shikonin	1.38889
119	179	Lapatinib	5-Fluorouracil	1.38889
119	224	Lapatinib	AS605240	1.38889
119	546	Lapatinib	Fingolimod	1.38889
119	461	Lapatinib	NSC319726	1.38889
185	549	Linsitinib	Apatinib	1.38889
185	364	Linsitinib	HG-5-88-01	1.38889
185	570	Linsitinib	Pifithrin_alpha	1.38889
185	163	Linsitinib	JQ1	1.38889
185	286	Linsitinib	KIN001-236	1.38889
185	373	Linsitinib	Pictilisib	1.38889
185	307	Linsitinib	Staurosporine	1.38889
185	277	Linsitinib	Linifanib	1.38889
185	254	Linsitinib	Quizartinib	1.38889
185	191	Linsitinib	Zebularine	1.38889
185	5	Linsitinib	Sunitinib	1.38889
185	266	Linsitinib	Zibotentan	1.38889
185	30	Linsitinib	Sorafenib	1.38889
185	126	Linsitinib	Everolimus	1.38889
185	422	Linsitinib	Elesclomol	1.38889
185	104	Linsitinib	Bortezomib	1.38889
185	485	Linsitinib	Tosedostat	1.38889
185	249	Linsitinib	Cabozantinib	1.38889
185	523	Linsitinib	GW843682X	1.38889
185	530	Linsitinib	Serdemetan	1.38889
185	431	Linsitinib	Alisertib	1.38889
185	204	Linsitinib	Tipifarnib	1.38889
185	567	Linsitinib	Leptomycin B	1.38889
185	415	Linsitinib	CPI-613	1.38889
185	97	Linsitinib	Selumetinib	1.38889
185	487	Linsitinib	Docetaxel	1.38889
185	135	Linsitinib	Gemcitabine	1.38889
185	545	Linsitinib	Daporinad	1.38889
185	529	Linsitinib	PRIMA-1MET	1.38889
185	416	Linsitinib	CAY10566	1.38889
185	418	Linsitinib	AZD7762	1.38889
185	428	Linsitinib	Pemetrexed	1.38889
185	395	Linsitinib	MS010	1.38889
185	299	Linsitinib	OSI-027	1.38889
185	182	Linsitinib	Obatoclax	1.38889
185	183	Linsitinib	Dinaciclib	1.38889
185	493	Linsitinib	Axitinib	1.38889
185	324	Linsitinib	Oligomycin	1.38889
185	139	Linsitinib	Irinotecan	1.38889
185	312	Linsitinib	Tivozanib	1.38889
185	419	Linsitinib	17-AAG	1.38889
185	486	Linsitinib	Cytarabine	1.38889
185	60	Linsitinib	BI-2536	1.38889
185	435	Linsitinib	C-75	1.38889
185	546	Linsitinib	Fingolimod	1.38889
185	461	Linsitinib	NSC319726	1.38889
194	523	Luminespid	GW843682X	1.38889
194	135	Luminespid	Gemcitabine	1.38889
194	60	Luminespid	BI-2536	1.38889
246	88	Nutlin	Entinostat	1.38889
246	163	Nutlin	JQ1	1.38889
246	527	Nutlin	AT9283	1.38889
246	230	Nutlin	GSK269962A	1.38889
246	107	Nutlin	R406	1.38889
246	422	Nutlin	Elesclomol	1.38889
246	104	Nutlin	Bortezomib	1.38889
246	495	Nutlin	GW 441756	1.38889
246	560	Nutlin	Compound 968	1.38889
246	523	Nutlin	GW843682X	1.38889
246	530	Nutlin	Serdemetan	1.38889
246	431	Nutlin	Alisertib	1.38889
246	567	Nutlin	Leptomycin B	1.38889
246	415	Nutlin	CPI-613	1.38889
246	105	Nutlin	MLN4924	1.38889
246	487	Nutlin	Docetaxel	1.38889
246	529	Nutlin	PRIMA-1MET	1.38889
246	134	Nutlin	Etoposide	1.38889
246	370	Nutlin	AZD8055	1.38889
246	315	Nutlin	BIX01294	1.38889
246	182	Nutlin	Obatoclax	1.38889
246	548	Nutlin	Vincristine	1.38889
246	208	Nutlin	Ispinesib	1.38889
246	183	Nutlin	Dinaciclib	1.38889
246	185	Nutlin	Linsitinib	1.38889
246	175	Nutlin	PAC-1	1.38889
246	60	Nutlin	BI-2536	1.38889
246	206	Nutlin	Ruxolitinib	1.38889
425	98	Palbociclib	Barasertib	1.38889
430	135	Trametinib	Gemcitabine	1.38889
535	178	Vorinostat	BAY61-3606	1.38889
535	499	Vorinostat	BI-D1870	1.38889
535	364	Vorinostat	HG-5-88-01	1.38889
535	566	Vorinostat	SGI-1776	1.38889
535	1	Vorinostat	Erlotinib	1.38889
535	286	Vorinostat	KIN001-236	1.38889
535	552	Vorinostat	BAM7	1.38889
535	94	Vorinostat	TGX 221	1.38889
535	307	Vorinostat	Staurosporine	1.38889
535	154	Vorinostat	CHIR-99021	1.38889
535	563	Vorinostat	Kobe2602	1.38889
535	23	Vorinostat	KN-93	1.38889
535	310	Vorinostat	YM 201636	1.38889
535	266	Vorinostat	Zibotentan	1.38889
535	422	Vorinostat	Elesclomol	1.38889
535	485	Vorinostat	Tosedostat	1.38889
535	560	Vorinostat	Compound 968	1.38889
535	63	Vorinostat	KIN001-127	1.38889
535	211	Vorinostat	TL-2-105	1.38889
[truncated: 3,085 more rows]

## Sheet: c_supersensitive_top
Top drug combinations ranked based on their super-sensitive effect. Percent of cell lines with super sensitive effect for each combination is shown.
Library drug analysis done at dose D4.
Anchor_ID	Library_ID	Anchor_Drug_Name	Library_Drug_Name	percent_of_cellines_with_supersensitive_effect
299	55	OSI-027	A770041	35.1351
535	32	Vorinostat	Tozasertib	33.3333
51	527	Dasatinib	AT9283	24.6575
373	55	Pictilisib	A770041	24
373	548	Pictilisib	Vincristine	24
417	539	Olaparib	Decitabine	23.0769
104	548	Bortezomib	Vincristine	22.3881
119	548	Lapatinib	Vincristine	22.2222
51	430	Dasatinib	Trametinib	20.8333
373	527	Pictilisib	AT9283	20
51	364	Dasatinib	HG-5-88-01	19.4444
373	430	Pictilisib	Trametinib	18.6667
535	55	Vorinostat	A770041	18.0556
373	535	Pictilisib	Vorinostat	17.3333
425	415	Palbociclib	CPI-613	16.9014
32	535	Tozasertib	Vorinostat	16.6667
119	133	Lapatinib	Doxorubicin	16.6667
417	535	Olaparib	Vorinostat	16.6667
535	497	Vorinostat	BX 795	16.4384
196	55	Phenformin	A770041	16.2162
299	75	OSI-027	RAF265	16.2162
539	32	Decitabine	Tozasertib	15.493
417	232	Olaparib	Carfilzomib	15.3846
417	545	Olaparib	Daporinad	15.3846
417	134	Olaparib	Etoposide	15.3846
51	184	Dasatinib	BMS-754807	15.2778
196	74	Phenformin	ENMD-981693	14.8649
418	536	AZD7762	Adavosertib	14.7541
196	208	Phenformin	Ispinesib	14.6667
373	88	Pictilisib	Entinostat	14.6667
539	133	Decitabine	Doxorubicin	14.0845
32	415	Tozasertib	CPI-613	13.8889
51	535	Dasatinib	Vorinostat	13.8889
51	373	Dasatinib	Pictilisib	13.8889
51	35	Dasatinib	NVP-TAE684	13.8889
51	74	Dasatinib	ENMD-981693	13.8889
535	264	Vorinostat	Ricolinostat	13.8889
535	388	Vorinostat	MS002	13.8889
535	232	Vorinostat	Carfilzomib	13.8889
535	415	Vorinostat	CPI-613	13.8889
51	208	Dasatinib	Ispinesib	13.6986
196	535	Phenformin	Vorinostat	13.5135
196	430	Phenformin	Trametinib	13.5135
417	570	Olaparib	Pifithrin_alpha	12.8205
539	88	Decitabine	Entinostat	12.6761
539	436	Decitabine	CAP-232	12.6761
51	107	Dasatinib	R406	12.5
51	32	Dasatinib	Tozasertib	12.5
51	442	Dasatinib	IMD-0354	12.5
119	55	Lapatinib	A770041	12.5
119	32	Lapatinib	Tozasertib	12.5
535	535	Vorinostat	Vorinostat	12.5
32	163	Tozasertib	JQ1	12.3288
196	446	Phenformin	MIM1	12.1622
196	133	Phenformin	Doxorubicin	12.1622
196	309	Phenformin	Y39983	12.1622
299	107	OSI-027	R406	12.1622
299	133	OSI-027	Doxorubicin	12.1622
373	51	Pictilisib	Dasatinib	12
373	208	Pictilisib	Ispinesib	12
373	309	Pictilisib	Y39983	12
417	527	Olaparib	AT9283	11.5385
417	190	Olaparib	Bleomycin	11.5385
417	418	Olaparib	AZD7762	11.5385
418	527	AZD7762	AT9283	11.2903
425	535	Palbociclib	Vorinostat	11.2676
425	51	Palbociclib	Dasatinib	11.2676
430	74	Trametinib	ENMD-981693	11.2676
430	415	Trametinib	CPI-613	11.2676
32	88	Tozasertib	Entinostat	11.1111
32	539	Tozasertib	Decitabine	11.1111
32	74	Tozasertib	ENMD-981693	11.1111
51	125	Dasatinib	Dactolisib	11.1111
51	232	Dasatinib	Carfilzomib	11.1111
51	133	Dasatinib	Doxorubicin	11.1111
119	527	Lapatinib	AT9283	11.1111
119	107	Lapatinib	R406	11.1111
119	208	Lapatinib	Ispinesib	11.1111
535	262	Vorinostat	VX-11e	11.1111
535	570	Vorinostat	Pifithrin_alpha	11.1111
535	105	Vorinostat	MLN4924	11.1111
535	315	Vorinostat	BIX01294	11.1111
535	153	Vorinostat	Midostaurin	10.9589
535	496	Vorinostat	Lestaurtinib	10.9589
535	536	Vorinostat	Adavosertib	10.9589
196	527	Phenformin	AT9283	10.8108
196	173	Phenformin	FH535	10.8108
196	442	Phenformin	IMD-0354	10.8108
299	388	OSI-027	MS002	10.8108
299	204	OSI-027	Tipifarnib	10.6667
373	232	Pictilisib	Carfilzomib	10.6667
104	535	Bortezomib	Vorinostat	10.4478
417	133	Olaparib	Doxorubicin	10.2564

## Sheet: d_effectcombos_inactive_single
Drug combinations which is highly effective (viability less than 0.4) but single drug is not effective (viability greater than 0.75) is shown. Only combinations which show this effect in at least 4 percent of the cell lines are shown.
Library drug analysis done at dose D4.
Anchor_ID	Library_ID	Anchor_Drug_Name	Library_Drug_Name	percent_cell_lines_satisfy_criteria_doseD4
418	536	AZD7762	Adavosertib	14.5161
104	232	Bortezomib	Carfilzomib	13.2353
308	415	Foretinib	CPI-613	11.6883
119	300	Lapatinib	CX-5461	10.9589
246	184	Nutlin	BMS-754807	10.9589
430	29	Trametinib	AZ628	8.33333
119	538	Lapatinib	KU-60019	8.21918
119	185	Lapatinib	Linsitinib	8.21918
246	415	Nutlin	CPI-613	8.21918
299	388	OSI-027	MS002	8
308	567	Foretinib	Leptomycin B	7.79221
104	104	Bortezomib	Bortezomib	7.35294
32	535	Tozasertib	Vorinostat	6.84931
119	208	Lapatinib	Ispinesib	6.84931
246	567	Nutlin	Leptomycin B	6.84931
535	232	Vorinostat	Carfilzomib	6.84931
37	535	Crizotinib	Vorinostat	6.75676
37	415	Crizotinib	CPI-613	6.75676
113	104	Alpelisib	Bortezomib	6.75676
308	32	Foretinib	Tozasertib	6.49351
418	135	AZD7762	Gemcitabine	6.45161
418	130	AZD7762	T-oligo	6.45161
385	104	Navitoclax	Bortezomib	5.71429
194	535	Luminespid	Vorinostat	5.55556
194	415	Luminespid	CPI-613	5.55556
32	270	Tozasertib	AZ3146	5.47945
119	32	Lapatinib	Tozasertib	5.47945
119	98	Lapatinib	Barasertib	5.47945
119	309	Lapatinib	Y39983	5.47945
185	232	Linsitinib	Carfilzomib	5.47945
246	535	Nutlin	Vorinostat	5.47945
246	497	Nutlin	BX 795	5.47945
535	535	Vorinostat	Vorinostat	5.47945
37	104	Crizotinib	Bortezomib	5.40541
37	74	Crizotinib	ENMD-981693	5.40541
37	232	Crizotinib	Carfilzomib	5.40541
113	538	Alpelisib	KU-60019	5.40541
299	184	OSI-027	BMS-754807	5.33333
308	535	Foretinib	Vorinostat	5.1948
418	194	AZD7762	Luminespid	4.83871
104	497	Bortezomib	BX 795	4.41176
104	107	Bortezomib	R406	4.41176
104	194	Bortezomib	Luminespid	4.41176
385	535	Navitoclax	Vorinostat	4.28571
385	232	Navitoclax	Carfilzomib	4.28571
385	415	Navitoclax	CPI-613	4.28571
194	567	Luminespid	Leptomycin B	4.16667
194	194	Luminespid	Luminespid	4.16667
32	34	Tozasertib	Imatinib	4.10959
119	497	Lapatinib	BX 795	4.10959
119	107	Lapatinib	R406	4.10959
119	268	Lapatinib	YM155	4.10959
119	518	Lapatinib	Doramapimod	4.10959
119	37	Lapatinib	Crizotinib	4.10959
185	497	Linsitinib	BX 795	4.10959
246	268	Nutlin	YM155	4.10959
246	526	Nutlin	Carboplatin	4.10959
535	538	Vorinostat	KU-60019	4.10959
535	32	Vorinostat	Tozasertib	4.10959
37	497	Crizotinib	BX 795	4.05405
37	538	Crizotinib	KU-60019	4.05405
37	268	Crizotinib	YM155	4.05405
37	300	Crizotinib	CX-5461	4.05405
113	94	Alpelisib	TGX 221	4.05405
113	156	Alpelisib	AZD6482	4.05405
299	373	OSI-027	Pictilisib	4
299	75	OSI-027	RAF265	4

## Sheet: File_Description
Table Description
Table a: Minimum number of library drugs for each anchor drug to cover a certain percentage of cell lines with high synergies.
Table b: All drug combinations ranked based on their super-sensitive effect. Percent of cell lines with super sensitive effect for each combination is shown.
Table c: Top drug combinations ranked based on their super-sensitive effect. Percent of cell lines with super sensitive effect for each combination is shown.
Table d: Drug combinations which is highly effective (viability less than 0.4) but single drug is not effective (viability greater than 0.75) is shown. Only combinations which show this effect in at least 4 percent of the cell lines are shown.
Column Names and Descriptions
Column name	Description
Anchor_ID	Anchor Drug ID
Anchor_Drug_Name	Anchor Drug Name
Library_ID	Library Drug ID
Library_Drug_Name	Library Drug Name
50-100	The minimum number of library drugs for covering various percentages of cell lines (50 to 100%) are shown. NA implies no amount of library drugs can cover this percentage of cell lines with high synergies.
percent_of_cellines_with_supersensitive_effect	Percentage of cellines with supersensitive effect (Library drug analysis done at dose D4)
percent_cell_lines_satisfy_criteria_doseD4	Percentage of cellines where Drug combinations which is highly effective (viability less than 0.4) but single drug is not effective (viability greater than 0.75). Library drug analysis done at dose D4.
