# Supplementary material for: A landscape of response to drug combinations in non-small cell lung cancer
Source: Nat Commun. 2023 Jun 28;14:3830. doi: 10.1038/s41467-023-39528-9 (PMC10307832; doi:10.1038/s41467-023-39528-9)
Supplement: Supplementary file 8 — Supplementary Dataset S4 [file 41467_2023_39528_MOESM8_ESM.xlsx]

## Sheet: a_combo_viab_KRAS_better
Drug combinations more effective (less viability) in KRAS mutant compared to wild-type cell lines. One-sided Wilcoxon rank-sum p-values shown. FDR < 0.2.
anchor	library	p-value
Crizotinib	VX-11e	0.0130463
Alpelisib	VX-11e	0.00170542
Linsitinib	VX-11e	0.00230027
Phenformin	VX-11e	0.0125647
Nutlin	VX-11e	0.0120504
OSI-027	VX-11e	0.0368016
Pictilisib	VX-11e	0.00338919
Navitoclax	VX-11e	2.52576e-05
Olaparib	VX-11e	0.0081308
Trametinib	VX-11e	0.0124208
Alpelisib	BAY61-3606	0.0438574
Linsitinib	BAY61-3606	0.017208
Nutlin	BAY61-3606	0.0372655
OSI-027	BAY61-3606	0.0135815
Olaparib	BAY61-3606	0.00143371
Palbociclib	BAY61-3606	0.0288079
Tozasertib	Vorinostat	0.0418869
Crizotinib	Vorinostat	0.00423385
Linsitinib	Vorinostat	0.0293069
Luminespid	Vorinostat	0.0411489
Phenformin	Vorinostat	0.0407959
Nutlin	Vorinostat	0.0276906
OSI-027	Vorinostat	0.0276247
Navitoclax	Vorinostat	0.0326497
Olaparib	Vorinostat	0.00410274
AZD7762	Vorinostat	0.0189838
Palbociclib	Vorinostat	0.0436752
Linsitinib	Apatinib	0.0123655
Nutlin	Apatinib	0.0292627
Navitoclax	Apatinib	0.0225165
Olaparib	Apatinib	0.000516637
Palbociclib	Apatinib	0.0304015
Navitoclax	VE-821	0.0335624
Olaparib	VE-821	0.00138468
AZD7762	VE-821	0.0139757
Alpelisib	BI-D1870	0.0342337
Navitoclax	BI-D1870	0.0308847
Olaparib	BI-D1870	0.0269764
Vorinostat	BI-D1870	0.0234709
Linsitinib	SGI-1776	0.022277
Olaparib	SGI-1776	0.00767893
Linsitinib	Lapatinib	0.0242209
Olaparib	Lapatinib	0.00464048
Nutlin	Pifithrin_alpha	0.0154594
Navitoclax	Pifithrin_alpha	0.0317572
Olaparib	Pifithrin_alpha	0.00164585
Palbociclib	Pifithrin_alpha	0.0237605
Vorinostat	Pifithrin_alpha	0.0234709
Decitabine	Pifithrin_alpha	0.0361573
Linsitinib	Entinostat	0.0317395
Phenformin	Entinostat	0.0292898
Nutlin	Entinostat	0.016429
Olaparib	Entinostat	0.00436431
AZD7762	Entinostat	0.0395868
Navitoclax	AZ3146	0.0171572
Olaparib	AZ3146	0.00450053
Palbociclib	AZ3146	0.0347021
Linsitinib	BX 795	0.0127514
Phenformin	BX 795	0.0428505
Nutlin	BX 795	0.016429
OSI-027	BX 795	0.0210004
Olaparib	BX 795	0.0129934
Vorinostat	BX 795	0.0268932
Decitabine	BX 795	0.0410589
Olaparib	Imatinib	0.00724903
Palbociclib	Imatinib	0.0295959
Crizotinib	JQ1	0.00723041
Bortezomib	JQ1	0.0417544
Alpelisib	JQ1	0.00796226
Linsitinib	JQ1	0.00372056
Phenformin	JQ1	0.0145863
Nutlin	JQ1	0.00173813
OSI-027	JQ1	0.0291368
Navitoclax	JQ1	0.0205936
Olaparib	JQ1	0.0038551
AZD7762	JQ1	0.0212132
Palbociclib	JQ1	0.0163264
Trametinib	JQ1	0.00793505
Vorinostat	JQ1	0.00678202
Decitabine	JQ1	0.0400382
Linsitinib	Nilotinib	0.0148384
Phenformin	Nilotinib	0.0285279
Nutlin	Nilotinib	0.0372655
Navitoclax	Nilotinib	0.0317572
Olaparib	Nilotinib	0.0101765
Trametinib	Nilotinib	0.0244332
Vorinostat	Nilotinib	0.00937675
Crizotinib	AT9283	0.00266885
Alpelisib	AT9283	0.00164136
Linsitinib	AT9283	0.00138526
Luminespid	AT9283	0.0132776
Phenformin	AT9283	0.0378627
Nutlin	AT9283	0.00434865
Foretinib	AT9283	0.0191943
Navitoclax	AT9283	0.000200002
Olaparib	AT9283	0.017316
AZD7762	AT9283	0.0272696
Trametinib	AT9283	0.0265464
Vorinostat	AT9283	0.0148541
Decitabine	AT9283	0.017208
Phenformin	A770041	0.0168774
Nutlin	A770041	0.0284677
Navitoclax	A770041	0.0344957
Olaparib	A770041	0.00645166
Palbociclib	A770041	0.021834
Trametinib	A770041	0.0415366
Decitabine	A770041	0.0242209
Linsitinib	Bleomycin	0.0076689
Navitoclax	Bleomycin	0.00171652
Olaparib	KIN001-236	0.0126507
Palbociclib	KIN001-236	0.0163264
Linsitinib	Bosutinib	0.0123655
Phenformin	Bosutinib	0.0439082
Navitoclax	Bosutinib	0.0438736
Olaparib	Bosutinib	0.0398115
Palbociclib	Pictilisib	0.0258259
OSI-027	RO-3306	0.030716
Olaparib	RO-3306	0.0160313
Alpelisib	LIMK1i BMS4	0.0397773
Linsitinib	LIMK1i BMS4	0.0152888
Nutlin	LIMK1i BMS4	0.00404301
OSI-027	LIMK1i BMS4	0.0222071
Navitoclax	LIMK1i BMS4	0.0121043
Olaparib	LIMK1i BMS4	0.00339916
Palbociclib	LIMK1i BMS4	0.00875545
Vorinostat	LIMK1i BMS4	0.00825097
Decitabine	LIMK1i BMS4	0.032586
Olaparib	STF-62247	0.0245143
Olaparib	KIN001-135	0.00684023
Olaparib	BAM7	0.0434522
Olaparib	TGX 221	0.00664347
Alpelisib	QS11	0.0325316
Linsitinib	QS11	0.0105823
Phenformin	QS11	0.00216948
Nutlin	QS11	0.0300757
OSI-027	QS11	0.00160509
Navitoclax	QS11	0.00680292
Olaparib	QS11	0.000198924
Palbociclib	QS11	0.0116706
Vorinostat	QS11	0.00263212
Decitabine	QS11	0.032586
Crizotinib	Staurosporine	0.0342337
Bortezomib	Staurosporine	0.00639401
Phenformin	Staurosporine	0.0223762
Navitoclax	Staurosporine	0.00782293
AZD7762	Staurosporine	0.0263262
Trametinib	Staurosporine	0.0288079
Vorinostat	Staurosporine	0.0055462
Alpelisib	DM3189	0.0195506
Linsitinib	DM3189	0.0067152
OSI-027	DM3189	0.0167068
Olaparib	DM3189	0.00989871
Palbociclib	DM3189	0.0280371
Linsitinib	CHIR-99021	0.017208
Nutlin	CHIR-99021	0.0254631
Navitoclax	CHIR-99021	0.0161249
Olaparib	CHIR-99021	0.000275751
Vorinostat	CHIR-99021	0.00500579
Alpelisib	GSK269962A	0.00286976
Linsitinib	GSK269962A	0.000505347
Nutlin	GSK269962A	0.0174495
OSI-027	GSK269962A	0.0368016
Pictilisib	GSK269962A	0.0341065
Navitoclax	GSK269962A	0.0231897
Olaparib	GSK269962A	0.00215659
Trametinib	GSK269962A	0.0394824
Vorinostat	GSK269962A	0.0417168
Decitabine	GSK269962A	0.00993351
Nutlin	KPT-214	0.0284677
Navitoclax	KPT-214	0.039482
Olaparib	KPT-214	0.00450053
Palbociclib	KPT-214	0.0384863
Vorinostat	KPT-214	0.017704
Nutlin	Linifanib	0.0413475
OSI-027	Linifanib	0.0427601
Navitoclax	Linifanib	0.0188097
Olaparib	Linifanib	0.00153649
Linsitinib	Quizartinib	0.0105823
Navitoclax	Quizartinib	0.0354499
Olaparib	Quizartinib	0.00724903
Palbociclib	Quizartinib	0.0295959
Decitabine	Quizartinib	0.0216586
Tozasertib	AZ628	0.0322802
Alpelisib	AZ628	0.0351115
Linsitinib	AZ628	0.00931923
Phenformin	AZ628	0.0292898
Nutlin	AZ628	0.0392639
OSI-027	AZ628	0.0167068
Olaparib	AZ628	0.00590496
Palbociclib	AZ628	0.0295959
Decitabine	AZ628	0.039038
Linsitinib	RAF265	0.0177183
Phenformin	RAF265	0.00894308
Navitoclax	RAF265	0.0335624
Olaparib	RAF265	0.00436431
Palbociclib	RAF265	0.0265464
Linsitinib	Ponatinib	0.0248992
Nutlin	Ponatinib	0.010264
Navitoclax	Ponatinib	0.0427409
Olaparib	Ponatinib	0.00208581
Palbociclib	Ponatinib	0.0356186
Linsitinib	Kobe2602	0.0148384
Navitoclax	Kobe2602	0.0344957
Olaparib	Kobe2602	0.00684023
Decitabine	Kobe2602	0.0421002
Olaparib	LSD1-C76	0.00350842
Palbociclib	LSD1-C76	0.0404991
Olaparib	KU-55933	0.00176215
Linsitinib	Avagacestat	0.038058
Navitoclax	Avagacestat	0.038441
Olaparib	Avagacestat	0.00608251
Palbociclib	Avagacestat	0.0394824
Alpelisib	I-BET	0.0195506
Linsitinib	I-BET	0.00742008
Nutlin	I-BET	0.0140959
Olaparib	I-BET	0.00299168
Palbociclib	I-BET	0.0183696
Decitabine	I-BET	0.0370978
Nutlin	KN-93	0.0413475
Olaparib	KN-93	0.00910412
Palbociclib	KN-93	0.0288079
Phenformin	R406	0.0150221
Olaparib	R406	0.00664347
Olaparib	Masitinib	0.0113559
Linsitinib	YM 201636	0.0187771
Navitoclax	YM 201636	0.0238795
Olaparib	YM 201636	0.00362078
Vorinostat	YM 201636	0.0247938
Tozasertib	Zebularine	0.014934
Crizotinib	Zebularine	0.00903739
Bortezomib	Zebularine	0.00137513
Alpelisib	Zebularine	0.00170542
Linsitinib	Zebularine	0.000212099
Luminespid	Zebularine	0.0341309
Phenformin	Zebularine	0.00762084
Nutlin	Zebularine	0.00220537
OSI-027	Zebularine	0.000654064
Foretinib	Zebularine	0.0432649
Pictilisib	Zebularine	0.0332791
Navitoclax	Zebularine	0.000945238
Olaparib	Zebularine	0.00626471
AZD7762	Zebularine	0.0245199
Palbociclib	Zebularine	0.0375105
Vorinostat	Zebularine	0.00879831
Decitabine	Zebularine	0.0410589
Olaparib	Sunitinib	0.00626471
Palbociclib	Sunitinib	0.0365547
Linsitinib	XMD8-85	0.00529301
Olaparib	XMD8-85	0.00790206
Navitoclax	Zibotentan	0.0344957
Olaparib	Zibotentan	0.00746129
Crizotinib	Sorafenib	0.0397773
Alpelisib	Sorafenib	0.0206712
Linsitinib	Sorafenib	0.00358873
Phenformin	Sorafenib	0.0217666
Nutlin	Sorafenib	0.00311712
OSI-027	Sorafenib	0.00483622
Foretinib	Sorafenib	0.019724
Navitoclax	Sorafenib	0.0188097
Olaparib	Sorafenib	0.000809716
Palbociclib	Sorafenib	0.00510232
Vorinostat	Sorafenib	0.00467172
Decitabine	Sorafenib	0.0431625
Crizotinib	Everolimus	0.0212513
Alpelisib	Everolimus	0.00677565
Linsitinib	Everolimus	0.0116236
Phenformin	Everolimus	0.0378627
Nutlin	Everolimus	0.0335144
OSI-027	Everolimus	0.0113128
Navitoclax	Everolimus	0.00782293
Olaparib	Everolimus	0.00523932
AZD7762	Everolimus	0.0346749
Palbociclib	Everolimus	0.0113102
Vorinostat	Everolimus	0.0332152
Decitabine	Everolimus	0.00873799
Phenformin	Elesclomol	0.031676
Olaparib	Elesclomol	0.00910412
Linsitinib	AZD5582	0.044246
Olaparib	AZD5582	0.000871155
Crizotinib	Decitabine	0.0084851
Dasatinib	Decitabine	0.0434087
Alpelisib	Decitabine	0.00248056
Linsitinib	Decitabine	0.000166972
Phenformin	Decitabine	0.0194647
Nutlin	Decitabine	0.00212045
OSI-027	Decitabine	0.01203
Foretinib	Decitabine	0.021387
Pictilisib	Decitabine	0.0316731
Navitoclax	Decitabine	0.000987562
Olaparib	Decitabine	0.00254373
AZD7762	Decitabine	0.00304606
Trametinib	Decitabine	0.0149229
Vorinostat	Decitabine	0.00937675
Decitabine	Decitabine	0.0334507
Tozasertib	EHT 1864	0.0349527
Olaparib	EHT 1864	0.00021602
Crizotinib	Ricolinostat	0.0108844
Linsitinib	Ricolinostat	0.000308089
Nutlin	Ricolinostat	0.0140959
Olaparib	Ricolinostat	0.00329292
AZD7762	Ricolinostat	0.0408978
Palbociclib	Ricolinostat	0.0189127
Alpelisib	Bortezomib	0.0257034
Linsitinib	Alpelisib	0.0270292
OSI-027	Alpelisib	0.0222071
Olaparib	Alpelisib	0.0416
Palbociclib	Alpelisib	0.0163264
Tozasertib	BMS-754807	0.0238667
Nutlin	BMS-754807	0.0424219
Olaparib	BMS-754807	0.00724903
Palbociclib	BMS-754807	0.0173226
Alpelisib	MS002	0.0108844
Linsitinib	MS002	0.0157507
Olaparib	MS002	0.00508358
Palbociclib	MS002	0.0312249
Trametinib	MS002	0.0338047
Decitabine	MS002	0.0198886
Linsitinib	Dasatinib	0.0255933
Olaparib	NVP-TAE684	0.00746129
Navitoclax	GW 441756	0.0438736
Olaparib	GW 441756	0.00767893
Decitabine	GW 441756	0.0204646
Linsitinib	Tosedostat	0.0263032
OSI-027	Tosedostat	0.0113128
Navitoclax	Tosedostat	0.0374222
Olaparib	Tosedostat	0.00464048
Palbociclib	Tosedostat	0.0425952
Vorinostat	Tosedostat	0.0157575
Olaparib	AS601245	0.00350842
Palbociclib	AS601245	0.0425952
Alpelisib	KU-60019	0.0102356
Linsitinib	KU-60019	0.039038
Phenformin	KU-60019	0.0333531
Nutlin	KU-60019	0.0317572
Foretinib	KU-60019	0.021387
Pictilisib	KU-60019	0.0332791
Olaparib	KU-60019	0.0364198
Vorinostat	KU-60019	0.0135815
Decitabine	KU-60019	0.032586
Olaparib	Compound 968	0.0088518
Linsitinib	Omipalisib	0.0255933
Linsitinib	Ruboxistaurin	0.00845931
Nutlin	Ruboxistaurin	0.0284677
OSI-027	Ruboxistaurin	0.025478
Navitoclax	Ruboxistaurin	0.0199839
Olaparib	Ruboxistaurin	0.00188577
Alpelisib	AZ505	0.0428074
Linsitinib	AZ505	0.00372056
Nutlin	AZ505	0.0372655
Navitoclax	AZ505	0.0199839
Olaparib	AZ505	0.00215659
Vorinostat	AZ505	0.030716
Decitabine	AZ505	0.038058
Linsitinib	AGI-6780	0.00547846
Olaparib	AGI-6780	0.00159032
Palbociclib	AGI-6780	0.0124208
Trametinib	AGI-6780	0.0258259
Vorinostat	AGI-6780	0.0332152
Alpelisib	TPCA-1	0.0263982
Linsitinib	TPCA-1	0.00931923
Phenformin	TPCA-1	0.00894308
Nutlin	TPCA-1	0.0392639
OSI-027	TPCA-1	0.00852084
Navitoclax	TPCA-1	0.0335624
Olaparib	TPCA-1	0.00108167
Palbociclib	TPCA-1	0.0356186
Vorinostat	TPCA-1	0.017704
Linsitinib	Mirin	0.00156096
Nutlin	Mirin	0.0132448
OSI-027	Mirin	0.00908356
Navitoclax	Mirin	0.0188097
Olaparib	Mirin	0.000264845
Palbociclib	Mirin	0.00934223
Vorinostat	Mirin	0.00467172
Alpelisib	ENMD-981693	0.0250238
Linsitinib	ENMD-981693	0.034334
Phenformin	ENMD-981693	0.0369235
Olaparib	Cabozantinib	0.0191629
Crizotinib	Dactolisib	0.00286976
Bortezomib	Dactolisib	0.0150898
Alpelisib	Dactolisib	0.00331233
Linsitinib	Dactolisib	0.00182628
Phenformin	Dactolisib	0.00529459
Nutlin	Dactolisib	0.00814797
OSI-027	Dactolisib	0.00451216
Navitoclax	Dactolisib	0.00015509
AZD7762	Dactolisib	0.0197041
Palbociclib	Dactolisib	0.0375105
Trametinib	Dactolisib	0.0329262
Vorinostat	Dactolisib	0.0127857
Decitabine	Dactolisib	0.0127514
Tozasertib	TL-2-105	0.0252444
Linsitinib	TL-2-105	0.00162382
Nutlin	TL-2-105	0.000659244
OSI-027	TL-2-105	0.0377454
Navitoclax	TL-2-105	0.00838087
Olaparib	TL-2-105	0.000244212
Palbociclib	TL-2-105	0.00671536
Vorinostat	TL-2-105	0.00194739
Tozasertib	Vemurafenib	0.0322802
Alpelisib	Vemurafenib	0.0271083
Linsitinib	Vemurafenib	0.00476927
Nutlin	Vemurafenib	0.0309071
Navitoclax	Vemurafenib	0.0129147
Olaparib	Vemurafenib	0.000442967
Palbociclib	Vemurafenib	0.0375105
Trametinib	Vemurafenib	0.0272834
Decitabine	Vemurafenib	0.0139712
Linsitinib	GSK126	0.0127514
Olaparib	GSK126	0.000724908
Vorinostat	GSK126	0.0222071
Crizotinib	GW843682X	0.0397773
Bortezomib	GW843682X	0.0372639
Linsitinib	GW843682X	0.0317395
Phenformin	GW843682X	0.0292898
Navitoclax	GW843682X	0.0156287
Olaparib	GW843682X	0.0088518
AZD7762	GW843682X	0.0370655
Trametinib	GW843682X	0.0288079
Vorinostat	GW843682X	0.0187508
Linsitinib	Serdemetan	0.00358873
Phenformin	Serdemetan	0.00691184
Nutlin	Serdemetan	0.0353497
Navitoclax	Serdemetan	0.0225165
Olaparib	Serdemetan	0.00280471
Alpelisib	A832234	0.0428074
Linsitinib	A832234	0.000576267
Phenformin	A832234	0.0205888
Navitoclax	A832234	0.00024422
Olaparib	A832234	0.00246168
Palbociclib	A832234	0.0375105
Vorinostat	A832234	0.0116667
Decitabine	A832234	0.039038
Olaparib	CAP-232	0.0398115
Olaparib	Saracatinib	0.017316
Crizotinib	Alisertib	0.0237091
Alpelisib	Alisertib	0.00453564
Linsitinib	Alisertib	0.0143993
Phenformin	Alisertib	0.0360033
Navitoclax	Alisertib	0.00656677
Olaparib	Alisertib	0.0380853
AZD7762	Alisertib	0.0134366
Trametinib	Alisertib	0.0280371
Vorinostat	Alisertib	0.0368016
Alpelisib	Midostaurin	0.0230736
Linsitinib	Midostaurin	0.044246
Phenformin	Midostaurin	0.0159269
Nutlin	Midostaurin	0.0208361
OSI-027	Midostaurin	0.0171993
Olaparib	Midostaurin	0.00746129
Palbociclib	Midostaurin	0.0320663
Linsitinib	GSK650394	0.0235579
Phenformin	GSK650394	0.038821
Olaparib	GSK650394	0.0222413
Linsitinib	A-484954	0.0370978
Nutlin	A-484954	0.0392639
OSI-027	A-484954	0.0349712
Olaparib	A-484954	0.000460424
Vorinostat	A-484954	0.0387085
Phenformin	FH535	0.0308636
OSI-027	FH535	0.0157575
Alpelisib	Tipifarnib	0.0278342
Linsitinib	Tipifarnib	0.00104249
Phenformin	Tipifarnib	0.0073778
Nutlin	Tipifarnib	0.00311712
OSI-027	Tipifarnib	0.0187508
Navitoclax	Tipifarnib	0.000550687
Olaparib	Tipifarnib	0.00493191
Palbociclib	Tipifarnib	0.0338047
Trametinib	Tipifarnib	0.0237605
Vorinostat	Tipifarnib	0.0106325
Decitabine	Tipifarnib	0.0187771
OSI-027	Salubrinal	0.0323644
Navitoclax	Salubrinal	0.0156287
Olaparib	Salubrinal	0.00280471
Vorinostat	Salubrinal	0.0427601
Olaparib	XAV939	0.0129934
Vorinostat	XAV939	0.0210004
Nutlin	Zosuquidar	0.0372655
Navitoclax	Zosuquidar	0.0125039
Olaparib	Zosuquidar	0.00254373
Linsitinib	Selisistat	0.0400382
Olaparib	Selisistat	0.00308925
Alpelisib	Tozasertib	0.00655776
Linsitinib	Tozasertib	0.00122756
OSI-027	Tozasertib	0.0247938
Navitoclax	Tozasertib	0.00312937
Olaparib	Tozasertib	0.00129113
Palbociclib	Tozasertib	0.0116706
Trametinib	Tozasertib	0.0338047
Vorinostat	Tozasertib	0.0323644
Decitabine	Tozasertib	0.0410589
Linsitinib	Fedratinib	0.00333742
OSI-027	Fedratinib	0.0417168
Olaparib	Fedratinib	0.00254373
Vorinostat	Fedratinib	0.0222071
Linsitinib	T0901317	0.0400382
Phenformin	T0901317	0.0439082
Olaparib	T0901317	0.00230463
Linsitinib	Leptomycin B	0.0067152
Navitoclax	Leptomycin B	0.0061158
Olaparib	Leptomycin B	0.00339916
Palbociclib	Leptomycin B	0.0375105
Decitabine	Leptomycin B	0.02291
Olaparib	AZD6482	0.0160313
Linsitinib	AZD1208	0.0028811
Nutlin	AZD1208	0.0362974
OSI-027	AZD1208	0.0299179
Olaparib	AZD1208	0.00170311
Vorinostat	AZD1208	0.035877
Linsitinib	Idelalisib	0.0370978
Olaparib	Idelalisib	0.0144446
AZD7762	Idelalisib	0.0163188
Alpelisib	kb NB 142-70	0.0388064
Linsitinib	kb NB 142-70	0.02291
Phenformin	kb NB 142-70	0.0194647
Nutlin	kb NB 142-70	0.0382542
OSI-027	kb NB 142-70	0.0153001
Navitoclax	kb NB 142-70	0.00782293
Olaparib	kb NB 142-70	0.0222413
Decitabine	kb NB 142-70	0.034334
Crizotinib	Barasertib	0.0146827
Alpelisib	Barasertib	0.00723041
Linsitinib	Barasertib	0.0370978
Foretinib	Barasertib	0.0422554
Navitoclax	Barasertib	0.00171652
Vorinostat	Barasertib	0.00656074
Phenformin	Carfilzomib	0.00787081
OSI-027	Carfilzomib	0.0396913
Navitoclax	Carfilzomib	0.0405454
Vorinostat	Carfilzomib	0.025478
Navitoclax	BAY-1942	0.0156287
Olaparib	BAY-1942	0.00299168
Vorinostat	BAY-1942	0.0144191
Linsitinib	AT-7519	0.017208
Olaparib	AT-7519	0.0116685
Alpelisib	Nutlin	0.0151179
Linsitinib	Nutlin	0.00117871
Phenformin	Nutlin	0.0342183
Navitoclax	Nutlin	0.000791843
Olaparib	Nutlin	0.000672943
AZD7762	Nutlin	0.0163188
Palbociclib	Nutlin	0.0173226
Trametinib	Nutlin	0.00606478
Decitabine	Nutlin	0.00372056
Crizotinib	CPI-613	0.0134401
Linsitinib	CPI-613	0.0400382
Olaparib	CPI-613	0.0416
Linsitinib	Venetoclax	0.0216586
Olaparib	Venetoclax	0.00493191
Decitabine	Venetoclax	0.0421002
Linsitinib	Halofuginone	0.0235579
OSI-027	Halofuginone	0.0268932
Olaparib	Halofuginone	0.00523932
Decitabine	Halofuginone	0.038058
Tozasertib	MLN4924	0.028197
Crizotinib	MLN4924	0.000172192
Bortezomib	MLN4924	0.00507441
Alpelisib	MLN4924	0.000189069
Lapatinib	MLN4924	0.0182412
Linsitinib	MLN4924	0.00156096
Luminespid	MLN4924	0.00591193
Phenformin	MLN4924	0.00153815
Nutlin	MLN4924	0.00434865
OSI-027	MLN4924	0.00467172
Foretinib	MLN4924	0.00434168
Pictilisib	MLN4924	0.0272306
Navitoclax	MLN4924	0.000550687
Olaparib	MLN4924	0.0110506
Pemetrexed	MLN4924	0.0342657
Trametinib	MLN4924	0.00606478
Vorinostat	MLN4924	0.00573735
Decitabine	MLN4924	0.039038
Linsitinib	MK-8033	0.0235579
Olaparib	MK-8033	0.00929456
Linsitinib	XMD13-2	0.044246
OSI-027	XMD13-2	0.0268932
Olaparib	XMD13-2	0.0081308
Linsitinib	Selumetinib	0.0263032
Phenformin	Selumetinib	0.0223762
Navitoclax	Selumetinib	0.00364888
Olaparib	Selumetinib	0.0144446
Decitabine	Selumetinib	0.0204646
Olaparib	4EGI-1	0.000379019
Linsitinib	PCI-34051	0.0193262
Navitoclax	PCI-34051	0.0317572
Olaparib	PCI-34051	0.00153649
Decitabine	PCI-34051	0.0277717
Olaparib	RU-SKI 43	0.00254373
Olaparib	Docetaxel	0.0416
Linsitinib	Doxorubicin	0.00818835
Navitoclax	Doxorubicin	0.0113377
Olaparib	Doxorubicin	0.0182198
AZD7762	Doxorubicin	0.0139757
Palbociclib	Doxorubicin	0.0189127
Vorinostat	Doxorubicin	0.0157575
Decitabine	Doxorubicin	0.0157507
Linsitinib	Indole-3-carbinol	0.038058
Phenformin	Indole-3-carbinol	0.038821
Navitoclax	Indole-3-carbinol	0.0260516
Palbociclib	Indole-3-carbinol	0.0375105
Tozasertib	Gemcitabine	0.0144855
Crizotinib	Gemcitabine	0.000356912
Dasatinib	Gemcitabine	0.0118742
Bortezomib	Gemcitabine	0.000560212
Alpelisib	Gemcitabine	0.000425385
Lapatinib	Gemcitabine	0.00168895
Linsitinib	Gemcitabine	0.000144327
Luminespid	Gemcitabine	0.0137064
Phenformin	Gemcitabine	0.00952499
Nutlin	Gemcitabine	0.010264
OSI-027	Gemcitabine	0.0241248
Foretinib	Gemcitabine	0.00776611
Pictilisib	Gemcitabine	0.00035311
Navitoclax	Gemcitabine	0.000210308
Olaparib	Gemcitabine	0.00195045
Palbociclib	Gemcitabine	0.0149229
Pemetrexed	Gemcitabine	0.0019679
Trametinib	Gemcitabine	0.00718211
Vorinostat	Gemcitabine	0.00467172
Decitabine	Gemcitabine	0.00845931
Navitoclax	T-oligo	0.00351232
Olaparib	T-oligo	0.0191629
Vorinostat	T-oligo	0.0291368
Decitabine	T-oligo	0.039038
Linsitinib	Pimozide	0.0248992
OSI-027	Pimozide	0.0332152
Olaparib	Pimozide	0.00215659
Palbociclib	Pimozide	0.0356186
Tozasertib	PF-4708671	0.0398021
Navitoclax	PF-4708671	0.0438736
Olaparib	PF-4708671	0.00308925
Palbociclib	PF-4708671	0.0128111
Linsitinib	Trametinib	0.044246
Phenformin	Trametinib	0.0342183
Nutlin	Trametinib	0.0059898
Navitoclax	Trametinib	0.000501927
Olaparib	Trametinib	0.0356094
Linsitinib	ALW-II-49-7	0.02291
OSI-027	ALW-II-49-7	0.0377454
Navitoclax	ALW-II-49-7	0.0156287
Olaparib	ALW-II-49-7	0.000426116
Palbociclib	ALW-II-49-7	0.0312249
Vorinostat	ALW-II-49-7	0.00998767
Linsitinib	Daporinad	0.0116236
OSI-027	Daporinad	0.0106325
Navitoclax	Daporinad	0.0182447
Olaparib	Daporinad	0.000183081
Decitabine	Daporinad	0.039038
Linsitinib	BGJ398	0.039038
Olaparib	BGJ398	0.00590496
Olaparib	ETP-45835	0.000409853
Linsitinib	PRIMA-1MET	0.0076689
Phenformin	PRIMA-1MET	0.0163963
OSI-027	PRIMA-1MET	0.01203
Navitoclax	PRIMA-1MET	0.0335624
Olaparib	PRIMA-1MET	0.00308925
Vorinostat	PRIMA-1MET	0.012403
Decitabine	PRIMA-1MET	0.0248992
Phenformin	R59022	0.0439082
Navitoclax	R59022	0.0268108
Olaparib	R59022	0.000839926
Palbociclib	R59022	0.0295959
Linsitinib	YM155	0.00511309
Nutlin	YM155	0.0435184
OSI-027	YM155	0.0135815
Navitoclax	YM155	0.00838087
Olaparib	YM155	0.0081308
Olaparib	BMS-345541	0.00493191
Tozasertib	Metformin	0.0349527
Navitoclax	Metformin	0.0225165
Olaparib	Metformin	0.00215659
Decitabine	Metformin	0.0216586
Olaparib	CAY10566	0.00724903
Linsitinib	AZD7762	0.0216586
Olaparib	AZD7762	0.0380853
Vorinostat	AZD7762	0.0417168
Olaparib	CUDC-101	0.00910412
Olaparib	EPZ-004777	0.00339916
Tozasertib	Luminespid	0.0238667
Crizotinib	Luminespid	0.00746758
Bortezomib	Luminespid	0.0033999
Alpelisib	Luminespid	0.0190097
Luminespid	Luminespid	0.0332127
Phenformin	Luminespid	0.0114705
OSI-027	Luminespid	0.0387085
Pictilisib	Luminespid	0.0384975
Olaparib	Luminespid	0.0137027
AZD7762	Luminespid	0.015109
Vorinostat	Luminespid	0.00879831
Linsitinib	Bicalutamide	0.00444594
OSI-027	Bicalutamide	0.030716
Olaparib	Bicalutamide	0.00910412
Linsitinib	Hydroxychloroquine	0.0431625
Olaparib	Hydroxychloroquine	0.00423174
Palbociclib	Hydroxychloroquine	0.0183696
Alpelisib	GW-2580	0.0438574
Linsitinib	GW-2580	0.00429163
Olaparib	GW-2580	0.00222951
Palbociclib	GW-2580	0.0312249
Vorinostat	GW-2580	0.0368016
Decitabine	GW-2580	0.0148384
Linsitinib	Pemetrexed	0.0293069
Olaparib	Pemetrexed	0.0332655
Linsitinib	IDH-C35	0.0193262
Olaparib	IDH-C35	0.000752236
Palbociclib	IDH-C35	0.0200393
Olaparib	Pazopanib	0.00159032
Tozasertib	CX-5461	0.0418869
Linsitinib	CX-5461	0.00694338
Navitoclax	CX-5461	0.0438736
Olaparib	CX-5461	0.00254373
Trametinib	CX-5461	0.0347021
Olaparib	Wnt-C59	0.0101765
OSI-027	BIX 02189	0.0210004
Navitoclax	BIX 02189	0.0291984
Olaparib	BIX 02189	0.00188577
Palbociclib	BIX 02189	0.0258259
Vorinostat	BIX 02189	0.0323644
Linsitinib	MS010	0.0187771
OSI-027	MS010	0.0247938
Navitoclax	MS010	0.0125039
Olaparib	MS010	0.000244212
Palbociclib	MS010	0.0258259
Vorinostat	MS010	0.0127857
Tozasertib	XMD14-99	0.0349527
Navitoclax	XMD14-99	0.0260516
Olaparib	XMD14-99	0.00230463
Vorinostat	XMD14-99	0.0323644
Linsitinib	Bromopyruvate	0.0123655
Navitoclax	Bromopyruvate	0.00809774
Olaparib	Bromopyruvate	0.00308925
Palbociclib	Bromopyruvate	0.0258259
Vorinostat	Bromopyruvate	0.00937675
Decitabine	Bromopyruvate	0.0255933
Tozasertib	Etoposide	0.0358823
Alpelisib	Etoposide	0.000907494
Linsitinib	Etoposide	4.00732e-05
Luminespid	Etoposide	0.018681
Phenformin	Etoposide	0.00261239
Nutlin	Etoposide	0.0185228
OSI-027	Etoposide	0.00998767
Navitoclax	Etoposide	0.000603719
Olaparib	Etoposide	0.00373632
AZD7762	Etoposide	0.011453
Palbociclib	Etoposide	0.0425952
Trametinib	Etoposide	0.0173226
Vorinostat	Etoposide	0.0127857
Decitabine	Etoposide	0.0285309
Olaparib	KIN001-266	0.00397722
Decitabine	KIN001-266	0.034334
Linsitinib	PF-562271	0.0143993
Olaparib	PF-562271	0.00318964
Linsitinib	OSI-027	0.00606936
Olaparib	OSI-027	0.00508358
Palbociclib	OSI-027	0.0144784
Vorinostat	OSI-027	0.0438241
Phenformin	NVP-BHG712	0.0418131
Nutlin	NVP-BHG712	0.0326262
OSI-027	NVP-BHG712	0.0299179
Navitoclax	NVP-BHG712	0.0275881
Olaparib	NVP-BHG712	0.00124652
Palbociclib	NVP-BHG712	0.021834
Vorinostat	NVP-BHG712	0.025478
Linsitinib	GSK-J4	0.0361573
Nutlin	GSK-J4	0.0269309
OSI-027	GSK-J4	0.0241248
Olaparib	GSK-J4	0.00664347
Palbociclib	GSK-J4	0.0231033
Olaparib	Ibrutinib	0.0186863
Decitabine	Ibrutinib	0.0370978
Crizotinib	AZD8055	0.000984076
Bortezomib	AZD8055	0.0016452
Alpelisib	AZD8055	0.0308989
Linsitinib	AZD8055	0.017208
Phenformin	AZD8055	0.00626095
OSI-027	AZD8055	0.0157575
Pictilisib	AZD8055	0.00839212
Navitoclax	AZD8055	0.000791843
Olaparib	AZD8055	0.0348137
Palbociclib	AZD8055	0.0436752
Trametinib	AZD8055	0.0329262
Vorinostat	AZD8055	0.00852084
Decitabine	AZD8055	0.0285309
Olaparib	Silmitasertib	0.0160313
Linsitinib	BIX01294	0.0131475
Nutlin	BIX01294	0.0335144
Olaparib	BIX01294	0.0160313
Linsitinib	Bexarotene	0.0067152
Phenformin	Bexarotene	0.00668861
OSI-027	Bexarotene	0.0291368
Navitoclax	Bexarotene	0.0317572
Olaparib	Bexarotene	0.00299168
Palbociclib	Bexarotene	0.0178397
Linsitinib	Carboplatin	0.022277
Navitoclax	Carboplatin	0.0308847
Olaparib	Carboplatin	0.00397722
Palbociclib	Carboplatin	0.0425952
Tozasertib	Obatoclax	0.0378013
Alpelisib	Obatoclax	0.00677565
Linsitinib	Obatoclax	0.00902457
Phenformin	Obatoclax	0.0292898
Nutlin	Obatoclax	0.00787889
OSI-027	Obatoclax	0.00451216
Navitoclax	Obatoclax	0.013337
Olaparib	Obatoclax	0.00254373
Decitabine	Obatoclax	0.0370978
Crizotinib	Olaparib	0.0230736
Alpelisib	Olaparib	0.0271083
Linsitinib	Olaparib	0.00694338
Nutlin	Olaparib	0.00993543
OSI-027	Olaparib	0.0261777
Navitoclax	Olaparib	0.00133504
Olaparib	Olaparib	0.000672943
Palbociclib	Olaparib	0.0244332
Vorinostat	Olaparib	0.0182211
Decitabine	Olaparib	0.0143993
OSI-027	NSC-87877	0.0291368
Olaparib	NSC-87877	0.00608251
Vorinostat	NSC-87877	0.0438241
Linsitinib	Doramapimod	0.00694338
Olaparib	Doramapimod	0.00246168
Palbociclib	Doramapimod	0.0436752
Olaparib	Tanzisertib	0.0164503
Tozasertib	XMD15-27	0.0252444
Linsitinib	XMD15-27	0.00845931
Olaparib	XMD15-27	0.0160313
Decitabine	XMD15-27	0.0352361
Linsitinib	Vincristine	0.0277717
Olaparib	Vincristine	0.00836526
Decitabine	Vincristine	0.0361573
Olaparib	Motesanib	0.00230463
Crizotinib	Ispinesib	0.030108
Alpelisib	Ispinesib	0.0195506
Linsitinib	Ispinesib	0.00385664
Phenformin	Ispinesib	0.0277824
Pictilisib	Ispinesib	0.0123595
Navitoclax	Ispinesib	0.013337
Olaparib	Ispinesib	0.0126507
Palbociclib	Ispinesib	0.021834
Trametinib	Ispinesib	0.0200393
Decitabine	Ispinesib	0.0105823
Alpelisib	SB52334	0.0142581
Linsitinib	SB52334	0.00444594
Phenformin	SB52334	0.00923008
Nutlin	SB52334	0.0276906
OSI-027	SB52334	0.00112224
Olaparib	SB52334	0.00936263
Trametinib	SB52334	0.0183696
Olaparib	VX-702	0.002382
Olaparib	Vandetanib	0.0168784
Linsitinib	IPA-3	0.00694338
Phenformin	IPA-3	0.0121905
Nutlin	IPA-3	0.0317572
OSI-027	IPA-3	0.0103058
Navitoclax	IPA-3	0.0176939
Olaparib	IPA-3	0.000148423
Trametinib	IPA-3	0.0347021
Vorinostat	IPA-3	0.034084
Crizotinib	Dinaciclib	0.0130463
Bortezomib	Dinaciclib	0.039458
Lapatinib	Dinaciclib	0.0410589
Linsitinib	Dinaciclib	0.0248992
Luminespid	Dinaciclib	0.0165343
Phenformin	Dinaciclib	0.0073778
Foretinib	Dinaciclib	0.0374866
Olaparib	Dinaciclib	0.0303369
Vorinostat	Dinaciclib	0.0323644
Decitabine	Dinaciclib	0.0235579
Linsitinib	AR-C155858	0.0105823
Nutlin	AR-C155858	0.0382542
Olaparib	AR-C155858	0.00608251
Alpelisib	SCH900776	0.0407676
Linsitinib	SCH900776	0.00267444
Navitoclax	SCH900776	0.0291984
Olaparib	SCH900776	0.0081308
Decitabine	SCH900776	0.022277
Navitoclax	Y39983	0.0364253
Olaparib	Y39983	0.002382
Decitabine	Y39983	0.0400382
Linsitinib	Vismodegib	0.00627834
Nutlin	Vismodegib	0.0424219
OSI-027	Vismodegib	0.0210004
Navitoclax	Vismodegib	0.038441
Olaparib	Vismodegib	0.00143371
Vorinostat	Vismodegib	0.0167068
Linsitinib	Bemcentinib	0.0301002
OSI-027	Bemcentinib	0.0377454
Navitoclax	Bemcentinib	0.039482
Olaparib	Bemcentinib	0.000350322
Palbociclib	Bemcentinib	0.0394824
Linsitinib	AZ23	0.0301002
Olaparib	AZ23	0.00608251
Palbociclib	AZ23	0.0436752
Olaparib	KU57788	0.00215659
Palbociclib	KU57788	0.0365547
Crizotinib	Lestaurtinib	0.0278342
Alpelisib	Lestaurtinib	0.030108
Linsitinib	Lestaurtinib	0.00649357
Phenformin	Lestaurtinib	0.0205888
Nutlin	Lestaurtinib	0.0269309
OSI-027	Lestaurtinib	0.0127857
Navitoclax	Lestaurtinib	0.0354499
Olaparib	Lestaurtinib	0.00280471
Palbociclib	Lestaurtinib	0.0224612
Trametinib	Lestaurtinib	0.0128111
Vorinostat	Lestaurtinib	0.0315314
Decitabine	Lestaurtinib	0.00792494
Linsitinib	THZ-1-87	0.02291
Olaparib	THZ-1-87	0.00230463
Palbociclib	THZ-1-87	0.0237605
Vorinostat	THZ-1-87	0.030716
OSI-027	NPK76-II-72-1	0.0268932
Olaparib	NPK76-II-72-1	0.000287069
Alpelisib	Linsitinib	0.0105557
Linsitinib	Linsitinib	0.0317395
Phenformin	Linsitinib	0.0107873
Nutlin	Linsitinib	0.0335144
OSI-027	Linsitinib	0.0162263
Navitoclax	Linsitinib	0.00992843
Olaparib	Linsitinib	0.00124652
Palbociclib	Linsitinib	0.0237605
Olaparib	CCT007093	0.00120331
Palbociclib	CCT007093	0.0258259
Olaparib	PD-173074	0.0160313
Linsitinib	Adavosertib	0.00529301
OSI-027	Adavosertib	0.0116667
Olaparib	Adavosertib	0.0251117
AZD7762	Adavosertib	0.00508398
Vorinostat	Adavosertib	0.01203
Decitabine	Adavosertib	0.0421002
Linsitinib	Palbociclib	0.00694338
Phenformin	Palbociclib	0.0249585
Nutlin	Palbociclib	0.0174495
OSI-027	Palbociclib	0.017704
Navitoclax	Palbociclib	0.00457105
Olaparib	Palbociclib	0.00182302
Vorinostat	Palbociclib	0.0109681
Navitoclax	Nelarabine	0.0218596
Olaparib	Nelarabine	0.00215659
Decitabine	Nelarabine	0.0431625
Olaparib	BMX-IN-1	0.00724903
Palbociclib	BMX-IN-1	0.0394824
Olaparib	Axitinib	0.00318964
Palbociclib	Axitinib	0.0375105
Olaparib	Vatalanib	0.0137027
Phenformin	Oligomycin	0.00511784
Olaparib	Oligomycin	0.0129934
Linsitinib	FG-4592	0.0167101
Navitoclax	FG-4592	0.0151454
Olaparib	FG-4592	0.00350842
Palbociclib	FG-4592	0.0404991
Decitabine	FG-4592	0.0352361
Olaparib	A-769662	0.0310485
Palbociclib	A-769662	0.0425952
Decitabine	A-769662	0.0431625
Linsitinib	Darinaparsin	0.0116236
Navitoclax	Darinaparsin	0.00992843
Olaparib	Darinaparsin	0.00704204
Olaparib	Crizotinib	0.00280471
Linsitinib	Navitoclax	0.0109201
Nutlin	Navitoclax	0.0179794
OSI-027	Navitoclax	0.0131785
Navitoclax	Navitoclax	0.038441
Olaparib	Navitoclax	0.00039416
Palbociclib	Navitoclax	0.0375105
Vorinostat	Navitoclax	0.0171993
Linsitinib	THZ-2-102-1	0.00511309
Navitoclax	THZ-2-102-1	0.0171572
Olaparib	THZ-2-102-1	0.00299168
Palbociclib	THZ-2-102-1	0.0329262
Linsitinib	PAC-1	0.0352361
Olaparib	PAC-1	0.0416
Decitabine	PAC-1	0.0277717
Olaparib	Sulindac	0.00230463
OSI-027	Veliparib	0.0315314
Navitoclax	Veliparib	0.0225165
Olaparib	Veliparib	0.00021602
Vorinostat	Veliparib	0.040694
Decitabine	Veliparib	0.032586
Olaparib	MK-2206	0.0119884
Palbociclib	MK-2206	0.0425952
Linsitinib	IU1-47	0.0285309
Olaparib	IU1-47	0.0168784
Palbociclib	IU1-47	0.0288079
Tozasertib	Crenolanib	0.0178792
Olaparib	Crenolanib	0.0126507
Olaparib	Lenalidomide	0.00493191
Palbociclib	Lenalidomide	0.0258259
Linsitinib	Dovitinib	0.0285309
Olaparib	Dovitinib	0.00254373
Vorinostat	Dovitinib	0.0283725
Nutlin	Embelin	0.0202363
Olaparib	Embelin	0.00350842
Tozasertib	Irinotecan	0.0387914
Crizotinib	Irinotecan	0.0206712
Bortezomib	Irinotecan	0.000507359
Alpelisib	Irinotecan	0.000326602
Lapatinib	Irinotecan	0.0210545
Linsitinib	Irinotecan	0.00133078
Luminespid	Irinotecan	0.0243755
Phenformin	Irinotecan	0.00193715
Nutlin	Irinotecan	0.00389741
OSI-027	Irinotecan	0.00406186
Foretinib	Irinotecan	0.0011446
Pictilisib	Irinotecan	0.0038821
Navitoclax	Irinotecan	0.000107674
Olaparib	Irinotecan	0.00280471
AZD7762	Irinotecan	0.0292393
Palbociclib	Irinotecan	0.0113102
Pemetrexed	Irinotecan	0.00977027
Trametinib	Irinotecan	0.00694533
Vorinostat	Irinotecan	0.00131779
Decitabine	Irinotecan	0.0270292
Phenformin	IMD-0354	0.0300683
Olaparib	IMD-0354	0.00910412
Pemetrexed	IMD-0354	0.0342657
Trametinib	IMD-0354	0.0329262
Vorinostat	IMD-0354	0.0276247
Linsitinib	OSU-03012	0.02291
Navitoclax	OSU-03012	0.0344957
Olaparib	OSU-03012	0.000936791
Vorinostat	OSU-03012	0.0268932
Decitabine	OSU-03012	0.032586
Linsitinib	Cediranib	0.030911
Navitoclax	Cediranib	0.0171572
Olaparib	Cediranib	0.00112093
Palbociclib	Cediranib	0.0173226
Decitabine	Cediranib	0.0242209
Linsitinib	Temozolomide	0.00077826
Nutlin	Temozolomide	0.014993
OSI-027	Temozolomide	0.0276247
Navitoclax	Temozolomide	0.0212187
Olaparib	Temozolomide	0.000264845
Palbociclib	Temozolomide	0.0415366
Vorinostat	Temozolomide	0.0106325
Decitabine	Temozolomide	0.039038
Navitoclax	GSK690693	0.0344957
Olaparib	GSK690693	0.00860555
Vorinostat	GSK690693	0.0349712
Alpelisib	Tivozanib	0.00903739
Linsitinib	Tivozanib	0.0242209
Nutlin	Tivozanib	0.014993
OSI-027	Tivozanib	0.0332152
Navitoclax	Tivozanib	0.0188097
Olaparib	Tivozanib	0.000809716
Trametinib	Tivozanib	0.0231033
Decitabine	Tivozanib	0.00511309
Tozasertib	Seliciclib	0.0340426
Olaparib	Seliciclib	0.00129113
Palbociclib	Seliciclib	0.0356186
Olaparib	17-AAG	0.0191629
AZD7762	17-AAG	0.022817
Tozasertib	Cytarabine	0.0418869
Crizotinib	Cytarabine	0.0378546
Bortezomib	Cytarabine	0.0322062
Alpelisib	Cytarabine	0.000112078
Linsitinib	Cytarabine	4.00732e-05
Luminespid	Cytarabine	0.00680793
Phenformin	Cytarabine	0.00952499
Nutlin	Cytarabine	0.00502152
OSI-027	Cytarabine	0.00137124
Foretinib	Cytarabine	0.00776611
Pictilisib	Cytarabine	0.00594863
Navitoclax	Cytarabine	0.000378286
Olaparib	Cytarabine	0.00271518
AZD7762	Cytarabine	0.000938096
Pemetrexed	Cytarabine	0.00526558
Trametinib	Cytarabine	0.0212214
Vorinostat	Cytarabine	0.00293959
Decitabine	Cytarabine	0.0167101
Bortezomib	BI-2536	0.00399979
Luminespid	BI-2536	0.0380116
Phenformin	BI-2536	0.0183924
Navitoclax	BI-2536	0.00656677
Olaparib	BI-2536	0.0276228
Linsitinib	C-75	0.00162382
OSI-027	C-75	0.0215967
Navitoclax	C-75	0.00569209
Olaparib	C-75	0.00556342
Vorinostat	C-75	0.0291368
OSI-027	Ruxolitinib	0.0131785
Navitoclax	Ruxolitinib	0.0146749
Olaparib	Ruxolitinib	0.00645166
Decitabine	Ruxolitinib	0.0277717
Linsitinib	JZL-184	0.0421002
Navitoclax	JZL-184	0.0335624
Olaparib	JZL-184	0.00129113
Tozasertib	Dabrafenib	0.0387914
Alpelisib	Dabrafenib	0.0317067
Linsitinib	Dabrafenib	0.00627834
Phenformin	Dabrafenib	0.0154689
Nutlin	Dabrafenib	0.0124379
OSI-027	Dabrafenib	0.00724412
Navitoclax	Dabrafenib	0.000945238
Olaparib	Dabrafenib	0.00208581
Vorinostat	Dabrafenib	0.0109681
Olaparib	Shikonin	0.00280471
Linsitinib	MS009	0.013554
Navitoclax	MS009	0.00393613
Olaparib	MS009	0.00318964
Palbociclib	MS009	0.0384863
Vorinostat	MS009	0.0387085
Linsitinib	AS605240	0.02291
OSI-027	AS605240	0.0234709
Olaparib	AS605240	0.00153649
Palbociclib	AS605240	0.0237605
Crizotinib	Fingolimod	0.0285759
Bortezomib	Fingolimod	0.0252854
Alpelisib	Fingolimod	0.0308989
Lapatinib	Fingolimod	0.0277717
Linsitinib	Fingolimod	0.0334507
Pictilisib	Fingolimod	0.0384975
Navitoclax	Fingolimod	0.00133504
Vorinostat	Fingolimod	0.0210004
Crizotinib	NSC319726	0.00140616
Bortezomib	NSC319726	0.00354189
Alpelisib	NSC319726	0.00453564
Lapatinib	NSC319726	0.00649357
Linsitinib	NSC319726	0.0105823
Foretinib	NSC319726	0.0162605
Pictilisib	NSC319726	0.0286506
Navitoclax	NSC319726	0.00492101
Olaparib	NSC319726	0.00262821
AZD7762	NSC319726	0.0134366
Pemetrexed	NSC319726	0.013064
Vorinostat	NSC319726	0.00967806
Decitabine	NSC319726	0.0235579

## Sheet: b_combo_viab_EGFR_better
Drug combinations more effective (less viability) in EGFR mutant compared to wild-type cell lines. One-sided Wilcoxon rank-sum p-values shown. FDR < 0.2.
anchor	library	p-value
Lapatinib	BAY61-3606	0.00210102
Lapatinib	Apatinib	0.00368976
Lapatinib	VE-821	0.00306882
Lapatinib	BI-D1870	0.00115973
Lapatinib	HG-5-88-01	0.00628287
Lapatinib	SGI-1776	0.00326447
Lapatinib	Lapatinib	0.00115973
Lapatinib	Pifithrin_alpha	0.00326447
Lapatinib	Entinostat	0.0023875
Lapatinib	BX 795	0.00270888
Dasatinib	Erlotinib	0.00308038
Bortezomib	Erlotinib	7.59997e-05
Alpelisib	Erlotinib	0.000506684
Lapatinib	Erlotinib	0.000944749
Linsitinib	Erlotinib	0.00447578
Luminespid	Erlotinib	0.00540141
Phenformin	Erlotinib	0.00438321
OSI-027	Erlotinib	0.00287574
Foretinib	Erlotinib	0.00483216
Vorinostat	Erlotinib	0.0058576
Lapatinib	Nilotinib	0.00210102
Lapatinib	A770041	0.00368976
Lapatinib	KIN001-236	0.00141869
Lapatinib	Pictilisib	0.0025436
Lapatinib	LIMK1i BMS4	0.00141869
Lapatinib	STF-62247	0.000465123
Lapatinib	KIN001-135	0.000822461
Lapatinib	BAM7	0.00101196
Lapatinib	TGX 221	0.00326447
Lapatinib	CHIR-99021	0.000256563
Lapatinib	Linifanib	0.00368976
Lapatinib	Quizartinib	0.00497816
Lapatinib	AZ628	0.00665302
Bortezomib	RAF265	0.00334564
Alpelisib	RAF265	0.000862454
Lapatinib	RAF265	0.000276748
Vorinostat	RAF265	0.00733813
Decitabine	RAF265	0.00704233
Lapatinib	Kobe2602	0.00416411
Lapatinib	LSD1-C76	0.00210102
Lapatinib	KU-55933	0.00497816
Lapatinib	I-BET	0.0025436
Bortezomib	KN-93	0.00717595
Lapatinib	KN-93	0.00306882
Lapatinib	Masitinib	0.00210102
Lapatinib	YM 201636	0.00442116
Lapatinib	Sunitinib	0.00306882
Lapatinib	Zibotentan	0.0025436
Lapatinib	MIM1	0.00224011
Lapatinib	AZD5582	0.00368976
Lapatinib	EHT 1864	0.00416411
Lapatinib	Ricolinostat	0.00497816
Lapatinib	Alpelisib	0.00172946
Lapatinib	BMS-754807	0.00704233
Lapatinib	MS002	0.00184608
Lapatinib	Dasatinib	0.00559684
Lapatinib	NVP-TAE684	0.00270888
Lapatinib	GW 441756	0.00593106
Lapatinib	Tosedostat	0.00665302
Lapatinib	AS601245	0.000944749
Lapatinib	Compound 968	0.00306882
Bortezomib	KIN001-127	6.36314e-05
Alpelisib	KIN001-127	0.000591162
Lapatinib	KIN001-127	0.00172946
Linsitinib	KIN001-127	0.00447578
Luminespid	KIN001-127	0.00645804
Phenformin	KIN001-127	0.00438321
Nutlin	KIN001-127	0.00503057
Foretinib	KIN001-127	0.0054085
Pictilisib	KIN001-127	0.0051131
AZD7762	KIN001-127	0.00418304
Trametinib	KIN001-127	0.00527944
Lapatinib	Neratinib	0.00101196
Vorinostat	Neratinib	0.00345273
Lapatinib	AZ505	0.00527944
Lapatinib	TPCA-1	0.00392052
Lapatinib	Cabozantinib	0.00288379
Lapatinib	TL-2-105	0.00559684
Lapatinib	Vemurafenib	0.00527944
Lapatinib	GSK126	0.00210102
Lapatinib	A832234	0.00115973
Lapatinib	CAP-232	0.000373206
Bortezomib	Saracatinib	0.000600113
Lapatinib	Saracatinib	0.000881658
Lapatinib	Midostaurin	0.00141869
Lapatinib	GSK650394	0.000944749
Lapatinib	A-484954	0.00115973
Lapatinib	Tipifarnib	0.00416411
Lapatinib	Salubrinal	0.00224011
Lapatinib	XAV939	0.00101196
Lapatinib	Selisistat	0.000620428
Bortezomib	Leptomycin B	0.00717595
Lapatinib	AZD1208	0.00368976
Lapatinib	Idelalisib	0.00115973
Lapatinib	kb NB 142-70	0.00210102
Lapatinib	BAY-1942	0.00442116
Lapatinib	AT-7519	0.00161959
Lapatinib	Halofuginone	0.00141869
Lapatinib	MK-8033	0.00141869
Lapatinib	XMD13-2	0.00665302
Bortezomib	4EGI-1	0.00334564
Lapatinib	PCI-34051	0.00224011
Lapatinib	RU-SKI 43	0.00224011
Lapatinib	Indole-3-carbinol	0.00593106
Bortezomib	T-oligo	0.00634685
Lapatinib	Pimozide	0.00469229
Lapatinib	PF-4708671	0.000822461
Lapatinib	BGJ398	0.00141869
Vorinostat	BGJ398	0.00142928
Lapatinib	ETP-45835	0.00559684
Lapatinib	PRIMA-1MET	0.00306882
Lapatinib	R59022	0.0025436
Crizotinib	Afatinib	0.00224185
Dasatinib	Afatinib	0.00394887
Bortezomib	Afatinib	6.95571e-05
Alpelisib	Afatinib	0.00031562
Lapatinib	Afatinib	0.000401782
Linsitinib	Afatinib	0.000963573
Luminespid	Afatinib	0.00397824
Phenformin	Afatinib	0.000894648
Nutlin	Afatinib	0.00196449
OSI-027	Afatinib	0.00117191
Foretinib	Afatinib	0.000920031
AZD7762	Afatinib	0.00387491
Trametinib	Afatinib	0.00288379
Vorinostat	Afatinib	0.000308065
Lapatinib	YM155	0.00665302
Lapatinib	BMS-345541	0.00559684
Lapatinib	AZD7762	0.00368976
Bortezomib	CUDC-101	0.00109506
Lapatinib	CUDC-101	0.00306882
Pictilisib	CUDC-101	0.00571897
Lapatinib	EPZ-004777	0.00115973
Lapatinib	Bicalutamide	0.00196981
Lapatinib	Hydroxychloroquine	0.00210102
Lapatinib	GW-2580	0.00416411
Lapatinib	Pemetrexed	0.00210102
Lapatinib	IDH-C35	0.00347127
Lapatinib	Pazopanib	0.00288379
Lapatinib	Wnt-C59	0.00172946
Lapatinib	BIX 02189	0.000766941
Lapatinib	XMD14-99	0.00196981
Lapatinib	Bromopyruvate	0.00172946
Lapatinib	OSI-027	0.00628287
Lapatinib	NVP-BHG712	0.000822461
Lapatinib	GSK-J4	0.00497816
Lapatinib	Ibrutinib	0.00151611
Lapatinib	Silmitasertib	0.00416411
Lapatinib	BIX01294	0.00559684
Lapatinib	Carboplatin	0.0023875
Lapatinib	Olaparib	0.00593106
Lapatinib	NSC-87877	0.00593106
Lapatinib	Tanzisertib	0.00306882
Lapatinib	XMD15-27	0.00704233
Lapatinib	Motesanib	0.00151611
Phenformin	Tivantinib	0.0052219
Lapatinib	VX-702	0.00469229
Bortezomib	Vandetanib	0.000375057
Alpelisib	Vandetanib	0.00250548
Foretinib	Vandetanib	0.00362367
Vorinostat	Vandetanib	0.00238718
Lapatinib	IPA-3	0.00527944
Lapatinib	SCH900776	0.00469229
Lapatinib	Vismodegib	0.00184608
Lapatinib	Bemcentinib	0.00288379
Lapatinib	AZ23	0.000881658
Lapatinib	KU57788	0.00132702
Lapatinib	NPK76-II-72-1	0.0074516
Lapatinib	CCT007093	0.00196981
Lapatinib	PD-173074	0.00326447
Lapatinib	Adavosertib	0.00161959
Bortezomib	Nelarabine	0.0018103
Lapatinib	Axitinib	0.00368976
Lapatinib	Vatalanib	0.00224011
Lapatinib	FG-4592	0.00108354
Lapatinib	A-769662	0.00196981
Lapatinib	Darinaparsin	0.00132702
Lapatinib	Crizotinib	0.0023875
Lapatinib	THZ-2-102-1	0.00210102
Lapatinib	Veliparib	0.0025436
Lapatinib	MK-2206	0.00210102
Lapatinib	IU1-47	0.00628287
Lapatinib	Crenolanib	0.00172946
Lapatinib	Lenalidomide	0.00665302
Lapatinib	Dovitinib	0.00210102
Lapatinib	Embelin	0.00368976
Lapatinib	OSU-03012	0.00210102
Lapatinib	Temozolomide	0.00326447
Lapatinib	GSK690693	0.00442116
Lapatinib	Tivozanib	0.00593106
Lapatinib	Seliciclib	0.0023875
Bortezomib	Ruxolitinib	0.00675016
Lapatinib	Ruxolitinib	0.00151611
Lapatinib	Shikonin	0.000881658
Lapatinib	AS605240	0.00288379

## Sheet: c_combo_viab_PIK3CA_better
Drug combinations more effective (less viability) in PIK3CA mutant compared to wild-type cell lines. One-sided Wilcoxon rank-sum p-values shown. FDR < 0.2.
anchor	library	p-value
Alpelisib	BAY61-3606	0.00254815
Alpelisib	Apatinib	0.00109502
Alpelisib	VE-821	0.00270002
Alpelisib	BI-D1870	0.00556496
Alpelisib	HG-5-88-01	0.00358898
Alpelisib	SGI-1776	0.00124028
Alpelisib	Lapatinib	0.00379552
Alpelisib	Pifithrin_alpha	0.00527399
Alpelisib	AZ3146	0.00226735
Alpelisib	Imatinib	0.00140298
Alpelisib	A770041	0.00339259
Alpelisib	KIN001-236	0.000385595
Alpelisib	Pictilisib	0.000850196
Alpelisib	RO-3306	0.000965505
Alpelisib	LIMK1i BMS4	0.00527399
Alpelisib	STF-62247	0.00178819
Alpelisib	KIN001-135	0.000575965
Alpelisib	BAM7	0.00226735
Alpelisib	TGX 221	0.00527399
Alpelisib	QS11	0.00339259
Alpelisib	CHIR-99021	0.000412604
Alpelisib	GSK269962A	0.00499662
Alpelisib	KPT-214	0.00178819
Alpelisib	Linifanib	0.000906166
Alpelisib	Quizartinib	0.00116558
Alpelisib	Ponatinib	0.00213774
Alpelisib	Kobe2602	0.0002551
Alpelisib	LSD1-C76	0.00213774
Alpelisib	KU-55933	0.00168378
Alpelisib	Avagacestat	0.00178819
Alpelisib	KN-93	0.00140298
Alpelisib	R406	0.00270002
Alpelisib	Masitinib	0.00189846
Alpelisib	YM 201636	0.00131934
Alpelisib	Sunitinib	0.00358898
Alpelisib	XMD8-85	0.00286002
Alpelisib	Zibotentan	0.000293151
Alpelisib	AZD5582	0.00254815
Alpelisib	EHT 1864	0.000539149
Alpelisib	Alpelisib	0.000293151
Alpelisib	MS002	0.0032059
Alpelisib	NVP-TAE684	0.00379552
Alpelisib	GW 441756	0.00619001
Alpelisib	Tosedostat	0.00358898
Alpelisib	AS601245	0.000360236
Alpelisib	Compound 968	0.000797422
Alpelisib	Ruboxistaurin	0.000221695
Alpelisib	Neratinib	0.00149143
Alpelisib	AZ505	0.00358898
Alpelisib	AGI-6780	0.00149143
Alpelisib	TPCA-1	0.00270002
Alpelisib	Mirin	0.00178819
Alpelisib	Cabozantinib	0.00473233
Alpelisib	TL-2-105	0.00587011
Alpelisib	Vemurafenib	0.00116558
Alpelisib	GSK126	0.000797422
Alpelisib	A832234	0.00168378
Alpelisib	CAP-232	0.000965505
Alpelisib	Saracatinib	0.00448057
Alpelisib	A-484954	0.000441359
Alpelisib	FH535	0.00556496
Alpelisib	Salubrinal	0.00473233
Alpelisib	XAV939	0.00240404
Alpelisib	Zosuquidar	0.00201488
Alpelisib	Selisistat	0.00065666
Alpelisib	T0901317	0.00286002
Alpelisib	Leptomycin B	0.00254815
Alpelisib	AZD1208	0.000965505
Alpelisib	Idelalisib	0.00102839
Alpelisib	BAY-1942	0.00302851
Alpelisib	AT-7519	0.00358898
Alpelisib	Nutlin	0.00527399
Alpelisib	Venetoclax	0.00448057
Alpelisib	Halofuginone	0.00339259
Alpelisib	MK-8033	0.000539149
Alpelisib	XMD13-2	0.000539149
Alpelisib	PCI-34051	0.000336433
Alpelisib	RU-SKI 43	0.00116558
Alpelisib	Indole-3-carbinol	0.00124028
Alpelisib	T-oligo	0.00189846
Alpelisib	PF-4708671	0.00140298
Alpelisib	BGJ398	0.000797422
Alpelisib	ETP-45835	0.00213774
Alpelisib	PRIMA-1MET	0.000747679
Alpelisib	R59022	0.000360236
Alpelisib	BMS-345541	0.00065666
Alpelisib	Metformin	0.00240404
Alpelisib	EPZ-004777	0.00358898
Alpelisib	Bicalutamide	0.000539149
Alpelisib	Hydroxychloroquine	0.00240404
Alpelisib	GW-2580	0.00254815
Alpelisib	Pemetrexed	0.00158495
Alpelisib	IDH-C35	0.00065666
Alpelisib	Pazopanib	0.00270002
Alpelisib	CX-5461	0.00401266
Alpelisib	Wnt-C59	0.000965505
Alpelisib	BIX 02189	0.00109502
Alpelisib	XMD14-99	0.00178819
Alpelisib	Bromopyruvate	0.00424085
Alpelisib	KIN001-266	0.00254815
Alpelisib	PF-562271	0.00499662
Alpelisib	GSK-J4	0.000906166
Alpelisib	Silmitasertib	0.00448057
Alpelisib	BIX01294	0.00226735
Alpelisib	Bexarotene	0.00270002
Alpelisib	Carboplatin	0.00302851
Alpelisib	Olaparib	0.00140298
Alpelisib	NSC-87877	0.00149143
Alpelisib	Doramapimod	0.00448057
Alpelisib	Tanzisertib	0.000797422
Alpelisib	XMD15-27	0.000797422
Alpelisib	Vincristine	0.000747679
Alpelisib	Motesanib	0.000336433
Alpelisib	SB52334	0.00124028
Navitoclax	SB52334	0.00461094
Alpelisib	Tivantinib	0.00286002
Alpelisib	VX-702	0.00448057
Alpelisib	Vandetanib	0.00424085
Alpelisib	IPA-3	0.00240404
Alpelisib	AR-C155858	0.00339259
Alpelisib	Y39983	0.00027351
Alpelisib	Vismodegib	0.00124028
Alpelisib	Bemcentinib	0.00270002
Alpelisib	AZ23	0.00189846
Alpelisib	KU57788	0.000615091
Alpelisib	THZ-1-87	0.000441359
Alpelisib	NPK76-II-72-1	0.00201488
Alpelisib	CCT007093	0.00124028
Alpelisib	PD-173074	0.00158495
Alpelisib	Adavosertib	0.00587011
Alpelisib	Nelarabine	0.00131934
Alpelisib	BMX-IN-1	0.00116558
Alpelisib	Axitinib	0.00131934
Alpelisib	Vatalanib	0.00140298
Alpelisib	FG-4592	0.00424085
Alpelisib	A-769662	0.000471962
Alpelisib	Darinaparsin	0.000700808
Alpelisib	Crizotinib	0.000747679
Alpelisib	Navitoclax	0.00270002
Alpelisib	THZ-2-102-1	0.00473233
Alpelisib	Sulindac	0.000747679
Alpelisib	Veliparib	0.000850196
Alpelisib	MK-2206	0.00102839
Alpelisib	IU1-47	0.00339259
Alpelisib	Crenolanib	0.000906166
Alpelisib	Dovitinib	0.000850196
Alpelisib	Embelin	0.000906166
Alpelisib	OSU-03012	0.00201488
Alpelisib	Cediranib	0.000615091
Alpelisib	Temozolomide	0.00201488
Alpelisib	GSK690693	0.00131934
Alpelisib	Seliciclib	0.00149143
Alpelisib	Ruxolitinib	0.00124028
Alpelisib	JZL-184	0.00226735
Alpelisib	Dabrafenib	0.00254815
Alpelisib	Shikonin	0.00109502
Alpelisib	MS009	0.00140298
Alpelisib	AS605240	0.00240404

## Sheet: d_combo_viab_TP53_worse
Drug combinations less effective (more viability) in TP53 mutant compared to wild-type cell lines. One-sided Wilcoxon rank-sum p-values shown. FDR < 0.2.
anchor	library	p-value
Nutlin	VX-11e	0.00148386
Nutlin	BAY61-3606	0.000625322
Nutlin	Apatinib	7.04845e-05
Nutlin	BI-D1870	0.00389366
Nutlin	SGI-1776	0.00305332
Nutlin	Pifithrin_alpha	0.000108367
Nutlin	AZ3146	0.0040523
Nutlin	BX 795	0.00645958
Nutlin	Imatinib	0.00237998
Nutlin	Erlotinib	0.000368693
Olaparib	Erlotinib	0.00465297
Nutlin	Nilotinib	0.00108697
Nutlin	A770041	0.000542521
Nutlin	KIN001-236	0.00513157
Nutlin	Pictilisib	0.00554442
Nutlin	STF-62247	0.00124334
Nutlin	KIN001-135	0.00218738
Nutlin	BAM7	0.00474631
Nutlin	TGX 221	0.00108697
Nutlin	QS11	0.00237998
Nutlin	DM3189	0.000625322
Nutlin	CHIR-99021	0.000387162
Nutlin	GSK269962A	0.000102756
Nutlin	KPT-214	0.00248192
Nutlin	Linifanib	0.00155029
Nutlin	AZ628	0.00192488
Nutlin	RAF265	0.00176615
Nutlin	Ponatinib	0.00645958
Nutlin	Kobe2602	0.00169133
Nutlin	LSD1-C76	0.00209648
Nutlin	KU-55933	0.000133815
Nutlin	Avagacestat	0.00044785
Nutlin	KN-93	0.000164785
Nutlin	R406	0.00169133
Nutlin	Masitinib	0.00438706
Nutlin	YM 201636	0.00696542
Nutlin	Zebularine	0.00184396
Nutlin	Sunitinib	0.00305332
Nutlin	XMD8-85	0.00438706
Nutlin	Zibotentan	0.00493559
Nutlin	Sorafenib	0.00148386
Nutlin	AZD5582	4.53418e-05
Nutlin	EHT 1864	0.000235653
Nutlin	Alpelisib	0.00533444
Nutlin	MS002	0.00389366
Nutlin	Dasatinib	0.00598651
Nutlin	NVP-TAE684	0.00389366
Nutlin	GW 441756	0.00228184
Nutlin	Tosedostat	0.000906475
Nutlin	Compound 968	0.00554442
Nutlin	Ruboxistaurin	0.00345057
Olaparib	Ruboxistaurin	0.00434542
Nutlin	KIN001-127	0.00135874
Nutlin	Neratinib	0.00237998
Nutlin	AZ505	0.00135874
Nutlin	AGI-6780	0.000719658
Nutlin	TPCA-1	0.000202367
Nutlin	Mirin	0.00248192
Nutlin	Cabozantinib	0.000542521
Nutlin	TL-2-105	0.00155029
Nutlin	Vemurafenib	0.000426704
Nutlin	GSK126	0.00026061
Nutlin	A832234	0.00237998
Nutlin	CAP-232	0.00696542
Nutlin	Saracatinib	0.00389366
Nutlin	Midostaurin	0.000625322
Nutlin	GSK650394	0.00237998
Nutlin	A-484954	0.00113696
Nutlin	FH535	0.00124334
Nutlin	Salubrinal	0.00293036
Nutlin	XAV939	0.00456353
Nutlin	Zosuquidar	0.00218738
Nutlin	Selisistat	0.000273993
Nutlin	Tozasertib	0.00474631
Nutlin	Fedratinib	0.0025878
Nutlin	T0901317	0.00621906
Nutlin	AZD6482	0.000426704
Nutlin	AZD1208	0.000992962
Nutlin	Idelalisib	0.00318091
Nutlin	kb NB 142-70	0.00421671
Nutlin	BAY-1942	0.00200902
Nutlin	AT-7519	0.00293036
Crizotinib	Nutlin	0.0015576
Dasatinib	Nutlin	0.00456353
Alpelisib	Nutlin	0.00229232
Linsitinib	Nutlin	0.0010972
Phenformin	Nutlin	0.00339603
Nutlin	Nutlin	0.00176615
Foretinib	Nutlin	0.0036182
Navitoclax	Nutlin	0.00138831
Olaparib	Nutlin	0.00135878
Vorinostat	Nutlin	0.00192083
Nutlin	Venetoclax	0.000302699
Nutlin	Halofuginone	0.00176615
Nutlin	MK-8033	0.000351045
Nutlin	XMD13-2	0.0025878
Nutlin	Selumetinib	0.00318091
Nutlin	4EGI-1	0.000948814
Nutlin	PCI-34051	0.00209648
Nutlin	RU-SKI 43	0.00269774
Nutlin	Indole-3-carbinol	0.00228184
Nutlin	T-oligo	0.000992962
Nutlin	Pimozide	0.0040523
Nutlin	PF-4708671	0.000302699
Nutlin	ALW-II-49-7	0.00269774
Nutlin	BGJ398	0.00192488
Nutlin	ETP-45835	0.00148386
Olaparib	ETP-45835	0.00694012
Nutlin	PRIMA-1MET	0.00142005
Nutlin	R59022	0.00218738
Olaparib	R59022	0.00650082
Nutlin	BMS-345541	0.00331327
Nutlin	Metformin	0.00218738
Nutlin	AZD7762	0.000686845
Nutlin	CUDC-101	0.00148386
Nutlin	EPZ-004777	0.00108697
Nutlin	Bicalutamide	0.000224029
Nutlin	Hydroxychloroquine	0.00192488
Nutlin	GW-2580	0.000906475
Nutlin	IDH-C35	0.00044785
Nutlin	Pazopanib	0.00723122
Nutlin	CX-5461	0.00305332
Nutlin	Wnt-C59	0.00778977
Olaparib	Wnt-C59	0.00550841
Nutlin	BIX 02189	7.44228e-05
Nutlin	MS010	0.000426704
Nutlin	XMD14-99	0.000302699
Nutlin	Bromopyruvate	0.000542521
Olaparib	Bromopyruvate	0.00588797
Nutlin	KIN001-266	0.000719658
Nutlin	PF-562271	0.00281188
Nutlin	NVP-BHG712	0.00113696
Nutlin	GSK-J4	0.00155029
Nutlin	Ibrutinib	0.00108697
Olaparib	Ibrutinib	0.00694012
Nutlin	BIX01294	0.00135874
Nutlin	Bexarotene	0.00200902
Nutlin	Obatoclax	0.000596506
Nutlin	Olaparib	0.000469964
Nutlin	NSC-87877	0.00389366
Nutlin	Doramapimod	0.00269774
Nutlin	XMD15-27	9.74191e-05
Nutlin	Vincristine	0.00155029
Nutlin	Motesanib	0.000906475
Nutlin	SB52334	0.000102756
Nutlin	Tivantinib	0.000493086
Nutlin	Vandetanib	0.00345057
Nutlin	IPA-3	8.29289e-05
Nutlin	AR-C155858	0.00281188
Nutlin	SCH900776	0.00421671
Nutlin	Y39983	0.00184396
Nutlin	Vismodegib	0.000224029
Nutlin	Bemcentinib	0.00113696
Nutlin	AZ23	0.00200902
Nutlin	KU57788	0.00723122
Olaparib	KU57788	0.0067173
Nutlin	Lestaurtinib	0.00218738
Nutlin	THZ-1-87	0.000302699
Olaparib	THZ-1-87	0.00740542
Nutlin	NPK76-II-72-1	0.00129987
Nutlin	Linsitinib	0.000542521
Olaparib	CCT007093	0.00740542
Nutlin	PD-173074	0.000517257
Olaparib	PD-173074	0.00764821
Nutlin	Adavosertib	0.00161941
Nutlin	Palbociclib	0.00129987
Nutlin	Nelarabine	0.000235653
Nutlin	BMX-IN-1	0.00696542
Nutlin	Axitinib	0.00359296
Nutlin	Vatalanib	0.000992962
Nutlin	FG-4592	0.00345057
Nutlin	A-769662	0.000625322
Nutlin	Darinaparsin	0.00359296
Nutlin	Crizotinib	0.00438706
Olaparib	Crizotinib	0.00764821
Nutlin	Navitoclax	6.31895e-05
Nutlin	THZ-2-102-1	0.00237998
Nutlin	PAC-1	0.00778977
Nutlin	Sulindac	0.000182674
Nutlin	Veliparib	0.00293036
Nutlin	MK-2206	0.00044785
Nutlin	IU1-47	0.000992962
Nutlin	Crenolanib	0.000351045
Olaparib	Crenolanib	0.00365456
Nutlin	Lenalidomide	0.00148386
Olaparib	Lenalidomide	0.00716944
Nutlin	Dovitinib	0.00218738
Nutlin	Embelin	0.00474631
Olaparib	Cediranib	0.00434542
Nutlin	GSK690693	0.00438706
Nutlin	Tivozanib	7.04845e-05
Nutlin	Seliciclib	0.000224029
Nutlin	Ruxolitinib	0.00554442
Nutlin	JZL-184	0.000789658
Nutlin	Dabrafenib	0.000992962
Nutlin	Shikonin	0.000719658
Olaparib	Shikonin	0.00569538
Nutlin	MS009	0.000368693
Nutlin	AS605240	0.00113696

## Sheet: e_synergy_STK11_KRAS
Anchor drugs with an imbalance in synergy number (high synergies) favoring STK11 wild-type compared to STK11 mutants, among KRAS wild-type cell lines (i.e STK11 wild-type + KRAS wild-type in comparison with STK11 mutant + KRAS wild-type).
Wilcoxon rank-sum test, FDR < 0.2
anchor
Tozasertib
Dasatinib
Linsitinib
Luminespid
Phenformin
Nutlin
OSI-027
Foretinib
Olaparib
AZD7762
Trametinib
Vorinostat
Decitabine

## Sheet: f_combo_viab_TERT_worse
Drug combinations less effective (more viability) in TERT mutant compared to wild-type cell lines. One-sided Wilcoxon rank-sum p-values shown. FDR < 0.2.
anchor	library	p-value
Luminespid	VX-11e	0.0263052
AZD7762	VX-11e	0.022115
Tozasertib	BAY61-3606	0.0229789
Luminespid	BAY61-3606	0.017245
Pictilisib	BAY61-3606	0.0161765
AZD7762	BAY61-3606	0.00489254
Tozasertib	Apatinib	0.00875241
Pictilisib	Apatinib	0.0122467
AZD7762	Apatinib	0.00642147
Tozasertib	VE-821	0.00831162
Luminespid	VE-821	0.0218784
Pictilisib	VE-821	0.0116795
AZD7762	VE-821	0.00600407
Tozasertib	BI-D1870	0.0240336
Luminespid	BI-D1870	0.0128155
Pictilisib	BI-D1870	0.0185173
AZD7762	BI-D1870	0.0042573
Luminespid	SGI-1776	0.0218784
Pictilisib	SGI-1776	0.0116795
AZD7762	SGI-1776	0.00642147
Tozasertib	Lapatinib	0.0209861
Luminespid	Lapatinib	0.014168
Nutlin	Lapatinib	0.0219216
Pictilisib	Lapatinib	0.0116795
AZD7762	Lapatinib	0.0130007
Tozasertib	Pifithrin_alpha	0.0209861
Pictilisib	Pifithrin_alpha	0.0185173
AZD7762	Pifithrin_alpha	0.0146818
Luminespid	AZ3146	0.0104423
AZD7762	AZ3146	0.00129807
Nutlin	BX 795	0.00591671
Pictilisib	BX 795	0.00231207
AZD7762	BX 795	0.000740014
Pictilisib	Imatinib	0.0134532
AZD7762	Imatinib	0.0114887
AZD7762	JQ1	0.0032035
Tozasertib	Erlotinib	0.000801847
Alpelisib	Erlotinib	0.0240467
Nutlin	Erlotinib	0.0190652
Pictilisib	Erlotinib	0.00231207
AZD7762	Erlotinib	0.00456506
Tozasertib	Nilotinib	0.0251288
Pictilisib	Nilotinib	0.00306217
AZD7762	Nilotinib	0.00176897
Nutlin	Bleomycin	0.0105859
OSI-027	Bleomycin	0.019216
Foretinib	Bleomycin	0.00407006
Olaparib	Bleomycin	0.012182
AZD7762	Bleomycin	0.00950747
Vorinostat	Bleomycin	0.0251263
Luminespid	KIN001-236	0.0229215
Pictilisib	KIN001-236	0.014094
AZD7762	KIN001-236	0.019722
AZD7762	Bosutinib	0.0165465
Lapatinib	Pictilisib	0.0213191
AZD7762	Pictilisib	0.00642147
Tozasertib	RO-3306	0.0158632
Pictilisib	RO-3306	0.0202332
AZD7762	RO-3306	0.00277021
Pictilisib	LIMK1i BMS4	0.00790622
AZD7762	LIMK1i BMS4	0.019722
Tozasertib	STF-62247	0.00789044
Pictilisib	STF-62247	0.0101124
AZD7762	STF-62247	0.0101319
Tozasertib	KIN001-135	0.00673742
Pictilisib	KIN001-135	0.0128377
AZD7762	KIN001-135	0.00221891
Tozasertib	BAM7	0.0124524
Luminespid	BAM7	0.0164266
Pictilisib	BAM7	0.0262093
AZD7762	BAM7	0.0261609
Luminespid	TGX 221	0.0189866
Pictilisib	TGX 221	0.0052499
AZD7762	TGX 221	0.00110845
Tozasertib	QS11	0.0251288
Pictilisib	QS11	0.0202332
AZD7762	QS11	0.00561091
Tozasertib	DM3189	0.0251288
Luminespid	DM3189	0.0208757
Pictilisib	DM3189	0.00231207
AZD7762	DM3189	0.0175526
Vorinostat	DM3189	0.0145316
Luminespid	CHIR-99021	0.018098
Pictilisib	CHIR-99021	0.0202332
AZD7762	CHIR-99021	0.00297976
AZD7762	GSK269962A	0.0165465
Linsitinib	KPT-214	0.0166341
Pictilisib	KPT-214	0.022082
Vorinostat	KPT-214	0.0125834
Luminespid	Linifanib	0.0263052
Nutlin	Linifanib	0.0173421
Pictilisib	Linifanib	0.00341909
AZD7762	Linifanib	0.00950747
Tozasertib	Quizartinib	0.0144131
Pictilisib	Quizartinib	0.010613
AZD7762	Quizartinib	0.00642147
AZD7762	AZ628	0.019722
Tozasertib	RAF265	0.00710404
Alpelisib	RAF265	0.00270002
Linsitinib	RAF265	0.00921356
Luminespid	RAF265	0.00892306
OSI-027	RAF265	0.0159701
Pictilisib	RAF265	0.000340999
Navitoclax	RAF265	0.0088541
AZD7762	RAF265	0.0107917
Vorinostat	RAF265	0.0159701
Tozasertib	Ponatinib	0.00831162
Luminespid	Ponatinib	0.0156417
AZD7762	Ponatinib	0.00835887
Pictilisib	Kobe2602	0.00341909
AZD7762	Kobe2602	0.00524078
Pictilisib	LSD1-C76	0.0177069
AZD7762	LSD1-C76	0.00686433
Tozasertib	KU-55933	0.0251288
AZD7762	KU-55933	0.0130007
Pictilisib	Avagacestat	0.0101124
AZD7762	Avagacestat	0.00891698
AZD7762	I-BET	0.019722
AZD7762	KN-93	0.00561091
Tozasertib	R406	0.0229789
Alpelisib	R406	0.0145316
Nutlin	R406	0.0165316
Pictilisib	R406	0.0230586
Navitoclax	R406	0.0142901
AZD7762	R406	0.0186104
Tozasertib	Masitinib	0.0118523
Pictilisib	Masitinib	0.00917257
AZD7762	Masitinib	0.00110845
Tozasertib	YM 201636	0.0130786
Luminespid	YM 201636	0.00892306
AZD7762	YM 201636	0.00524078
Vorinostat	YM 201636	0.0262462
Tozasertib	Zebularine	0.0240336
Pictilisib	Zebularine	0.0154548
Navitoclax	Zebularine	0.0106324
AZD7762	Zebularine	0.0107917
Pictilisib	Sunitinib	0.00831011
AZD7762	Sunitinib	0.00489254
Pictilisib	XMD8-85	0.0230586
AZD7762	XMD8-85	0.0155902
Luminespid	Zibotentan	0.0128155
Pictilisib	Zibotentan	0.00448024
AZD7762	Zibotentan	0.00600407
Luminespid	MIM1	0.0240062
Pictilisib	MIM1	0.0202332
AZD7762	MIM1	0.0107917
AZD7762	Sorafenib	0.00489254
Tozasertib	Everolimus	0.0124524
Alpelisib	Everolimus	0.0132061
Lapatinib	Everolimus	0.0166226
Luminespid	Everolimus	0.0104423
Nutlin	Everolimus	0.0136059
Pictilisib	Everolimus	0.010613
AZD7762	Everolimus	0.019722
AZD7762	Elesclomol	0.0234006
Luminespid	AZD5582	0.0251337
Nutlin	Decitabine	0.0173421
Pictilisib	Decitabine	0.0111352
AZD7762	Decitabine	0.0138192
Luminespid	EHT 1864	0.0156417
Pictilisib	EHT 1864	0.00424705
AZD7762	EHT 1864	0.00642147
Nutlin	Ricolinostat	0.00906946
AZD7762	Ricolinostat	0.0146818
Olaparib	Bortezomib	0.0213278
AZD7762	Bortezomib	0.00600407
AZD7762	BMS-754807	0.0101319
Lapatinib	MS002	0.00593106
Luminespid	MS002	0.0156417
Pictilisib	MS002	0.0251213
Navitoclax	MS002	0.0169687
AZD7762	MS002	0.00835887
Tozasertib	Dasatinib	0.0112774
Alpelisib	Dasatinib	0.00803223
Lapatinib	Dasatinib	0.0234895
Linsitinib	Dasatinib	0.00831162
Nutlin	Dasatinib	0.00560055
Foretinib	Dasatinib	0.0108758
Pictilisib	Dasatinib	0.0230586
Navitoclax	Dasatinib	0.00734206
Olaparib	Dasatinib	0.00603462
AZD7762	Dasatinib	0.00297976
Vorinostat	Dasatinib	0.017529
Tozasertib	GW 441756	0.00435763
Pictilisib	GW 441756	0.00472479
AZD7762	GW 441756	0.00642147
Tozasertib	Tosedostat	0.0209861
Luminespid	Tosedostat	0.0208757
Pictilisib	Tosedostat	0.010613
AZD7762	Tosedostat	0.0247485
Tozasertib	AS601245	0.0191416
Pictilisib	AS601245	0.0116795
AZD7762	AS601245	0.00369685
Olaparib	KU-60019	0.00970408
Luminespid	Compound 968	0.0218784
Pictilisib	Compound 968	0.0147609
AZD7762	Compound 968	0.0122245
Navitoclax	Omipalisib	0.0134822
Olaparib	Omipalisib	0.0180378
Tozasertib	Ruboxistaurin	0.0137319
Luminespid	Ruboxistaurin	0.018098
Pictilisib	Ruboxistaurin	0.0147609
AZD7762	Ruboxistaurin	0.00396822
Tozasertib	KIN001-127	0.00789044
Alpelisib	KIN001-127	0.0138552
Nutlin	KIN001-127	0.0181862
OSI-027	KIN001-127	0.0240467
Pictilisib	KIN001-127	0.00258947
AZD7762	KIN001-127	0.0122245
Tozasertib	Neratinib	0.00514389
Alpelisib	Neratinib	0.00401266
Luminespid	Neratinib	0.014168
Nutlin	Neratinib	0.00696216
OSI-027	Neratinib	0.016734
Pictilisib	Neratinib	0.00645816
AZD7762	Neratinib	0.00561091
Vorinostat	Neratinib	0.0119863
Tozasertib	AZ505	0.0240336
Linsitinib	AZ505	0.00543273
Luminespid	AZ505	0.0189866
AZD7762	AZ505	0.00686433
Tozasertib	AGI-6780	0.0182722
Luminespid	AGI-6780	0.0189866
Luminespid	TPCA-1	0.0208757
Pictilisib	TPCA-1	0.0211405
Pictilisib	Mirin	0.0147609
AZD7762	Mirin	0.00297976
Dasatinib	ENMD-981693	0.0198475
Alpelisib	ENMD-981693	0.00762929
Luminespid	ENMD-981693	0.00720049
Nutlin	ENMD-981693	0.00474022
OSI-027	ENMD-981693	0.0125834
Pictilisib	ENMD-981693	0.00231207
Navitoclax	ENMD-981693	0.00175595
Olaparib	ENMD-981693	0.00425827
AZD7762	ENMD-981693	0.00140361
Tozasertib	Cabozantinib	0.0144131
Pictilisib	Cabozantinib	0.00472479
AZD7762	Cabozantinib	0.0186104
Tozasertib	Dactolisib	0.0209861
Alpelisib	Dactolisib	0.0152363
Lapatinib	Dactolisib	0.00930567
Linsitinib	Dactolisib	0.0191416
Nutlin	Dactolisib	0.0111383
OSI-027	Dactolisib	0.019216
Foretinib	Dactolisib	0.0120473
Pictilisib	Dactolisib	0.00145154
Olaparib	Dactolisib	0.0111317
AZD7762	Dactolisib	0.0107917
Vorinostat	Dactolisib	0.0125834
Tozasertib	TL-2-105	0.0219634
Pictilisib	TL-2-105	0.0202332
AZD7762	TL-2-105	0.0130007
AZD7762	Vemurafenib	0.019722
Luminespid	GSK126	0.0208757
Pictilisib	GSK126	0.0116795
AZD7762	GSK126	0.00456506
Tozasertib	Serdemetan	0.00748815
Luminespid	Serdemetan	0.00802121
Nutlin	Serdemetan	0.00624859
Pictilisib	Serdemetan	0.00323621
Navitoclax	Serdemetan	0.0169687
AZD7762	Serdemetan	0.000577025
Pictilisib	A832234	0.0211405
AZD7762	A832234	0.00783168
Tozasertib	CAP-232	0.0209861
Luminespid	CAP-232	0.018098
Nutlin	CAP-232	0.00624859
Pictilisib	CAP-232	0.0251213
Navitoclax	CAP-232	0.011984
AZD7762	CAP-232	0.00642147
Vorinostat	CAP-232	0.02011
Luminespid	Saracatinib	0.0148891
Pictilisib	Saracatinib	0.00258947
AZD7762	Saracatinib	0.0165465
Nutlin	Alisertib	0.0142919
Navitoclax	Alisertib	0.00332651
AZD7762	Alisertib	0.0155902
Nutlin	Midostaurin	0.00860809
Navitoclax	Midostaurin	0.0211988
AZD7762	Midostaurin	0.00835887
Pictilisib	GSK650394	0.0262093
AZD7762	GSK650394	0.0247485
Pictilisib	A-484954	0.0251213
AZD7762	A-484954	0.0101319
Pictilisib	FH535	0.0147609
Nutlin	Tipifarnib	0.026285
AZD7762	Tipifarnib	0.0101319
Tozasertib	Salubrinal	0.0166341
Luminespid	Salubrinal	0.0156417
Pictilisib	Salubrinal	0.0154548
AZD7762	Salubrinal	0.00369685
Tozasertib	XAV939	0.0112774
Luminespid	XAV939	0.014168
Pictilisib	Zosuquidar	0.00402477
AZD7762	Zosuquidar	0.00733396
Luminespid	Selisistat	0.0164266
AZD7762	Selisistat	0.00297976
Alpelisib	Tozasertib	0.0251263
Nutlin	Tozasertib	0.00774674
Pictilisib	Tozasertib	0.00273915
AZD7762	Tozasertib	0.00163854
Tozasertib	Fedratinib	0.0240336
Pictilisib	Fedratinib	0.00714991
AZD7762	Fedratinib	0.00891698
AZD7762	T0901317	0.00561091
Pictilisib	Leptomycin B	0.00402477
AZD7762	Leptomycin B	0.00891698
Luminespid	AZD6482	0.0251337
Pictilisib	AZD6482	0.0161765
AZD7762	AZD6482	0.0165465
Tozasertib	AZD1208	0.0158632
Luminespid	AZD1208	0.0263052
Navitoclax	AZD1208	0.0200653
AZD7762	AZD1208	0.00835887
Tozasertib	Idelalisib	0.0200458
Luminespid	Idelalisib	0.00892306
Nutlin	Idelalisib	0.0209317
Pictilisib	Idelalisib	0.0211405
AZD7762	Idelalisib	0.0138192
Vorinostat	Idelalisib	0.0220041
Nutlin	kb NB 142-70	0.0100575
Pictilisib	kb NB 142-70	0.00231207
Navitoclax	kb NB 142-70	0.0134822
Olaparib	kb NB 142-70	0.0213278
AZD7762	kb NB 142-70	0.00733396
Vorinostat	kb NB 142-70	0.016734
Luminespid	Barasertib	0.0199122
Navitoclax	Barasertib	0.0200653
Olaparib	Barasertib	0.0261407
Tozasertib	Carfilzomib	0.00605399
Crizotinib	Carfilzomib	0.0262462
Alpelisib	Carfilzomib	0.00448057
Luminespid	Carfilzomib	0.0189866
Nutlin	Carfilzomib	0.00816744
Pictilisib	Carfilzomib	0.00645816
Navitoclax	Carfilzomib	0.00332651
Olaparib	Carfilzomib	0.0158637
AZD7762	Carfilzomib	0.00110845
Tozasertib	BAY-1942	0.0137319
Luminespid	BAY-1942	0.018098
Pictilisib	BAY-1942	0.0211405
AZD7762	BAY-1942	0.00783168
Pictilisib	AT-7519	0.0058263
Navitoclax	AT-7519	0.0223859
AZD7762	AT-7519	0.0155902
Vorinostat	AT-7519	0.0220041
Tozasertib	Nutlin	0.0240336
Luminespid	Nutlin	0.0218784
Pictilisib	Nutlin	0.00145154
AZD7762	Nutlin	0.0138192
AZD7762	CPI-613	0.0138192
Luminespid	Venetoclax	0.0109965
AZD7762	Venetoclax	0.00642147
Tozasertib	Halofuginone	0.0262654
Luminespid	Halofuginone	0.0240062
Nutlin	Halofuginone	0.0190652
Pictilisib	Halofuginone	0.00402477
AZD7762	Halofuginone	0.00176897
Luminespid	MK-8033	0.0229215
Pictilisib	MK-8033	0.00402477
AZD7762	MK-8033	0.0130007
Tozasertib	XMD13-2	0.0229789
Luminespid	XMD13-2	0.0121822
Pictilisib	XMD13-2	0.00258947
AZD7762	XMD13-2	0.0130007
AZD7762	Selumetinib	0.019722
OSI-027	4EGI-1	0.0220041
Pictilisib	4EGI-1	0.00679627
AZD7762	4EGI-1	0.0208895
Pictilisib	PCI-34051	0.0128377
AZD7762	PCI-34051	0.0032035
Luminespid	RU-SKI 43	0.014168
Pictilisib	RU-SKI 43	0.00873201
AZD7762	RU-SKI 43	0.0101319
Navitoclax	Docetaxel	0.0179521
Luminespid	Doxorubicin	0.0240062
Pictilisib	Doxorubicin	0.010613
Navitoclax	Doxorubicin	0.012714
AZD7762	Doxorubicin	0.00205855
Tozasertib	Indole-3-carbinol	0.0191416
Luminespid	Indole-3-carbinol	0.0208757
Pictilisib	Indole-3-carbinol	0.022082
AZD7762	Indole-3-carbinol	0.0107917
Luminespid	T-oligo	0.00610817
Pictilisib	T-oligo	0.00831011
Vorinostat	T-oligo	0.00889457
Luminespid	Pimozide	0.0263052
Pictilisib	Pimozide	0.00498118
AZD7762	Pimozide	0.00950747
Tozasertib	PF-4708671	0.0240336
Alpelisib	PF-4708671	0.0125834
Luminespid	PF-4708671	0.0148891
Pictilisib	PF-4708671	0.0128377
AZD7762	PF-4708671	0.00190877
AZD7762	ALW-II-49-7	0.00783168
Luminespid	Daporinad	0.0109965
Nutlin	Daporinad	0.0199799
Pictilisib	Daporinad	0.00498118
AZD7762	Daporinad	0.00600407
Tozasertib	BGJ398	0.0137319
Luminespid	BGJ398	0.00940643
Pictilisib	BGJ398	0.00206186
Navitoclax	BGJ398	0.011984
AZD7762	BGJ398	0.00221891
Pictilisib	ETP-45835	0.0075197
AZD7762	ETP-45835	0.00600407
Luminespid	PRIMA-1MET	0.0134771
Pictilisib	PRIMA-1MET	0.0240714
AZD7762	PRIMA-1MET	0.0146818
Tozasertib	R59022	0.0182722
Luminespid	R59022	0.0263052
Pictilisib	R59022	0.0134532
AZD7762	R59022	0.00297976
Tozasertib	Afatinib	0.0012548
Alpelisib	Afatinib	0.00889457
Linsitinib	Afatinib	0.0112774
Luminespid	Afatinib	0.014168
Nutlin	Afatinib	0.0052995
OSI-027	Afatinib	0.0159701
Foretinib	Afatinib	0.0133266
Pictilisib	Afatinib	0.00218371
Navitoclax	Afatinib	0.0262885
AZD7762	Afatinib	0.00642147
Pictilisib	YM155	0.00645816
AZD7762	YM155	0.0175526
Pictilisib	BMS-345541	0.0169269
AZD7762	BMS-345541	0.00642147
Luminespid	Metformin	0.0084616
Nutlin	Metformin	0.0157538
Pictilisib	Metformin	0.0075197
Pictilisib	CAY10566	0.022082
Luminespid	AZD7762	0.0229215
Nutlin	AZD7762	0.0209317
Pictilisib	AZD7762	0.00831011
AZD7762	AZD7762	0.019722
Luminespid	CUDC-101	0.0148891
Pictilisib	CUDC-101	0.0028966
AZD7762	CUDC-101	0.00297976
Luminespid	EPZ-004777	0.0128155
Pictilisib	EPZ-004777	0.0262093
AZD7762	EPZ-004777	0.0138192
Olaparib	Luminespid	0.016562
Vorinostat	Luminespid	0.021039
Tozasertib	Bicalutamide	0.0166341
Luminespid	Bicalutamide	0.018098
Pictilisib	Bicalutamide	0.0177069
AZD7762	Bicalutamide	0.00835887
Luminespid	Hydroxychloroquine	0.0156417
Pictilisib	Hydroxychloroquine	0.0177069
AZD7762	Hydroxychloroquine	0.00686433
Tozasertib	GW-2580	0.0200458
Pictilisib	GW-2580	0.00679627
AZD7762	GW-2580	0.00950747
Nutlin	Pemetrexed	0.00816744
Pictilisib	Pemetrexed	0.0240714
Pictilisib	IDH-C35	0.00714991
Navitoclax	IDH-C35	0.0200653
AZD7762	IDH-C35	0.0101319
Pictilisib	Pazopanib	0.0154548
AZD7762	Pazopanib	0.00835887
Nutlin	CX-5461	0.00591671
Pictilisib	CX-5461	0.00258947
AZD7762	CX-5461	0.00369685
Luminespid	Wnt-C59	0.0263052
Pictilisib	Wnt-C59	0.00831011
AZD7762	Wnt-C59	0.00257404
Pictilisib	BIX 02189	0.00963247
AZD7762	BIX 02189	0.0101319
Luminespid	MS010	0.014168
Pictilisib	MS010	0.0116795
Luminespid	XMD14-99	0.0199122
AZD7762	XMD14-99	0.00344224
AZD7762	Bromopyruvate	0.00456506
Nutlin	Etoposide	0.00377704
Pictilisib	Etoposide	0.00645816
Navitoclax	Etoposide	0.0211988
AZD7762	Etoposide	0.0122245
Tozasertib	KIN001-266	0.0209861
Pictilisib	KIN001-266	0.0052499
AZD7762	KIN001-266	0.00119983
Lapatinib	OSI-027	0.0150088
AZD7762	OSI-027	0.0101319
Pictilisib	NVP-BHG712	0.00790622
AZD7762	NVP-BHG712	0.00642147
Pictilisib	GSK-J4	0.0177069
AZD7762	GSK-J4	0.00835887
AZD7762	Ibrutinib	0.00686433
Tozasertib	AZD8055	0.0158632
Luminespid	AZD8055	0.0164266
Nutlin	AZD8055	0.00501292
AZD7762	Silmitasertib	0.0114887
Tozasertib	BIX01294	0.0200458
Nutlin	BIX01294	0.0181862
Pictilisib	BIX01294	0.0251213
Navitoclax	BIX01294	0.0249288
AZD7762	BIX01294	0.0122245
Tozasertib	Bexarotene	0.0137319
Luminespid	Bexarotene	0.0148891
Pictilisib	Bexarotene	0.00107431
AZD7762	Bexarotene	0.00783168
Tozasertib	Carboplatin	0.0262654
Pictilisib	Carboplatin	0.00645816
AZD7762	Carboplatin	0.00396822
Navitoclax	Obatoclax	0.00689127
AZD7762	Obatoclax	0.0101319
Tozasertib	Olaparib	0.0200458
Alpelisib	Olaparib	0.0138552
Nutlin	Olaparib	0.00474022
Pictilisib	Olaparib	0.0147609
AZD7762	Olaparib	0.00369685
Luminespid	NSC-87877	0.0084616
Pictilisib	NSC-87877	0.00679627
AZD7762	NSC-87877	0.00600407
Luminespid	Doramapimod	0.0104423
Pictilisib	Doramapimod	0.0116795
AZD7762	Doramapimod	0.00456506
Vorinostat	Doramapimod	0.021039
Tozasertib	Tanzisertib	0.0166341
Luminespid	Tanzisertib	0.0251337
Pictilisib	Tanzisertib	0.014094
AZD7762	Tanzisertib	0.00456506
Pictilisib	XMD15-27	0.00831011
AZD7762	XMD15-27	0.0146818
AZD7762	Vincristine	0.00140361
Vorinostat	Vincristine	0.0108655
Luminespid	Motesanib	0.0199122
Pictilisib	Motesanib	0.00645816
AZD7762	Motesanib	0.00733396
Alpelisib	Ispinesib	0.0108655
Luminespid	Ispinesib	0.018098
Nutlin	Ispinesib	0.0209317
Pictilisib	Ispinesib	0.00645816
AZD7762	Ispinesib	0.00835887
Vorinostat	Ispinesib	0.02011
Pictilisib	SB52334	0.0169269
AZD7762	SB52334	0.0107917
Alpelisib	Tivantinib	0.0251263
Linsitinib	Tivantinib	0.0144131
Pictilisib	Tivantinib	0.00790622
AZD7762	Tivantinib	0.0107917
Tozasertib	VX-702	0.0229789
Luminespid	VX-702	0.0263052
Pictilisib	VX-702	0.0122467
AZD7762	VX-702	0.0138192
Tozasertib	Vandetanib	0.0219634
Luminespid	Vandetanib	0.0109965
Pictilisib	Vandetanib	0.00873201
AZD7762	Vandetanib	0.0042573
Pictilisib	IPA-3	0.0012881
AZD7762	IPA-3	0.0165465
Luminespid	AR-C155858	0.0263052
AZD7762	AR-C155858	0.00950747
Nutlin	SCH900776	0.0173421
Pictilisib	SCH900776	0.0101124
Navitoclax	SCH900776	0.0100078
Olaparib	SCH900776	0.0127387
AZD7762	SCH900776	0.00396822
Vorinostat	SCH900776	0.018356
Tozasertib	Y39983	0.0262654
Tozasertib	Vismodegib	0.0166341
Pictilisib	Vismodegib	0.00498118
AZD7762	Vismodegib	0.00600407
Luminespid	Bemcentinib	0.0199122
Nutlin	Bemcentinib	0.0240202
Pictilisib	Bemcentinib	0.00917257
AZD7762	Bemcentinib	0.00344224
Tozasertib	AZ23	0.0166341
Luminespid	AZ23	0.0229215
Pictilisib	AZ23	0.00917257
AZD7762	AZ23	0.00686433
Tozasertib	KU57788	0.0229789
Pictilisib	KU57788	0.0185173
AZD7762	KU57788	0.0107917
Alpelisib	Lestaurtinib	0.00448057
Linsitinib	Lestaurtinib	0.00486879
Nutlin	Lestaurtinib	0.0150076
Navitoclax	Lestaurtinib	0.00568211
AZD7762	Lestaurtinib	0.0122245
Pictilisib	THZ-1-87	0.00424705
AZD7762	THZ-1-87	0.00783168
Pictilisib	NPK76-II-72-1	0.00498118
AZD7762	NPK76-II-72-1	0.00456506
Alpelisib	Linsitinib	0.018356
Navitoclax	Linsitinib	0.0100078
Nutlin	CCT007093	0.0190652
Pictilisib	CCT007093	0.0251213
AZD7762	CCT007093	0.0114887
Luminespid	PD-173074	0.0240062
Pictilisib	PD-173074	0.0230586
AZD7762	PD-173074	0.00524078
Tozasertib	Adavosertib	0.0151232
Alpelisib	Adavosertib	0.0152363
Luminespid	Adavosertib	0.0189866
Pictilisib	Adavosertib	0.0128377
Navitoclax	Adavosertib	0.00606241
Vorinostat	Adavosertib	0.0220041
Luminespid	Palbociclib	0.0229215
Pictilisib	Palbociclib	0.0147609
AZD7762	Palbociclib	0.00891698
Luminespid	Nelarabine	0.0189866
Pictilisib	Nelarabine	0.0147609
AZD7762	Nelarabine	0.0107917
Luminespid	Axitinib	0.0128155
Pictilisib	Axitinib	0.010613
AZD7762	Axitinib	0.00277021
Tozasertib	Vatalanib	0.0174367
Pictilisib	Vatalanib	0.00714991
AZD7762	Vatalanib	0.00277021
Pictilisib	FG-4592	0.0169269
AZD7762	FG-4592	0.00489254
Pictilisib	A-769662	0.0052499
AZD7762	A-769662	0.00950747
Tozasertib	Darinaparsin	0.0200458
AZD7762	Darinaparsin	0.00642147
Luminespid	Crizotinib	0.0251337
Pictilisib	Crizotinib	0.0116795
AZD7762	Crizotinib	0.0155902
Luminespid	Navitoclax	0.0121822
Pictilisib	Navitoclax	0.00873201
AZD7762	Navitoclax	0.0107917
Luminespid	THZ-2-102-1	0.0240062
Pictilisib	THZ-2-102-1	0.0211405
AZD7762	THZ-2-102-1	0.00456506
Pictilisib	Sulindac	0.0101124
AZD7762	Sulindac	0.0122245
Tozasertib	Veliparib	0.0191416
Pictilisib	Veliparib	0.014094
AZD7762	Veliparib	0.0146818
Tozasertib	MK-2206	0.0158632
Pictilisib	MK-2206	0.0240714
AZD7762	MK-2206	0.0146818
Tozasertib	IU1-47	0.0151232
Pictilisib	IU1-47	0.0177069
AZD7762	IU1-47	0.00950747
Pictilisib	Crenolanib	0.0122467
AZD7762	Crenolanib	0.00950747
Tozasertib	Lenalidomide	0.0219634
Pictilisib	Lenalidomide	0.0122467
AZD7762	Lenalidomide	0.022115
Pictilisib	Dovitinib	0.0185173
AZD7762	Dovitinib	0.00600407
Luminespid	Embelin	0.018098
Pictilisib	Embelin	0.0134532
AZD7762	Embelin	0.00561091
Olaparib	IMD-0354	0.0188168
Pictilisib	OSU-03012	0.00361122
AZD7762	OSU-03012	0.00835887
Luminespid	Cediranib	0.00610817
Pictilisib	Cediranib	0.00917257
AZD7762	Cediranib	0.00950747
Lapatinib	Temozolomide	0.0234895
Luminespid	Temozolomide	0.017245
Pictilisib	Temozolomide	0.00472479
AZD7762	Temozolomide	0.00783168
Nutlin	GSK690693	0.0181862
Pictilisib	GSK690693	0.0185173
AZD7762	GSK690693	0.00524078
Vorinostat	GSK690693	0.0125834
Alpelisib	Tivozanib	0.0125834
Luminespid	Tivozanib	0.0263052
Nutlin	Tivozanib	0.0251312
Pictilisib	Tivozanib	0.00873201
AZD7762	Tivozanib	0.0101319
Pictilisib	Cytarabine	0.0251213
Navitoclax	Cytarabine	0.0189837
Olaparib	Cytarabine	0.0231546
Lapatinib	C-75	0.0258429
Luminespid	C-75	0.00991255
Pictilisib	C-75	0.0122467
AZD7762	C-75	0.00686433
AZD7762	Ruxolitinib	0.00489254
AZD7762	JZL-184	0.00277021
AZD7762	Dabrafenib	0.00686433
Tozasertib	Shikonin	0.0200458
Luminespid	Shikonin	0.0240062
Pictilisib	Shikonin	0.0154548
AZD7762	Shikonin	0.0155902
Pictilisib	MS009	0.0211405
AZD7762	MS009	0.00891698
Tozasertib	AS605240	0.0166341
Luminespid	AS605240	0.017245
Pictilisib	AS605240	0.0230586
AZD7762	AS605240	0.00950747

## Sheet: g_combo_viab_MACF1_worse
Drug combinations less effective (more viability) in MACF1 mutant compared to wild-type cell lines. One-sided Wilcoxon rank-sum p-values shown. FDR < 0.2.
anchor	library	p-value
AZD7762	VX-11e	0.00238357
AZD7762	BAY61-3606	0.00284567
AZD7762	Apatinib	0.00125168
Lapatinib	VE-821	0.00509989
Nutlin	VE-821	0.00701749
Foretinib	VE-821	0.00782787
AZD7762	VE-821	0.00284567
AZD7762	BI-D1870	0.00260538
AZD7762	HG-5-88-01	0.00165716
AZD7762	SGI-1776	0.00125168
AZD7762	Lapatinib	0.00125168
AZD7762	Pifithrin_alpha	0.00103416
AZD7762	Entinostat	0.00199047
AZD7762	AZ3146	0.00199047
AZD7762	BX 795	0.00284567
AZD7762	Imatinib	0.00113817
AZD7762	Erlotinib	0.00151033
AZD7762	Nilotinib	0.00181687
AZD7762	A770041	0.00516652
AZD7762	KIN001-236	0.00310576
AZD7762	Pictilisib	0.00137546
AZD7762	RO-3306	0.002179
AZD7762	LIMK1i BMS4	0.00836565
AZD7762	STF-62247	0.00137546
AZD7762	KIN001-135	0.00137546
AZD7762	BAM7	0.00199047
AZD7762	TGX 221	0.00401934
AZD7762	QS11	0.0043735
AZD7762	DM3189	0.00199047
Pictilisib	CHIR-99021	0.00208608
AZD7762	CHIR-99021	0.00137546
AZD7762	GSK269962A	0.00714545
AZD7762	KPT-214	0.00238357
AZD7762	Linifanib	0.00284567
AZD7762	Quizartinib	0.00181687
AZD7762	AZ628	0.0077344
AZD7762	RAF265	0.00165716
AZD7762	Ponatinib	0.00165716
AZD7762	Kobe2602	0.00165716
AZD7762	LSD1-C76	0.00310576
AZD7762	KU-55933	0.00125168
AZD7762	Avagacestat	0.002179
Alpelisib	I-BET	0.00793675
AZD7762	I-BET	0.000938941
AZD7762	KN-93	0.00284567
AZD7762	R406	0.00181687
AZD7762	YM 201636	0.00260538
AZD7762	Sunitinib	0.002179
AZD7762	XMD8-85	0.00338708
AZD7762	Zibotentan	0.00181687
AZD7762	MIM1	0.0043735
Alpelisib	Sorafenib	0.00848004
Pictilisib	Sorafenib	0.0083496
AZD7762	Sorafenib	0.00238357
AZD7762	Everolimus	0.000772217
AZD7762	Elesclomol	0.00516652
AZD7762	AZD5582	0.00310576
AZD7762	EHT 1864	0.00199047
Alpelisib	Ricolinostat	0.00565442
Pictilisib	Ricolinostat	0.00733505
AZD7762	Ricolinostat	0.000938941
AZD7762	Alpelisib	0.00181687
AZD7762	BMS-754807	0.000772217
AZD7762	MS002	0.00113817
AZD7762	NVP-TAE684	0.00125168
AZD7762	GW 441756	0.00165716
AZD7762	Tosedostat	0.00151033
AZD7762	AS601245	0.00284567
AZD7762	Compound 968	0.00338708
AZD7762	Ruboxistaurin	0.00475529
AZD7762	KIN001-127	0.00165716
AZD7762	Neratinib	0.00113817
AZD7762	AZ505	0.00401934
AZD7762	AGI-6780	0.000938941
AZD7762	TPCA-1	0.00338708
AZD7762	Mirin	0.00125168
AZD7762	ENMD-981693	0.00608505
AZD7762	Cabozantinib	0.00199047
AZD7762	Dactolisib	0.00516652
AZD7762	TL-2-105	0.00113817
AZD7762	Vemurafenib	0.00475529
AZD7762	A832234	0.00475529
AZD7762	Saracatinib	0.002179
AZD7762	Midostaurin	0.0077344
AZD7762	GSK650394	0.0043735
AZD7762	A-484954	0.00284567
AZD7762	FH535	0.00284567
AZD7762	Salubrinal	0.00137546
AZD7762	XAV939	0.00137546
AZD7762	Zosuquidar	0.00284567
AZD7762	Selisistat	0.00113817
AZD7762	Fedratinib	0.00181687
AZD7762	T0901317	0.00338708
AZD7762	Leptomycin B	0.002179
Alpelisib	AZD6482	0.00491879
AZD7762	AZD6482	0.00199047
AZD7762	AZD1208	0.000938941
AZD7762	Idelalisib	0.0043735
AZD7762	kb NB 142-70	0.00113817
AZD7762	BAY-1942	0.00338708
AZD7762	AT-7519	0.00238357
AZD7762	Nutlin	0.00659643
AZD7762	Venetoclax	0.00260538
AZD7762	Halofuginone	0.00238357
AZD7762	MK-8033	0.00137546
AZD7762	XMD13-2	0.000938941
AZD7762	4EGI-1	0.00369108
AZD7762	PCI-34051	0.00238357
Foretinib	RU-SKI 43	0.0083496
AZD7762	RU-SKI 43	0.00238357
AZD7762	Doxorubicin	0.00125168
AZD7762	Indole-3-carbinol	0.00125168
AZD7762	T-oligo	0.00125168
AZD7762	Pimozide	0.00113817
AZD7762	PF-4708671	0.00165716
Alpelisib	ALW-II-49-7	0.00742431
AZD7762	ALW-II-49-7	0.00401934
AZD7762	Daporinad	0.00284567
AZD7762	BGJ398	0.00401934
AZD7762	ETP-45835	0.00151033
Alpelisib	PRIMA-1MET	0.00565442
AZD7762	PRIMA-1MET	0.000938941
AZD7762	R59022	0.00181687
Foretinib	Afatinib	0.00601677
AZD7762	Afatinib	0.00137546
AZD7762	YM155	0.00560911
AZD7762	BMS-345541	0.00181687
AZD7762	Metformin	0.00181687
AZD7762	CAY10566	0.00608505
Pictilisib	AZD7762	0.00372298
AZD7762	AZD7762	0.002179
Pictilisib	CUDC-101	0.00208608
AZD7762	CUDC-101	0.00137546
AZD7762	EPZ-004777	0.00516652
AZD7762	Bicalutamide	0.00137546
AZD7762	Hydroxychloroquine	0.00238357
AZD7762	GW-2580	0.00125168
AZD7762	Pemetrexed	0.00659643
AZD7762	IDH-C35	0.00165716
AZD7762	Pazopanib	0.00199047
AZD7762	Wnt-C59	0.002179
AZD7762	BIX 02189	0.00714545
AZD7762	MS010	0.00516652
AZD7762	XMD14-99	0.00238357
AZD7762	Bromopyruvate	0.00165716
AZD7762	Etoposide	0.002179
AZD7762	PF-562271	0.00284567
AZD7762	OSI-027	0.00137546
AZD7762	NVP-BHG712	0.00608505
AZD7762	GSK-J4	0.00165716
AZD7762	Ibrutinib	0.00137546
AZD7762	AZD8055	0.00125168
AZD7762	Silmitasertib	0.000699504
AZD7762	BIX01294	0.00199047
AZD7762	Bexarotene	0.000851835
AZD7762	Carboplatin	0.00151033
AZD7762	Obatoclax	0.00103416
AZD7762	Olaparib	0.00103416
AZD7762	NSC-87877	0.00181687
AZD7762	Doramapimod	0.00260538
AZD7762	Tanzisertib	0.002179
AZD7762	XMD15-27	0.00260538
AZD7762	Vincristine	0.00151033
AZD7762	Motesanib	0.00113817
AZD7762	Ispinesib	0.00338708
AZD7762	SB52334	0.00836565
Alpelisib	Tivantinib	0.00491879
Foretinib	Tivantinib	0.00782787
Olaparib	Tivantinib	0.00632959
AZD7762	Tivantinib	0.00181687
AZD7762	VX-702	0.00137546
AZD7762	Vandetanib	0.000938941
AZD7762	IPA-3	0.00199047
AZD7762	AR-C155858	0.00369108
AZD7762	SCH900776	0.00181687
AZD7762	Vismodegib	0.00137546
AZD7762	Bemcentinib	0.00103416
AZD7762	AZ23	0.00238357
AZD7762	KU57788	0.00151033
AZD7762	THZ-1-87	0.002179
AZD7762	NPK76-II-72-1	0.00125168
AZD7762	CCT007093	0.00113817
AZD7762	PD-173074	0.00475529
Alpelisib	Adavosertib	0.00527521
Pictilisib	Adavosertib	0.005259
AZD7762	Palbociclib	0.00310576
AZD7762	Nelarabine	0.00137546
AZD7762	BMX-IN-1	0.00165716
AZD7762	Axitinib	0.00181687
AZD7762	Vatalanib	0.00151033
AZD7762	Oligomycin	0.0043735
AZD7762	FG-4592	0.00151033
AZD7762	A-769662	0.002179
AZD7762	Darinaparsin	0.00137546
AZD7762	Crizotinib	0.002179
AZD7762	Navitoclax	0.00238357
AZD7762	THZ-2-102-1	0.00165716
AZD7762	Sulindac	0.00181687
AZD7762	Veliparib	0.00125168
AZD7762	MK-2206	0.00151033
AZD7762	IU1-47	0.00238357
AZD7762	Lenalidomide	0.00181687
AZD7762	Dovitinib	0.00125168
AZD7762	Embelin	0.00238357
AZD7762	OSU-03012	0.00181687
AZD7762	Cediranib	0.00181687
AZD7762	Temozolomide	0.00181687
AZD7762	GSK690693	0.00181687
AZD7762	Tivozanib	0.000938941
AZD7762	Seliciclib	0.002179
AZD7762	C-75	0.0043735
AZD7762	Ruxolitinib	0.00560911
AZD7762	JZL-184	0.00199047
AZD7762	Dabrafenib	0.00260538
AZD7762	Shikonin	0.002179
AZD7762	MS009	0.00151033
AZD7762	AS605240	0.002179

## Sheet: File_Description
Table Description
Table a: Drug combinations more effective (less viability) in KRAS mutant compared to wild-type cell lines. One-sided Wilcoxon rank-sum p-values shown.
Table b: Drug combinations more effective (less viability) in EGFR mutant compared to wild-type cell lines. One-sided Wilcoxon rank-sum p-values shown.
Table c: Drug combinations more effective (less viability) in PIK3CA mutant compared to wild-type cell lines. One-sided Wilcoxon rank-sum p-values shown.
Table d: Drug combinations less effective (more viability) in TP53 mutant compared to wild-type cell lines. One-sided Wilcoxon rank-sum p-values shown.
Table e: Anchor drugs with an imbalance in synergy number (high synergies) favoring STK11 wild-type compared to STK11 mutants, among KRAS wild-type cell lines (i.e STK11 wild-type + KRAS wild-type in comparison with STK11 mutant + KRAS wild-type).
Table f: Drug combinations less effective (more viability) in TERT mutant compared to wild-type cell lines. One-sided Wilcoxon rank-sum p-values shown. FDR < 0.2.
Table g: Drug combinations less effective (more viability) in MACF1 mutant compared to wild-type cell lines. One-sided Wilcoxon rank-sum p-values shown. FDR < 0.2.
Column Names and Descriptions	Description
Column name	Anchor Drug Name
anchor	Library Drug Name
library	p-value
p-value
