# Supplementary material for: A landscape of response to drug combinations in non-small cell lung cancer
Source: Nat Commun. 2023 Jun 28;14:3830. doi: 10.1038/s41467-023-39528-9 (PMC10307832; doi:10.1038/s41467-023-39528-9)
Supplement: Supplementary file 9 — Supplementary Dataset S5 [file 41467_2023_39528_MOESM9_ESM.xlsx]

## Sheet: a_survival_high_synergy_expr
Drug combinations with improved survival effect than individual drugs. Gene expression based analysis. High synergistic drug combinations where individual drugs have less than 4 targets are considered.
Cox regression survival p-values shown (for combinations with P < 0.05).
AnchorID	LibraryID	Anchor_Drug	Library_Drug	percentage_synergistic_celllines	survival_pvalue
385	139	Navitoclax	Irinotecan	32.8571	0.0390215
385	190	Navitoclax	Bleomycin	30	0.00236055
385	98	Navitoclax	Barasertib	30	0.0242793
385	539	Navitoclax	Decitabine	21.4286	0.000759331
385	74	Navitoclax	ENMD-981693	20	0.0242793
194	177	Luminespid	GSK650394	18.0556	0.03253
418	489	AZD7762	Nilotinib	17.7419	0.0358575
385	163	Navitoclax	JQ1	17.1429	0.0303158
194	107	Luminespid	R406	16.6667	0.0387443
385	442	Navitoclax	IMD-0354	15.7143	0.00764202
373	88	Pictilisib	Entinostat	11.8421	0.0393644
104	213	Bortezomib	AZD5582	11.7647	0.0207659
385	177	Navitoclax	GSK650394	11.4286	0.0197792
194	36	Luminespid	PD-173074	11.1111	0.0298251
194	385	Luminespid	Navitoclax	11.1111	0.047825
119	275	Lapatinib	I-BET	10.9589	0.0126292
196	29	Phenformin	AZ628	10.6667	0.0341517
385	194	Navitoclax	Luminespid	10	0.047825
113	14	Alpelisib	Neratinib	9.45946	0.0270863
113	368	Alpelisib	Afatinib	9.45946	0.0270863
373	14	Pictilisib	Neratinib	9.21053	0.0270863
385	107	Navitoclax	R406	8.57143	0.0329528
194	178	Luminespid	BAY61-3606	8.33333	0.0387443
194	489	Luminespid	Nilotinib	8.33333	0.0184986
194	153	Luminespid	Midostaurin	8.33333	0.0184986
194	412	Luminespid	Venetoclax	8.33333	0.047825
194	584	Luminespid	BMX-IN-1	8.33333	0.00904139
430	295	Trametinib	NVP-BHG712	8.33333	0.0382019
113	119	Alpelisib	Lapatinib	8.10811	0.0270863
196	106	Phenformin	XMD8-85	8	0.0254218
196	184	Phenformin	BMS-754807	8	0.0150756
373	368	Pictilisib	Afatinib	7.89474	0.0270863
308	177	Foretinib	GSK650394	7.79221	0.00758926
104	407	Bortezomib	kb NB 142-70	7.35294	0.0456619
104	545	Bortezomib	Daporinad	7.35294	0.0446446
104	357	Bortezomib	MK-2206	7.35294	0.0498512
104	435	Bortezomib	C-75	7.35294	0.0425151
385	275	Navitoclax	I-BET	7.14286	0.0303158
385	300	Navitoclax	CX-5461	7.14286	0.0382915
385	395	Navitoclax	MS010	7.14286	0.00481986
425	14	Palbociclib	Neratinib	6.94444	0.0149821
425	415	Palbociclib	CPI-613	6.94444	0.0391146
37	177	Crizotinib	GSK650394	6.75676	0.00758926

## Sheet: b_survival_high_synergy_cnv
Drug combinations with improved survival effect than individual drugs. Copy-number based analysis. Highly synergistic drug combinations where individual drugs have less than 4 targets are considered.
Cox regression survival p-values shown (for combinations with P < 0.05).
AnchorID	LibraryID	Anchor_Drug	Library_Drug	percentage_synergistic_celllines	survival_pvalue
385	546	Navitoclax	Fingolimod	50	0.0116926
385	527	Navitoclax	AT9283	41.4286	0.0264565
385	431	Navitoclax	Alisertib	34.2857	0.0264565
385	74	Navitoclax	ENMD-981693	20	0.0264565
194	139	Luminespid	Irinotecan	19.4444	0.0404244
385	407	Navitoclax	kb NB 142-70	18.5714	0.0442277
385	415	Navitoclax	CPI-613	18.5714	0.00142316
185	527	Linsitinib	AT9283	17.8082	0.0125315
246	431	Nutlin	Alisertib	17.8082	0.0465217
37	134	Crizotinib	Etoposide	17.5676	0.0410955
385	163	Navitoclax	JQ1	17.1429	0.0465033
37	163	Crizotinib	JQ1	16.2162	0.0151584
418	530	AZD7762	Serdemetan	14.5161	0.00583449
194	431	Luminespid	Alisertib	13.8889	0.00759314
37	415	Crizotinib	CPI-613	13.5135	0.0297935
373	112	Pictilisib	XAV939	13.1579	0.0481596
385	134	Navitoclax	Etoposide	12.8571	0.0364996
194	74	Luminespid	ENMD-981693	11.1111	0.00759314
246	268	Nutlin	YM155	10.9589	0.00419487
373	519	Pictilisib	Mirin	10.5263	0.0229976
246	74	Nutlin	ENMD-981693	9.58904	0.0465217
385	251	Navitoclax	Halofuginone	8.57143	0.0357492
425	139	Palbociclib	Irinotecan	8.33333	0.0438706
246	527	Nutlin	AT9283	8.21918	0.0465217
385	119	Navitoclax	Lapatinib	7.14286	0.0317042
385	275	Navitoclax	I-BET	7.14286	0.0465033
385	35	Navitoclax	NVP-TAE684	7.14286	0.0446814
385	368	Navitoclax	Afatinib	7.14286	0.0317042
385	141	Navitoclax	Ibrutinib	7.14286	0.010838
385	548	Navitoclax	Vincristine	7.14286	0.0290668
385	559	Navitoclax	Nelarabine	7.14286	0.00442551
385	584	Navitoclax	BMX-IN-1	7.14286	0.00138951
425	213	Palbociclib	AZD5582	6.94444	0.0323136

## Sheet: c_survival_alldrugs_expression
Drug combinations with improved survival effect than individual drugs. Gene expression based analysis. All drug combinations where individual drugs have less than 4 targets are considered.
Cox regression survival p-values shown (for combinations with P < 0.05).
AnchorID	LibraryID	Anchor_Drug	Library_Drug	percentage_synergistic_celllines	survival_pvalue
385	139	Navitoclax	Irinotecan	32.8571	0.0390215
385	190	Navitoclax	Bleomycin	30	0.00236055
385	98	Navitoclax	Barasertib	30	0.0242793
385	539	Navitoclax	Decitabine	21.4286	0.000759331
385	74	Navitoclax	ENMD-981693	20	0.0242793
194	177	Luminespid	GSK650394	18.0556	0.03253
418	489	AZD7762	Nilotinib	17.7419	0.0358575
385	163	Navitoclax	JQ1	17.1429	0.0303158
194	107	Luminespid	R406	16.6667	0.0387443
385	442	Navitoclax	IMD-0354	15.7143	0.00764202
373	88	Pictilisib	Entinostat	11.8421	0.0393644
104	213	Bortezomib	AZD5582	11.7647	0.0207659
385	177	Navitoclax	GSK650394	11.4286	0.0197792
194	36	Luminespid	PD-173074	11.1111	0.0298251
194	385	Luminespid	Navitoclax	11.1111	0.047825
119	275	Lapatinib	I-BET	10.9589	0.0126292
196	29	Phenformin	AZ628	10.6667	0.0341517
385	194	Navitoclax	Luminespid	10	0.047825
113	14	Alpelisib	Neratinib	9.45946	0.0270863
113	368	Alpelisib	Afatinib	9.45946	0.0270863
373	14	Pictilisib	Neratinib	9.21053	0.0270863
385	107	Navitoclax	R406	8.57143	0.0329528
194	178	Luminespid	BAY61-3606	8.33333	0.0387443
194	489	Luminespid	Nilotinib	8.33333	0.0184986
194	153	Luminespid	Midostaurin	8.33333	0.0184986
194	412	Luminespid	Venetoclax	8.33333	0.047825
194	584	Luminespid	BMX-IN-1	8.33333	0.00904139
430	295	Trametinib	NVP-BHG712	8.33333	0.0382019
113	119	Alpelisib	Lapatinib	8.10811	0.0270863
196	106	Phenformin	XMD8-85	8	0.0254218
196	184	Phenformin	BMS-754807	8	0.0150756
373	368	Pictilisib	Afatinib	7.89474	0.0270863
308	177	Foretinib	GSK650394	7.79221	0.00758926
104	407	Bortezomib	kb NB 142-70	7.35294	0.0456619
104	545	Bortezomib	Daporinad	7.35294	0.0446446
104	357	Bortezomib	MK-2206	7.35294	0.0498512
104	435	Bortezomib	C-75	7.35294	0.0425151
385	275	Navitoclax	I-BET	7.14286	0.0303158
385	300	Navitoclax	CX-5461	7.14286	0.0382915
385	395	Navitoclax	MS010	7.14286	0.00481986
425	14	Palbociclib	Neratinib	6.94444	0.0149821
425	415	Palbociclib	CPI-613	6.94444	0.0391146
37	177	Crizotinib	GSK650394	6.75676	0.00758926
196	364	Phenformin	HG-5-88-01	6.66667	0.030401
196	163	Phenformin	JQ1	6.66667	0.0249756
196	489	Phenformin	Nilotinib	6.66667	0.0257448
196	230	Phenformin	GSK269962A	6.66667	0.0213588
196	275	Phenformin	I-BET	6.66667	0.0249756
418	207	AZD7762	AS601245	6.45161	0.0285433
418	560	AZD7762	Compound 968	6.45161	0.0319821
418	153	AZD7762	Midostaurin	6.45161	0.0358575
418	60	AZD7762	BI-2536	6.45161	0.0378148
417	213	Olaparib	AZD5582	6.32911	0.0245625
104	485	Bortezomib	Tosedostat	5.88235	0.00448042
104	207	Bortezomib	AS601245	5.88235	0.049757
104	358	Bortezomib	Ruboxistaurin	5.88235	0.047594
104	150	Bortezomib	Bicalutamide	5.88235	0.0330206
104	584	Bortezomib	BMX-IN-1	5.88235	0.0465488
385	357	Navitoclax	MK-2206	5.71429	0.0156719
194	81	Luminespid	BGJ398	5.55556	0.0298251
194	186	Luminespid	Bexarotene	5.55556	0.0198157
194	99	Luminespid	Vandetanib	5.55556	0.0163302
425	119	Palbociclib	Lapatinib	5.55556	0.0149821
119	373	Lapatinib	Pictilisib	5.47945	0.0270863
196	119	Phenformin	Lapatinib	5.33333	0.030401
196	153	Phenformin	Midostaurin	5.33333	0.0257448
196	295	Phenformin	NVP-BHG712	5.33333	0.0029105
104	107	Bortezomib	R406	4.41176	0.0299587
104	268	Bortezomib	YM155	4.41176	0.0207659
104	531	Bortezomib	Tanzisertib	4.41176	0.049757
385	305	Navitoclax	TPCA-1	4.28571	0.00764202
385	304	Navitoclax	SB52334	4.28571	0.0315559
385	206	Navitoclax	Ruxolitinib	4.28571	0.0165425
194	292	Luminespid	Masitinib	4.16667	0.0184986
425	489	Palbociclib	Nilotinib	4.16667	0.0309796
425	292	Palbociclib	Masitinib	4.16667	0.0309796
430	531	Trametinib	Tanzisertib	4.16667	0.00566589
119	163	Lapatinib	JQ1	4.10959	0.0126292
119	113	Lapatinib	Alpelisib	4.10959	0.0270863
196	14	Phenformin	Neratinib	4	0.030401
196	211	Phenformin	TL-2-105	4	0.0341517
196	368	Phenformin	Afatinib	4	0.030401
196	273	Phenformin	CUDC-101	4	0.030401
373	119	Pictilisib	Lapatinib	3.94737	0.0270863
417	485	Olaparib	Tosedostat	3.79747	0.0057945
417	210	Olaparib	Vemurafenib	3.79747	0.043999
417	153	Olaparib	Midostaurin	3.79747	0.00224997
417	268	Olaparib	YM155	3.79747	0.0245625
417	524	Olaparib	CCT007093	3.79747	0.0334046
417	584	Olaparib	BMX-IN-1	3.79747	0.035447
417	429	Olaparib	Dabrafenib	3.79747	0.043999
418	292	AZD7762	Masitinib	3.22581	0.0358575
418	63	AZD7762	KIN001-127	3.22581	0.0193905
418	531	AZD7762	Tanzisertib	3.22581	0.0285433
104	178	Bortezomib	BAY61-3606	2.94118	0.0299587
104	566	Bortezomib	SGI-1776	2.94118	0.0184308
104	215	Bortezomib	AZD1208	2.94118	0.0184308
104	326	Bortezomib	GSK690693	2.94118	0.0498512
385	178	Navitoclax	BAY61-3606	2.85714	0.0329528
385	264	Navitoclax	Ricolinostat	2.85714	0.0390673
385	68	Navitoclax	BAY-1942	2.85714	0.00764202
385	443	Navitoclax	GSK-J4	2.85714	0.00539659
385	346	Navitoclax	THZ-2-102-1	2.85714	0.0274728
194	493	Luminespid	Axitinib	2.77778	0.0184986
425	153	Palbociclib	Midostaurin	2.77778	0.0309796
425	368	Palbociclib	Afatinib	2.77778	0.0149821
430	484	Trametinib	Metformin	2.77778	0.0455044
539	489	Decitabine	Nilotinib	2.77778	0.00521249
539	213	Decitabine	AZD5582	2.77778	0.0421761
539	407	Decitabine	kb NB 142-70	2.77778	0.045735
539	531	Decitabine	Tanzisertib	2.77778	0.0369061
119	425	Lapatinib	Palbociclib	2.73973	0.0149821
246	519	Nutlin	Mirin	2.73973	0.0471854
196	292	Phenformin	Masitinib	2.66667	0.0257448
196	104	Phenformin	Bortezomib	2.66667	0.00401106
196	528	Phenformin	PF-4708671	2.66667	0.0368162
196	99	Phenformin	Vandetanib	2.66667	0.030401
196	309	Phenformin	Y39983	2.66667	0.0213588
196	385	Phenformin	Navitoclax	2.66667	0.000656844
196	357	Phenformin	MK-2206	2.66667	0.00298872
196	326	Phenformin	GSK690693	2.66667	0.00298872
196	429	Phenformin	Dabrafenib	2.66667	0.0341517
299	291	OSI-027	KIN001-266	2.66667	0.0436557
417	29	Olaparib	AZ628	2.53165	0.043999
417	292	Olaparib	Masitinib	2.53165	0.00224997
417	291	Olaparib	KIN001-266	2.53165	0.00130459
104	63	Bortezomib	KIN001-127	1.47059	0.0446872
104	147	Bortezomib	NSC-87877	1.47059	0.00678574
385	203	Navitoclax	BMS-345541	1.42857	0.00764202
385	433	Navitoclax	EPZ-004777	1.42857	0.000285464
425	291	Palbociclib	KIN001-266	1.38889	0.0240838
430	410	Trametinib	A832234	1.38889	0.0299005
430	291	Trametinib	KIN001-266	1.38889	0.0117958
539	207	Decitabine	AS601245	1.38889	0.0369061
539	268	Decitabine	YM155	1.38889	0.0421761
539	385	Decitabine	Navitoclax	1.38889	0.000759331
539	357	Decitabine	MK-2206	1.38889	0.0342809
539	394	Decitabine	MS009	1.38889	0.0463119
119	413	Lapatinib	Bromopyruvate	1.36986	0.0232563
246	549	Nutlin	Apatinib	1.36986	0.0372876
246	207	Nutlin	AS601245	1.36986	0.0131128
246	253	Nutlin	XMD14-99	1.36986	0.0172998
246	531	Nutlin	Tanzisertib	1.36986	0.0131128
246	541	Nutlin	Cediranib	1.36986	0.0372876
37	207	Crizotinib	AS601245	1.35135	0.0246804
37	413	Crizotinib	Bromopyruvate	1.35135	0.0123751
37	186	Crizotinib	Bexarotene	1.35135	0.00423453
37	304	Crizotinib	SB52334	1.35135	0.0369622
196	1	Phenformin	Erlotinib	1.33333	0.030401
196	95	Phenformin	DM3189	1.33333	0.0244481
196	341	Phenformin	Selisistat	1.33333	0.00348532
196	447	Phenformin	ETP-45835	1.33333	0.000551347
196	395	Phenformin	MS010	1.33333	0.0255035
196	186	Phenformin	Bexarotene	1.33333	0.011121
196	493	Phenformin	Axitinib	1.33333	0.0257448
196	139	Phenformin	Irinotecan	1.33333	0.0212955
373	341	Pictilisib	Selisistat	1.31579	0.024279
308	413	Foretinib	Bromopyruvate	1.2987	0.0123751
308	531	Foretinib	Tanzisertib	1.2987	0.0246804
417	341	Olaparib	Selisistat	1.26582	0.0199768
417	186	Olaparib	Bexarotene	1.26582	0.0490909
417	147	Olaparib	NSC-87877	1.26582	0.0486742
417	420	Olaparib	VX-702	1.26582	0.0399077
417	36	Olaparib	PD-173074	1.26582	0.0367902
417	554	Olaparib	Crenolanib	1.26582	0.0182008
37	531	Crizotinib	Tanzisertib	0	0.0246804
119	433	Lapatinib	EPZ-004777	0	0.0152739
119	395	Lapatinib	MS010	0	0.0395551
196	154	Phenformin	CHIR-99021	0	0.0147748
196	525	Phenformin	EHT 1864	0	0.00586618
196	177	Phenformin	GSK650394	0	0.0185702
196	194	Phenformin	Luminespid	0	0.0154845
196	158	Phenformin	PF-562271	0	0.0367016
246	286	Nutlin	KIN001-236	0	0.00831551
246	584	Nutlin	BMX-IN-1	0	0.00119229
246	542	Nutlin	Vatalanib	0	0.0372876
299	545	OSI-027	Daporinad	0	0.0479809
308	207	Foretinib	AS601245	0	0.0246804
308	186	Foretinib	Bexarotene	0	0.00423453
385	565	Navitoclax	Zosuquidar	0	0.025511
385	547	Navitoclax	Indole-3-carbinol	0	0.0144834
385	447	Navitoclax	ETP-45835	0	0.00233452
417	489	Olaparib	Nilotinib	0	0.00224997
417	63	Olaparib	KIN001-127	0	0.0163506
417	493	Olaparib	Axitinib	0	0.00224997
418	493	AZD7762	Axitinib	0	0.0358575
425	493	Palbociclib	Axitinib	0	0.0309796
430	485	Trametinib	Tosedostat	0	0.0222813
539	178	Decitabine	BAY61-3606	0	0.029393
539	107	Decitabine	R406	0	0.029393
539	292	Decitabine	Masitinib	0	0.00521249
539	63	Decitabine	KIN001-127	0	0.00370374
539	153	Decitabine	Midostaurin	0	0.00521249
539	291	Decitabine	KIN001-266	0	0.00632804
539	304	Decitabine	SB52334	0	0.0465014
539	493	Decitabine	Axitinib	0	0.00521249
539	326	Decitabine	GSK690693	0	0.0342809

## Sheet: d_survival_alldrugs_cnv
Drug combinations with improved survival effect than individual drugs. Copy-number based analysis. All drug combinations where individual drugs have less than 4 targets are considered.
Cox regression survival p-values shown (for combinations with P < 0.05).
AnchorID	LibraryID	Anchor_Drug	Library_Drug	percentage_synergistic_celllines	survival_pvalue
385	546	Navitoclax	Fingolimod	50	0.0116926
385	527	Navitoclax	AT9283	41.4286	0.0264565
385	431	Navitoclax	Alisertib	34.2857	0.0264565
385	74	Navitoclax	ENMD-981693	20	0.0264565
194	139	Luminespid	Irinotecan	19.4444	0.0404244
385	407	Navitoclax	kb NB 142-70	18.5714	0.0442277
385	415	Navitoclax	CPI-613	18.5714	0.00142316
185	527	Linsitinib	AT9283	17.8082	0.0125315
246	431	Nutlin	Alisertib	17.8082	0.0465217
37	134	Crizotinib	Etoposide	17.5676	0.0410955
385	163	Navitoclax	JQ1	17.1429	0.0465033
37	163	Crizotinib	JQ1	16.2162	0.0151584
418	530	AZD7762	Serdemetan	14.5161	0.00583449
194	431	Luminespid	Alisertib	13.8889	0.00759314
37	415	Crizotinib	CPI-613	13.5135	0.0297935
373	112	Pictilisib	XAV939	13.1579	0.0481596
385	134	Navitoclax	Etoposide	12.8571	0.0364996
194	74	Luminespid	ENMD-981693	11.1111	0.00759314
246	268	Nutlin	YM155	10.9589	0.00419487
373	519	Pictilisib	Mirin	10.5263	0.0229976
246	74	Nutlin	ENMD-981693	9.58904	0.0465217
385	251	Navitoclax	Halofuginone	8.57143	0.0357491
425	139	Palbociclib	Irinotecan	8.33333	0.0438706
246	527	Nutlin	AT9283	8.21918	0.0465217
385	119	Navitoclax	Lapatinib	7.14286	0.0317042
385	275	Navitoclax	I-BET	7.14286	0.0465033
385	35	Navitoclax	NVP-TAE684	7.14286	0.0446814
385	368	Navitoclax	Afatinib	7.14286	0.0317042
385	141	Navitoclax	Ibrutinib	7.14286	0.010838
385	548	Navitoclax	Vincristine	7.14286	0.0290668
385	559	Navitoclax	Nelarabine	7.14286	0.00442551
385	584	Navitoclax	BMX-IN-1	7.14286	0.00138951
425	213	Palbociclib	AZD5582	6.94444	0.0323136
418	246	AZD7762	Nutlin	6.45161	0.00583449
418	251	AZD7762	Halofuginone	6.45161	0.047296
385	151	Navitoclax	QS11	5.71429	0.0443022
385	112	Navitoclax	XAV939	5.71429	0.0348392
385	99	Navitoclax	Vandetanib	5.71429	0.0371655
194	527	Luminespid	AT9283	5.55556	0.00759314
425	421	Palbociclib	KU-55933	5.55556	0.00682279
425	63	Palbociclib	KIN001-127	5.55556	0.0472419
425	268	Palbociclib	YM155	5.55556	0.0323136
425	176	Palbociclib	IPA-3	5.55556	0.0229402
37	275	Crizotinib	I-BET	5.40541	0.0151584
373	128	Pictilisib	PCI-34051	5.26316	0.0111373
385	254	Navitoclax	Quizartinib	4.28571	0.0446239
385	207	Navitoclax	AS601245	4.28571	0.0326302
385	14	Navitoclax	Neratinib	4.28571	0.0317042
385	2	Navitoclax	Hydroxychloroquine	4.28571	0.000696709
385	186	Navitoclax	Bexarotene	4.28571	0.0433789
385	394	Navitoclax	MS009	4.28571	0.0384039
425	519	Palbociclib	Mirin	4.16667	0.0176813
185	251	Linsitinib	Halofuginone	4.10959	0.0238443
246	176	Nutlin	IPA-3	4.10959	0.00911201
37	519	Crizotinib	Mirin	4.05405	0.0433955
196	519	Phenformin	Mirin	4	0.0342638
418	346	AZD7762	THZ-2-102-1	3.22581	0.0288985
385	264	Navitoclax	Ricolinostat	2.85714	0.00831305
385	128	Navitoclax	PCI-34051	2.85714	0.00347757
385	150	Navitoclax	Bicalutamide	2.85714	0.00252218
385	443	Navitoclax	GSK-J4	2.85714	0.00137515
385	147	Navitoclax	NSC-87877	2.85714	0.0460729
385	493	Navitoclax	Axitinib	2.85714	0.0371655
385	37	Navitoclax	Crizotinib	2.85714	0.0446814
425	527	Palbociclib	AT9283	2.77778	0.0196334
425	74	Palbociclib	ENMD-981693	2.77778	0.0196334
185	254	Linsitinib	Quizartinib	2.73973	0.0125315
185	565	Linsitinib	Zosuquidar	2.73973	0.0126632
185	493	Linsitinib	Axitinib	2.73973	0.0106095
246	519	Nutlin	Mirin	2.73973	0.010954
37	211	Crizotinib	TL-2-105	2.7027	0.0474484
37	337	Crizotinib	ALW-II-49-7	2.7027	0.0331815
37	315	Crizotinib	BIX01294	2.7027	0.0257063
299	519	OSI-027	Mirin	2.66667	0.0272376
104	542	Bortezomib	Vatalanib	1.47059	0.0418392
385	566	Navitoclax	SGI-1776	1.42857	0.00826184
385	525	Navitoclax	EHT 1864	1.42857	0.0465669
385	158	Navitoclax	PF-562271	1.42857	0.0340681
385	542	Navitoclax	Vatalanib	1.42857	0.0371655
425	538	Palbociclib	KU-60019	1.38889	0.00682279
119	346	Lapatinib	THZ-2-102-1	1.36986	0.0342045
185	99	Linsitinib	Vandetanib	1.36986	0.0106095
246	421	Nutlin	KU-55933	1.36986	0.000449388
246	213	Nutlin	AZD5582	1.36986	0.00419487
246	538	Nutlin	KU-60019	1.36986	0.000449388
246	418	Nutlin	AZD7762	1.36986	0.00583449
246	537	Nutlin	SCH900776	1.36986	0.00583449
37	29	Crizotinib	AZ628	1.35135	0.0474484
37	412	Crizotinib	Venetoclax	1.35135	0.0446814
37	186	Crizotinib	Bexarotene	1.35135	0.0280966
37	429	Crizotinib	Dabrafenib	1.35135	0.0474484
417	548	Olaparib	Vincristine	1.26582	0.0399988
37	2	Crizotinib	Hydroxychloroquine	0	0.0253127
37	548	Crizotinib	Vincristine	0	0.0243096
37	385	Crizotinib	Navitoclax	0	0.0446814
37	492	Crizotinib	Lenalidomide	0	0.0257063
119	385	Lapatinib	Navitoclax	0	0.0317042
185	542	Linsitinib	Vatalanib	0	0.0106095
185	312	Linsitinib	Tivozanib	0	0.0106095
194	151	Luminespid	QS11	0	0.0130498
196	531	Phenformin	Tanzisertib	0	0.042936
385	574	Navitoclax	Wnt-C59	0	0.00469897
385	531	Navitoclax	Tanzisertib	0	0.0326302
385	312	Navitoclax	Tivozanib	0	0.0371655
425	431	Palbociclib	Alisertib	0	0.0196334
425	60	Palbociclib	BI-2536	0	0.00811045

## Sheet: File_Description
Table Description
Table a: Drug combinations with improved survival effect than individual drugs. Gene expression based analysis. High synergistic drug combinations where individual drugs have less than 4 targets are considered.
Table b: Drug combinations with improved survival effect than individual drugs. Copy-number based analysis. Highly synergistic drug combinations where individual drugs have less than 4 targets are considered.
Table c: Drug combinations with improved survival effect than individual drugs. Gene expression based analysis. All drug combinations where individual drugs have less than 4 targets are considered.
Table d: Drug combinations with improved survival effect than individual drugs. Copy-number based analysis. All drug combinations where individual drugs have less than 4 targets are considered.
Column Names and Descriptions
Column name	Description
AnchorID	Anchor Drug ID
LibraryID	Library Drug ID
Anchor_Drug	Anchor Drug Name
Library_Drug	Library Drug Name
percentage_synergistic_celllines	Percentage of cell lines where they are highly synergistic for this drug combination (threshold of high synergy is based on top 5 percentile). Described in paper.
survival_pvalue	Cox regression survival p-value
