# Supplementary material for: A landscape of response to drug combinations in non-small cell lung cancer
Source: Nat Commun. 2023 Jun 28;14:3830. doi: 10.1038/s41467-023-39528-9 (PMC10307832; doi:10.1038/s41467-023-39528-9)
Supplement: Supplementary file 10 — Supplementary Dataset S6 [file 41467_2023_39528_MOESM10_ESM.xlsx]

## Sheet: a_computational_SLs
Computationally predicted synthetic lethal (SL) gene pairs. ISLE was used on lung cancer TCGA data to predict clinically relevant SL pairs (FDR < 0.2). The p-values of the 4 screens steps are also shown.
Gene 1	Gene 2	cell_line_pvalue	molecular_screen_pvalue	clinical_survival_pvalue (Cox regression)	phylogenetic_score
ABL1	ATP5H	0.00157909	3.17833e-16	8.6417e-11	0.394008
ABL1	BCL2L1	0.00561044	3.80866e-05	5.28349e-06	0.111492
ABL2	ATP5S	0.0186865	0.000109008	6.09251e-06	0.165241
ABL2	NR1H3	0.0632594	0.00026695	0.0261942	0.0306992
AKR1B10	AURKC	0.0470203	0.000157139	5.11093e-07	0.28189
AKR1B10	PSMB10	0.0191882	0.000396023	0.0001197	0.358969
AKR1B10	RPS6KA1	0.00251107	1.11276e-05	0.0309744	0.275084
AKR1B1	ATIC	0.0071034	0.000799437	1.18096e-11	0.493617
AKR1B1	CAMK2D	0.0470203	0.00111972	0.0143945	0.333205
AKR1B1	GSK3B	0.00987384	0.0232604	0.00413522	0.434679
AKR1B1	LIG1	0.0355047	0.00279795	2.5355e-07	0.367604
AKT1	CDK4	0.0538308	1.74843e-05	0.0017311	0.113997
AKT1	METAP2	0.0627532	2.46918e-05	4.7022e-14	0.367089
AKT1	NPEPPS	0.00243253	3.31458e-06	5.83235e-11	0.16174
AKT1	POLR1B	0.00960948	2.15316e-06	1.21721e-05	0.170305
AKT1	PRKAA1	0.0727827	8.58998e-06	9.15469e-21	0.0269323
AKT1	RPS6KB1	0.139299	1.3778e-08	2.70264e-05	0.00953714
AKT1	XPO1	0.0763689	1.94984e-08	7.18622e-10	0.383062
AKT2	MAPK14	0.0099656	0.00557901	1.21354e-07	0.239708
AKT3	EIF2S1	0.01102	0.00163978	0.000636599	0.45442
AKT3	HDAC2	0.0173681	0.00163978	0.00162255	0.297526
AKT3	HSP90AA1	0.0706192	0.0006642	8.30709e-08	0.425582
ARFGAP1	CAMK2G	0.0470203	0.00106757	2.18419e-10	0.123539
ARFGAP1	LTA4H	0.0853457	8.7605e-05	2.04406e-06	0.416058
ARFGAP1	MAP2K5	0.00679711	1.82722e-06	0.008976	0.217195
ARFGAP1	NR1H4	0.0178883	0.00403159	3.53922e-05	0.238855
ARFGAP1	PDGFRA	0.00669751	0.000221958	3.4993e-05	0.1326
ARFGAP1	SCD	0.064425	5.65874e-06	4.28898e-06	0.187664
ARFGAP1	SIRT1	0.0139113	2.26807e-07	1.5788e-08	0.0937233
ARFGAP1	TGFBR1	0.0306412	2.26807e-07	5.79099e-06	0.206143
ATIC	AKR1B1	0.0071034	0.000799437	1.18096e-11	0.493617
ATM	SMYD2	0.00469342	0.00121121	0.0173813	0.353194
ATP5G3	CAMK2A	0.0164168	6.83067e-20	5.80724e-13	0.29614
ATP5G3	MAPK9	0.00742181	0.000833817	1.96898e-06	0.267515
ATP5G3	PLK2	0.0263655	1.36241e-12	1.58926e-15	0.373361
ATP5G3	PRKD1	0.00808219	4.45405e-09	2.61684e-08	0.410514
ATP5H	ABL1	0.00157909	3.17833e-16	8.6417e-11	0.394008
ATP5H	DOT1L	0.000450813	5.09824e-13	7.03614e-06	0.42464
ATP5H	IGF2	0.0454909	1.06697e-08	0.0086784	0.474978
ATP5H	PRKD2	0.0972315	5.81561e-08	0.000478745	0.319256
ATP5I	FASN	0.00947703	0.00046584	1.72517e-06	0.38834
ATP5I	MAPT	0.0288272	0.0011207	2.16223e-05	0.163606
ATP5I	ZAP70	0.0467863	0.00274324	6.1538e-06	0.365205
ATP5J2	BIRC2	0.0101433	0.000480739	4.09256e-06	0.0786914
ATP5J2	BIRC3	0.00900432	5.57012e-07	4.09256e-06	0.0755464
ATP5J2	EPHA2	0.00715035	2.98726e-06	0.0196579	0.0862074
ATP5J2	JAK1	0.0239522	5.83887e-28	5.56555e-05	0.0551839
ATP5J2	LDLRAP1	0.0763689	9.00399e-09	4.61138e-06	0.0100702
ATP5J2	PLK2	0.00845372	4.7081e-07	9.76807e-22	0.441929
ATP5J2	PRKD2	0.133647	1.4189e-07	9.3645e-07	0.346531
ATP5J2	RIPK1	0.0210425	1.14161e-15	4.60743e-16	0.159431
ATP5J2	SIRT1	0.00939296	7.08309e-14	0.00155284	0.323965
ATP5J	BCL2L1	0.000145653	0.000229811	0.00803956	0.289992
ATP5J	FASN	0.079926	4.34519e-06	8.94062e-12	0.428372
ATP5J	GLS	0.0685055	2.67147e-06	3.24685e-06	0.372899
ATP5J	MET	0.00573404	0.0112747	0.000120028	0.305344
ATP5J	WNT9B	0.027104	0.00177108	5.67458e-07	0.327625
ATP5L2	DGKA	0.00573404	0.00371146	8.58809e-10	0.202483
ATP5O	MAP3K2	0.00679711	2.58733e-09	0.0035617	0.352288
ATP5O	PTPN11	0.0422736	4.00917e-10	3.32113e-06	0.487824
ATP5O	RPS6KB1	0.000152336	0.000313088	0.000728674	0.236492
ATP5O	TBK1	0.132542	1.50527e-07	9.27307e-07	0.469505
ATP5S	ABL2	0.0186865	0.000109008	6.09251e-06	0.165241
ATP5S	CAMK2B	0.0850124	0.00772464	0.00023878	0.460639
ATP5S	COL1A1	0.0183923	6.01995e-14	4.69213e-05	0.0365627
ATP5S	EPHB4	0.154385	2.11992e-05	5.47355e-06	0.274836
ATP5S	FASN	0.143258	0.00434066	3.52114e-19	0.23985
ATP5S	LIG3	0.00474653	0.00426947	2.74087e-07	0.34184
ATP5S	PARP1	0.00351425	7.3262e-06	0.00514134	0.430539
ATP5S	TOP2A	0.03325	0.000130674	0.00500875	0.495713
ATP5S	WNT10B	0.016252	8.44246e-05	0.0021354	0.216094
ATP6AP1	MDM2	0.0117428	8.95928e-06	5.04747e-06	0.143155
ATP6AP2	EPHB4	0.00391362	0.00568637	5.81263e-06	0.145998
ATP6AP2	EZH2	0.000213255	0.000779469	9.54507e-14	0.334395
ATP6AP2	FASN	0.0012632	7.73546e-10	0.0439226	0.493563
ATP6AP2	MET	0.0412769	0.000130608	4.59821e-11	0.236971
ATR	MAPK7	0.0493142	4.40478e-05	0.0102557	0.284946
AURKA	CAMK2G	0.0437402	4.91286e-07	7.15757e-15	0.449001
AURKA	LTA4H	0.0195851	1.12693e-10	1.44115e-15	0.201097
AURKA	PRKCQ	0.0727827	8.41082e-11	3.24243e-05	0.361545
AURKC	AKR1B10	0.0470203	0.000157139	5.11093e-07	0.28189
AURKC	TOP1MT	0.0220009	0.000135085	7.89823e-05	0.252963
AXL	BRAF	0.0891299	0.000156356	2.20608e-11	0.404935
AXL	DDR1	0.000585872	5.2358e-07	1.72341e-05	0.0521278
AXL	EZH2	5.60008e-08	3.36801e-17	2.69832e-18	0.469789
AXL	FASN	0.015853	0.0127359	4.65603e-06	0.187842
AXL	TBK1	0.0613999	0.0230405	9.45124e-08	0.269487
AXL	TOP2A	0.179435	3.68352e-19	1.10471e-05	0.375866
BCL2L1	ABL1	0.00561044	3.80866e-05	5.28349e-06	0.111492
BCL2L1	ATP5J	0.000145653	0.000229811	0.00803956	0.289992
BCL2L1	BRD4	0.0626966	0.000145051	2.55504e-08	0.472259
BCL2L1	DGKD	0.033873	0.00660509	5.81471e-11	0.200422
BCL2L1	DOT1L	0.000665779	0.0014514	6.28852e-30	0.210514
BCL2L1	IKBKB	0.0288272	0.0289715	1.85544e-17	0.175884
BCL2L1	KDM1A	0.0354678	5.2093e-05	3.15931e-05	0.401968
BCL2L1	KIF11	0.0183923	1.10285e-07	3.90038e-07	0.49447
BCL2L1	MAST1	0.0354758	0.000145051	0.00688154	0.257867
BCL2L1	WNT10B	0.016014	0.000179982	1.29654e-10	0.139992
BCL2L2	SMYD2	0.160137	0.00546249	2.77034e-11	0.375848
BIRC2	ATP5J2	0.0101433	0.000480739	4.09256e-06	0.0786914
BIRC2	CAMK2B	0.000387354	0.000549283	0.000834178	0.394825
BIRC2	HHAT	1.15277e-05	0.000158557	1.44965e-12	0.0706779
BIRC2	MAPK7	0.01291	0.0041725	9.28574e-13	0.444523
BIRC2	PARP1	0.00392358	1.38366e-06	8.36319e-06	0.205397
BIRC3	ATP5J2	0.00900432	5.57012e-07	4.09256e-06	0.0755464
BIRC3	CAMK2B	0.0891299	3.97141e-05	1.94414e-06	0.38475
BIRC3	PDK1	0.0103115	0.0154809	0.00106513	0.361101
BMP1	BRAF	0.0179005	0.0006642	2.66563e-05	0.110959
BMP1	DGKE	0.0163478	0.00233088	2.34273e-05	0.112753
BMX	BRAF	0.0568328	1.35722e-05	0.000641825	0.200742
BMX	EZH2	0.0809676	1.11914e-12	0.00406655	0.245376
BRAF	AXL	0.0891299	0.000156356	2.20608e-11	0.404935
BRAF	BMP1	0.0179005	0.0006642	2.66563e-05	0.110959
BRAF	BMX	0.0568328	1.35722e-05	0.000641825	0.200742
BRAF	CSF1R	0.000537451	9.01425e-06	3.33818e-14	0.429935
BRAF	FLT1	0.0524215	0.000383743	3.96292e-06	0.307405
BRAF	FLT3	0.129685	0.000383015	1.27091e-07	0.424622
BRAF	FLT4	0.0697758	7.43307e-08	3.60974e-13	0.341858
BRAF	ITK	0.0698396	9.01425e-06	1.63851e-16	0.0839863
BRAF	KIT	0.00609642	0.0143651	2.29684e-15	0.293102
BRAF	LCK	0.00117695	0.000663896	2.93268e-06	0.172739
BRAF	MKNK1	0.0127846	0.00268809	0.000332298	0.207618
BRAF	NR1H3	0.0617214	8.01487e-08	7.80622e-08	0.1463
BRAF	PDGFRB	0.027332	9.01425e-06	9.54898e-12	0.377252
BRAF	PLK2	0.112221	1.44942e-09	2.85123e-13	0.134484
BRAF	RPS6KA1	0.0254121	1.06397e-08	9.57609e-07	0.297046
BRAF	TLR7	0.0487048	0.00568637	9.361e-06	0.381641
BRAF	WNT4	0.0724797	3.32247e-06	0.000377419	0.122721
BRD2	BTK	0.0382171	0.00183999	0.00721921	0.294008
BRD2	GLS	0.0710737	0.0139437	0.000356192	0.289086
BRD2	TGFBR1	0.0119235	1.8228e-06	2.5993e-06	0.484022
BRD2	WNT2	0.0382171	0.0183608	4.8755e-06	0.414477
BRD4	BCL2L1	0.0626966	0.000145051	2.55504e-08	0.472259
BTK	BRD2	0.0382171	0.00183999	0.00721921	0.294008
BTK	EHMT2	0.0499636	3.81738e-15	1.1027e-07	0.113446
CAMK1	CDK4	0.0125724	0.00156316	1.21267e-05	0.0227212
CAMK2A	ATP5G3	0.0164168	6.83067e-20	5.80724e-13	0.29614
CAMK2A	PDK1	0.0175128	2.03574e-10	9.74316e-15	0.300884
CAMK2B	ATP5S	0.0850124	0.00772464	0.00023878	0.460639
CAMK2B	BIRC2	0.000387354	0.000549283	0.000834178	0.394825
CAMK2B	BIRC3	0.0891299	3.97141e-05	1.94414e-06	0.38475
CAMK2B	MAP3K8	0.00624326	5.34266e-05	0.000132432	0.395447
CAMK2B	NR1H3	0.18768	1.25555e-07	1.3538e-10	0.321175
CAMK2B	PRKAB1	0.0772613	0.00133427	0.0627755	0.328674
CAMK2B	SCD	0.130901	3.40857e-05	4.93267e-13	0.233151
CAMK2D	AKR1B1	0.0470203	0.00111972	0.0143945	0.333205
CAMK2D	DGKB	0.0117428	0.00660509	2.17404e-06	0.40362
CAMK2D	EZH2	0.154385	4.17109e-23	0.00754552	0.303087
CAMK2D	PDK1	0.000867445	1.86449e-10	4.32321e-06	0.195074
CAMK2D	POLR1B	0.18768	1.45964e-06	0.00742532	0.368439
CAMK2D	WNT1	0.00321412	0.000288879	0.0868795	0.489903
CAMK2G	ARFGAP1	0.0470203	0.00106757	2.18419e-10	0.123539
CAMK2G	AURKA	0.0437402	4.91286e-07	7.15757e-15	0.449001
CAMK2G	DGKI	0.00829077	0.00497565	4.25855e-09	0.34877
CAMK2G	EZH2	0.0533249	1.05456e-05	0.000245587	0.196282
CAMK2G	PDK1	0.00402477	0.000193184	8.79637e-08	0.0447895
CAMK2G	POLR1B	0.00246832	8.76953e-05	0.000222004	0.363126
CAMK2G	TOP2A	0.0400126	5.27172e-10	2.62552e-10	0.247099
CDA	CDK4	0.00299009	1.93363e-06	1.30853e-05	0.488038
CDK1	TUBB1	0.0568328	7.178e-14	1.19141e-12	0.0397077
CDK2	PDHB	0.00771214	0.00128074	0.0275927	0.305131
CDK4	AKT1	0.0538308	1.74843e-05	0.0017311	0.113997
CDK4	CAMK1	0.0125724	0.00156316	1.21267e-05	0.0227212
CDK4	CDA	0.00299009	1.93363e-06	1.30853e-05	0.488038
CDK4	CMPK1	0.000583054	1.14786e-09	0.000182371	0.0212465
CDK4	MAPK10	0.0880308	2.64559e-14	2.81702e-05	0.196513
CDK4	MAPK11	0.0752586	6.30062e-07	2.5553e-06	0.195038
CDK4	PIM1	0.000138158	0.00587194	1.36743e-05	0.493901
CDK4	TOP2B	0.12525	3.33067e-10	0.00116474	0.0495158
CDK6	CMPK1	0.0939848	4.93783e-07	1.32343e-07	0.0874689
CDK6	PSMB10	0.122684	0.00752846	2.39569e-10	0.209306
CDK9	PRKAA1	0.00261231	8.58998e-06	4.83978e-10	0.116787
CDK9	PTK2	0.0663111	0.00442125	2.3029e-07	0.494185
CHEK1	PRKD3	0.0343905	0.000446931	1.40512e-06	0.376453
CHEK1	ROCK2	0.0328168	0.000155226	3.70967e-05	0.180664
CHEK1	ZAP70	0.0206408	0.000186739	0.00252257	0.188642
CHRM1	DGKI	0.0306412	2.15316e-06	2.05419e-05	0.0364561
CHRM1	SMYD2	0.0203742	9.73814e-09	2.47992e-05	0.297544
CMPK1	CDK4	0.000583054	1.14786e-09	0.000182371	0.0212465
CMPK1	CDK6	0.0939848	4.93783e-07	1.32343e-07	0.0874689
CMPK1	CSNK2A1	0.10019	0.000549028	1.80394e-13	0.435834
CMPK1	NPEPPS	0.00594709	5.33362e-08	7.97781e-11	0.206463
CMPK1	POLR1B	0.0163839	0.000336158	0.00896113	0.0692031
CMPK1	RPS6KB1	0.0376034	1.78356e-08	2.27101e-05	0.131215
CMPK1	TOP1MT	0.000576177	2.7279e-08	9.50698e-05	0.021051
CMPK1	TOP2A	0.0685055	7.46273e-09	0.000302327	0.381285
CMPK1	XPO1	0.00782692	2.15241e-08	1.62483e-06	0.368332
COL1A1	ATP5S	0.0183923	6.01995e-14	4.69213e-05	0.0365627
COL1A1	MAP3K8	1.95073e-06	0.000179097	9.89447e-13	0.404686
COL1A1	SIRT1	0.0521148	3.6824e-05	1.19466e-10	0.247917
COL1A1	WNT4	0.0254121	1.05463e-07	0.000111501	0.318244
CSF1R	BRAF	0.000537451	9.01425e-06	3.33818e-14	0.429935
CSF1R	EPHB3	0.00465533	0.000737379	1.0355e-05	0.378247
CSF1R	EPHB4	0.0826024	0.000186462	2.46735e-12	0.187771
CSF1R	EZH2	0.0117428	7.48893e-11	1.48976e-06	0.468261
CSF1R	FASN	0.110595	0.00127739	7.11666e-12	0.221904
CSF1R	PTK2	0.12525	0.0006642	6.07431e-15	0.339797
CSK	PPM1D	0.0409187	2.52073e-08	1.3916e-06	0.37345
CSK	PRKAA1	0.0233496	5.2358e-07	0.000283736	0.423005
CSNK1E	MAPK14	5.85853e-05	5.27172e-10	1.75141e-06	0.146158
CSNK2A1	CMPK1	0.10019	0.000549028	1.80394e-13	0.435834
CSNK2A1	MAPK3	0.105883	6.26353e-08	3.72459e-05	0.0822806
DDR1	AXL	0.000585872	5.2358e-07	1.72341e-05	0.0521278
DDR1	GLS	0.0109834	3.97301e-10	6.22051e-08	0.217728
DDR1	PIK3CG	0.0467863	1.3807e-08	0.00148024	0.192853
DDR1	PRKD3	0.0136846	2.11404e-12	7.9553e-10	0.358755
DDR1	TGFBR1	0.0347784	2.15316e-06	3.07578e-12	0.330859
DGKA	ATP5L2	0.00573404	0.00371146	8.58809e-10	0.202483
DGKA	PRKD1	0.0354678	1.93873e-05	0.000789132	0.130646
DGKB	CAMK2D	0.0117428	0.00660509	2.17404e-06	0.40362
DGKD	BCL2L1	0.033873	0.00660509	5.81471e-11	0.200422
DGKD	SMYD2	0.0663111	4.64936e-05	2.5736e-05	0.130184
DGKD	SPHK1	0.0354758	0.00274099	6.60473e-07	0.33173
DGKD	TOP2A	0.0139113	0.00578415	0.000236975	0.483542
DGKE	BMP1	0.0163478	0.00233088	2.34273e-05	0.112753
DGKE	FNTB	0.0145156	8.73722e-08	2.70768e-12	0.453993
DGKE	TRAP1	0.0117428	0.00515066	5.80263e-11	0.445251
DGKG	WNT4	0.0409187	0.00168547	2.0253e-09	0.103691
DGKH	KCNH2	0.0680577	0.00124593	1.03938e-08	0.0360474
DGKH	PRKAB1	0.0891299	2.46782e-05	1.55257e-08	0.370074
DGKI	CAMK2G	0.00829077	0.00497565	4.25855e-09	0.34877
DGKI	CHRM1	0.0306412	2.15316e-06	2.05419e-05	0.0364561
DGKI	FGFR4	0.10836	4.132e-05	5.03219e-13	0.379011
DGKI	SIRT1	0.00739448	0.0205869	5.73773e-11	0.25561
DNMT1	HCK	0.101153	0.00219823	1.74815e-06	0.402128
DNMT1	MCL1	0.0668467	1.92201e-06	1.73734e-06	0.377607
DNMT1	PTGS2	0.115791	0.000802322	0.00317334	0.329313
DNMT1	RXRG	0.0379931	2.2886e-06	1.08058e-07	0.42775
DNMT1	WNT3A	0.168334	0.000786546	0.0148945	0.372934
DOT1L	ATP5H	0.000450813	5.09824e-13	7.03614e-06	0.42464
DOT1L	BCL2L1	0.000665779	0.0014514	6.28852e-30	0.210514
DYRK1A	RPS6KB1	0.00290992	0.00279909	5.60132e-05	0.191236
DYRK1A	SRC	0.0306412	0.000516109	0.000159339	0.122899
DYRK1A	TOP1MT	0.0790048	4.7616e-10	6.14434e-09	0.392231
EDNRA	EZH2	0.00214799	9.79498e-23	2.35485e-09	0.344878
EDNRA	PDK1	0.0300676	1.13353e-05	1.08619e-06	0.476346
EDNRA	TBK1	0.08115	0.000198496	2.31309e-05	0.200191
EEF2K	TBK1	0.0191723	0.00853978	1.55072e-07	0.102323
EGFR	FGFR4	0.0249049	0.0139651	3.08725e-10	0.419683
EGFR	MAP3K8	5.7235e-05	9.65034e-05	8.9995e-05	0.16883
EGFR	NR1H4	0.019299	0.000248621	5.23267e-05	0.0158626
EGFR	PRKAB1	0.0389196	9.38506e-05	1.32917e-05	0.393101
EGFR	TBK1	0.131166	1.66032e-07	0.000339134	0.0658804
EHMT2	BTK	0.0499636	3.81738e-15	1.1027e-07	0.113446
EHMT2	GLS	0.0246483	1.10358e-14	2.69308e-12	0.186012
EHMT2	ITK	0.0538308	2.87396e-07	2.2646e-12	0.108027
EHMT2	KCNJ8	3.27153e-05	1.94444e-08	4.30508e-08	0.193102
EHMT2	PIK3CG	0.00339363	1.7931e-10	2.14237e-07	0.0720105
EHMT2	PTPN6	0.0099141	0.000407591	2.83103e-10	0.047046
EHMT2	SYK	0.00606147	2.14927e-06	6.02766e-12	0.0506175
EHMT2	TEK	0.00209631	1.0387e-06	1.95231e-09	0.00962598
EHMT2	TGFBR1	0.0135755	2.72006e-11	2.42513e-08	0.268777
EHMT2	WNT2	0.0123411	2.75864e-09	7.14081e-10	0.220767
EHMT2	WNT3A	0.0306412	0.034981	7.4661e-10	0.108009
EIF2S1	AKT3	0.01102	0.00163978	0.000636599	0.45442
EPHA2	ATP5J2	0.00715035	2.98726e-06	0.0196579	0.0862074
EPHA2	PPM1D	0.00125859	1.77364e-09	2.05624e-11	0.0133751
EPHA2	PRKD3	0.00129075	2.49843e-05	1.20352e-13	0.224303
EPHA2	STAT5B	0.00594582	7.78642e-07	8.08025e-10	0.197846
EPHB3	CSF1R	0.00465533	0.000737379	1.0355e-05	0.378247
EPHB3	MAP3K8	0.0820438	3.6562e-05	0.00429106	0.283791
EPHB4	ATP5S	0.154385	2.11992e-05	5.47355e-06	0.274836
EPHB4	ATP6AP2	0.00391362	0.00568637	5.81263e-06	0.145998
EPHB4	CSF1R	0.0826024	0.000186462	2.46735e-12	0.187771
EPHB4	FGFR4	0.0361683	0.000105226	1.00832e-24	0.39216
EPHB4	KIT	0.0310235	0.00012603	2.8327e-15	0.0190432
EPHB4	NR1H3	0.134071	9.04516e-06	1.15197e-05	0.0934924
EPHB4	PDHX	0.12525	0.00131162	2.48786e-05	0.412504
EPHB4	PIM1	0.0176907	0.00648672	2.8605e-08	0.252998
EPHB4	RAD50	0.0151081	0.00237401	2.89145e-16	0.222526
EPHB4	SIRT1	0.119296	0.00853978	1.74908e-16	0.273592
EPHB4	WNT11	0.165704	0.000121739	6.48101e-14	0.195891
ERBB2	FGFR1	0.000545083	0.0161617	4.20017e-05	0.12974
ERBB2	PLK2	0.00412306	0.0017283	9.8176e-08	0.347757
ERBB2	SCD	0.0406129	0.00046584	5.44429e-05	0.483631
ERBB2	SLC16A1	0.000298083	2.34341e-17	6.90406e-06	0.0265059
EZH2	ATP6AP2	0.000213255	0.000779469	9.54507e-14	0.334395
EZH2	AXL	5.60008e-08	3.36801e-17	2.69832e-18	0.469789
EZH2	BMX	0.0809676	1.11914e-12	0.00406655	0.245376
EZH2	CAMK2D	0.154385	4.17109e-23	0.00754552	0.303087
EZH2	CAMK2G	0.0533249	1.05456e-05	0.000245587	0.196282
EZH2	CSF1R	0.0117428	7.48893e-11	1.48976e-06	0.468261
EZH2	EDNRA	0.00214799	9.79498e-23	2.35485e-09	0.344878
EZH2	FGFR1	0.0139113	6.18275e-07	0.0010986	0.0327781
EZH2	FLT1	0.00113123	2.67147e-06	4.50889e-06	0.351417
EZH2	FLT3	0.00113123	3.31655e-06	3.56382e-05	0.483382
EZH2	ITK	0.0120428	2.11992e-05	2.58879e-10	0.0238051
EZH2	KDR	0.00503057	5.38485e-12	0.0123374	0.351115
EZH2	MAPK10	0.0390845	2.67701e-07	1.25232e-08	0.445447
EZH2	MMP2	0.00464569	9.75176e-07	1.86315e-05	0.162309
EZH2	PDGFRA	0.000738513	4.54114e-12	1.03165e-10	0.225706
EZH2	PDGFRB	0.0133636	4.34298e-13	1.48976e-06	0.378887
EZH2	PLK2	8.95483e-07	1.35397e-11	5.28343e-10	0.277305
EZH2	PLK3	9.6842e-05	5.79212e-08	0.00161153	0.291413
EZH2	PRKCQ	0.016014	1.85086e-14	0.00017439	0.285355
EZH2	RPS6KA3	0.00568547	0.000229475	2.81749e-15	0.189264
EZH2	SIRT1	0.0180381	5.26776e-10	1.89768e-15	0.445589
FASN	ATP5I	0.00947703	0.00046584	1.72517e-06	0.38834
FASN	ATP5J	0.079926	4.34519e-06	8.94062e-12	0.428372
FASN	ATP5S	0.143258	0.00434066	3.52114e-19	0.23985
FASN	ATP6AP2	0.0012632	7.73546e-10	0.0439226	0.493563
FASN	AXL	0.015853	0.0127359	4.65603e-06	0.187842
FASN	CSF1R	0.110595	0.00127739	7.11666e-12	0.221904
FASN	ITK	0.0176681	0.00322548	2.44406e-07	0.441129
FASN	LCK	0.0179575	4.81716e-09	5.33296e-07	0.395003
FASN	MAP3K8	0.00220157	0.00279795	5.42123e-12	0.483187
FASN	NR1H3	0.12525	0.00506165	6.96192e-21	0.301044
FASN	WNT10A	0.0819463	8.58998e-06	3.259e-20	0.301506
FASN	WNT6	0.00827009	0.00955166	1.87801e-09	0.23619
FGFR1	ERBB2	0.000545083	0.0161617	4.20017e-05	0.12974
FGFR1	EZH2	0.0139113	6.18275e-07	0.0010986	0.0327781
FGFR1	RPS6KB1	0.0165108	0.00127739	3.71717e-05	0.487984
FGFR1	SRC	0.000576177	0.000758073	3.12659e-05	0.0132329
FGFR3	MAPT	0.000149045	0.000198496	5.36661e-14	0.088535
FGFR4	DGKI	0.10836	4.132e-05	5.03219e-13	0.379011
FGFR4	EGFR	0.0249049	0.0139651	3.08725e-10	0.419683
FGFR4	EPHB4	0.0361683	0.000105226	1.00832e-24	0.39216
FGFR4	LIMK1	0.0164168	0.0231152	9.9781e-09	0.48356
FGFR4	SPHK1	0.0648572	0.000161453	7.24037e-08	0.0804327
FGFR4	TOP2A	0.10019	0.00045273	8.21512e-11	0.392533
FGFR4	WNT16	0.18768	0.000236573	7.59604e-12	0.418617
FLT1	BRAF	0.0524215	0.000383743	3.96292e-06	0.307405
FLT1	EZH2	0.00113123	2.67147e-06	4.50889e-06	0.351417
FLT1	WNT10B	0.0428298	0.00988454	9.5184e-09	0.120429
FLT3	BRAF	0.129685	0.000383015	1.27091e-07	0.424622
FLT3	EZH2	0.00113123	3.31655e-06	3.56382e-05	0.483382
FLT4	BRAF	0.0697758	7.43307e-08	3.60974e-13	0.341858
FLT4	LIG3	0.0160189	2.11404e-12	1.56517e-06	0.207565
FLT4	PDK1	0.0120428	1.52127e-10	3.75363e-07	0.432245
FNTB	DGKE	0.0145156	8.73722e-08	2.70768e-12	0.453993
FNTB	PRKAA1	0.0145156	1.3015e-06	3.19994e-08	0.361509
FYN	RPS6KB1	0.00145833	0.0353811	0.0414722	0.355308
GART	LTA4H	0.056655	8.7605e-05	2.79472e-14	0.0560546
GART	PDK2	0.0568328	2.51032e-08	0.000187137	0.227874
GART	PRKAB1	0.019299	6.18275e-07	1.60552e-14	0.450244
GLS	ATP5J	0.0685055	2.67147e-06	3.24685e-06	0.372899
GLS	BRD2	0.0710737	0.0139437	0.000356192	0.289086
GLS	DDR1	0.0109834	3.97301e-10	6.22051e-08	0.217728
GLS	EHMT2	0.0246483	1.10358e-14	2.69308e-12	0.186012
GLS	PTK2	0.03325	0.00983121	1.29818e-06	0.138873
GSK3B	AKR1B1	0.00987384	0.0232604	0.00413522	0.434679
HCK	DNMT1	0.101153	0.00219823	1.74815e-06	0.402128
HCK	PIM3	0.0026292	0.0157201	0.000185418	0.154615
HDAC2	AKT3	0.0173681	0.00163978	0.00162255	0.297526
HHAT	BIRC2	1.15277e-05	0.000158557	1.44965e-12	0.0706779
HIF1A	NR1H4	0.0624568	0.000156199	7.17793e-13	0.0500844
HK2	KIT	0.0145156	6.04503e-05	6.53745e-11	0.166733
HK2	NR1H4	0.0212653	0.0034597	0.0199534	0.24534
HK2	PRKAB1	0.0137095	6.27616e-08	4.39341e-12	0.125617
HK2	PRKCQ	0.0068998	0.000236343	0.000850201	0.119576
HK2	RPS6KA1	0.032095	3.07481e-06	3.2356e-11	0.245536
HK2	RPS6KA2	0.0071034	0.00363519	0.00507431	0.211847
HK2	WNT4	0.00686608	1.8e-05	3.27996e-21	0.203052
HSP90AA1	AKT3	0.0706192	0.0006642	8.30709e-08	0.425582
HSP90B1	MAPK11	0.0801179	0.0210597	2.47795e-10	0.295234
HSP90B1	MAPK3	0.0103083	1.63006e-09	4.56771e-14	0.257547
HSP90B1	MKNK1	0.0145156	1.32268e-07	2.42929e-05	0.492764
HSP90B1	RPS6KA1	0.00101247	8.83833e-18	6.89956e-07	0.35163
IGF2	ATP5H	0.0454909	1.06697e-08	0.0086784	0.474978
IKBKB	BCL2L1	0.0288272	0.0289715	1.85544e-17	0.175884
IKBKB	SPHK1	0.0714985	0.000779469	0.000744499	0.275706
IKBKE	KIT	0.0070269	1.02376e-07	1.14943e-06	0.014459
IKBKE	MAP2	0.00154716	3.97301e-10	0.00403202	0.321868
IKBKE	NR1H4	0.0613999	0.00173851	0.00534997	0.0915023
IKBKE	PIKFYVE	0.00154716	0.000124227	1.82485e-06	0.138499
IKBKE	WNT11	0.00987384	1.54177e-07	6.81912e-06	0.28173
ITK	BRAF	0.0698396	9.01425e-06	1.63851e-16	0.0839863
ITK	EHMT2	0.0538308	2.87396e-07	2.2646e-12	0.108027
ITK	EZH2	0.0120428	2.11992e-05	2.58879e-10	0.0238051
ITK	FASN	0.0176681	0.00322548	2.44406e-07	0.441129
ITK	PTK2	0.064425	8.76953e-05	7.04192e-09	0.035852
ITK	SRC	0.0470203	4.60989e-05	6.75402e-09	0.0295442
ITK	STK39	0.00325503	2.70572e-05	3.75565e-17	0.171282
ITK	TOP2A	0.0226003	0.00568637	4.00532e-09	0.426914
JAK1	ATP5J2	0.0239522	5.83887e-28	5.56555e-05	0.0551839
JAK1	PDK1	0.0406129	3.80487e-08	4.10636e-06	0.403762
JAK1	TOP2A	0.130683	7.82245e-15	0.0874717	0.495127
KCNH2	DGKH	0.0680577	0.00124593	1.03938e-08	0.0360474
KCNH2	KIF11	0.0138308	4.93783e-07	6.63319e-05	0.323236
KCNJ8	EHMT2	3.27153e-05	1.94444e-08	4.30508e-08	0.193102
KCNJ8	KDM1A	0.0168701	7.70964e-06	8.24411e-08	0.0988761
KCNJ8	PARP2	0.0566852	3.668e-11	3.86779e-07	0.487238
KDM1A	BCL2L1	0.0354678	5.2093e-05	3.15931e-05	0.401968
KDM1A	KCNJ8	0.0168701	7.70964e-06	8.24411e-08	0.0988761
KDM1A	NR1H4	0.0112216	5.67894e-10	1.32447e-07	0.214956
KDM1A	NTRK1	0.00154716	9.7981e-09	1.01618e-06	0.291307
KDM1A	PDK2	0.0106678	5.02148e-07	1.61507e-06	0.258649
KDM1A	PRKD3	0.00259695	1.62657e-05	9.4045e-09	0.098503
KDM1A	PTPN6	0.00942343	2.5767e-11	0.00691873	0.101364
KDM1A	ROCK2	0.0550494	3.17783e-05	1.61319e-06	0.0479877
KDM1A	WNT2	0.0537568	8.50441e-07	1.08971e-09	0.147863
KDM1A	WNT9B	0.00192705	5.6123e-07	2.80013e-15	0.114423
KDM1A	ZAP70	0.151051	6.82248e-08	0.000753025	0.123023
KDR	EZH2	0.00503057	5.38485e-12	0.0123374	0.351115
KDR	SMYD2	0.0508293	0.0121907	9.61071e-06	0.198219
KDR	TBK1	0.00137558	0.000516109	0.00387696	0.146922
KDR	WNT10B	0.0404463	0.00507144	0.000458147	0.178531
KIF11	BCL2L1	0.0183923	1.10285e-07	3.90038e-07	0.49447
KIF11	KCNH2	0.0138308	4.93783e-07	6.63319e-05	0.323236
KIF11	MAPT	0.0193303	1.0445e-06	2.06803e-08	0.39033
KIF11	PIK3CG	0.0868422	3.69736e-13	1.07163e-05	0.237131
KIF11	PPM1D	0.0252484	0.000383015	3.45582e-16	0.127377
KIF11	WNT9B	0.0349417	3.14097e-05	1.2127e-14	0.468688
KIF11	ZAP70	0.0613999	0.00128074	0.00193286	0.243101
KIT	BRAF	0.00609642	0.0143651	2.29684e-15	0.293102
KIT	EPHB4	0.0310235	0.00012603	2.8327e-15	0.0190432
KIT	HK2	0.0145156	6.04503e-05	6.53745e-11	0.166733
KIT	IKBKE	0.0070269	1.02376e-07	1.14943e-06	0.014459
KIT	LIMK1	0.065226	2.79306e-12	1.98941e-07	0.0773943
KIT	MET	0.0354758	0.00148721	6.93917e-06	0.000741827
KIT	PARP1	0.0746098	4.58168e-06	7.96394e-05	0.247401
KIT	PDK1	0.0659214	9.27314e-06	2.39814e-08	0.380397
KIT	POLR1A	0.118306	8.86791e-06	2.79887e-06	0.44948
KIT	SMO	0.00987384	0.00205066	0.00288739	0.0521455
KIT	SMYD2	0.0508293	0.0055833	3.30613e-07	0.183187
KIT	TOP2A	0.0570838	2.43175e-12	7.04535e-11	0.439246
LCK	BRAF	0.00117695	0.000663896	2.93268e-06	0.172739
LCK	FASN	0.0179575	4.81716e-09	5.33296e-07	0.395003
LCK	POLR1A	0.0306412	7.13301e-08	0.00396559	0.370269
LCK	PTK2	0.00573404	0.000936344	1.20136e-08	0.122046
LCK	TOP2A	0.134071	2.98726e-06	0.00134999	0.400671
LDLRAP1	ATP5J2	0.0763689	9.00399e-09	4.61138e-06	0.0100702
LDLRAP1	TGFBR1	0.0139113	0.000758417	7.24763e-06	0.325404
LIG1	AKR1B1	0.0355047	0.00279795	2.5355e-07	0.367604
LIG1	PDK2	0.0222659	0.000323436	1.40221e-08	0.461723
LIG3	ATP5S	0.00474653	0.00426947	2.74087e-07	0.34184
LIG3	FLT4	0.0160189	2.11404e-12	1.56517e-06	0.207565
LIG3	WNT4	0.0533105	6.20482e-12	0.000212991	0.377625
LIMK1	FGFR4	0.0164168	0.0231152	9.9781e-09	0.48356
LIMK1	KIT	0.065226	2.79306e-12	1.98941e-07	0.0773943
LIMK1	MAP3K8	7.84681e-06	1.46142e-06	7.62457e-09	0.182547
LIMK1	SIRT1	0.0063565	3.08781e-13	7.05814e-08	0.248823
LIMK1	WNT11	0.0613999	0.0003863	8.81533e-06	0.169043
LIMK1	WNT4	0.069873	3.53208e-06	3.54477e-09	0.223201
LTA4H	ARFGAP1	0.0853457	8.7605e-05	2.04406e-06	0.416058
LTA4H	AURKA	0.0195851	1.12693e-10	1.44115e-15	0.201097
LTA4H	GART	0.056655	8.7605e-05	2.79472e-14	0.0560546
LTA4H	PGP	0.0257711	2.27216e-06	2.11707e-07	0.272455
LTA4H	POLR1A	0.0143196	0.000236573	0.00180584	0.295571
LTA4H	PSMB2	0.0125724	5.57012e-07	5.02291e-18	0.389335
LTA4H	SRC	0.0494801	0.0181558	4.28905e-18	0.493102
LTA4H	STK39	0.0917535	9.44684e-06	0.000821759	0.158293
LTA4H	TRAP1	0.0627532	4.132e-05	1.39136e-07	0.386989
LYN	TRAP1	0.0234815	6.57483e-06	0.00448139	0.256872
MAP2K5	ARFGAP1	0.00679711	1.82722e-06	0.008976	0.217195
MAP2	IKBKE	0.00154716	3.97301e-10	0.00403202	0.321868
MAP2	SPHK1	0.00742181	8.7605e-05	0.00186894	0.314548
MAP3K2	ATP5O	0.00679711	2.58733e-09	0.0035617	0.352288
MAP3K2	RPS6KA1	0.0179575	0.00985962	0.00159388	0.270109
MAP3K8	CAMK2B	0.00624326	5.34266e-05	0.000132432	0.395447
MAP3K8	COL1A1	1.95073e-06	0.000179097	9.89447e-13	0.404686
MAP3K8	EGFR	5.7235e-05	9.65034e-05	8.9995e-05	0.16883
MAP3K8	EPHB3	0.0820438	3.6562e-05	0.00429106	0.283791
MAP3K8	FASN	0.00220157	0.00279795	5.42123e-12	0.483187
MAP3K8	LIMK1	7.84681e-06	1.46142e-06	7.62457e-09	0.182547
MAP3K8	MAPT	1.5658e-05	0.0129978	1.80542e-07	0.479793
MAP3K8	NPEPPS	0.0321354	0.0001562	4.33493e-06	0.492497
MAP3K8	POLR1A	0.0901852	5.26428e-09	3.14587e-08	0.423183
MAP3K8	SRC	0.0248182	0.00148785	1.55698e-09	0.375298
MAP3K8	TOP2A	0.0538308	5.89373e-13	2.33836e-08	0.425991
MAPK10	CDK4	0.0880308	2.64559e-14	2.81702e-05	0.196513
MAPK10	EZH2	0.0390845	2.67701e-07	1.25232e-08	0.445447
MAPK10	PDK1	0.0104547	1.03469e-07	0.00511532	0.289832
MAPK11	CDK4	0.0752586	6.30062e-07	2.5553e-06	0.195038
MAPK11	HSP90B1	0.0801179	0.0210597	2.47795e-10	0.295234
MAPK11	METAP2	0.0290081	6.792e-09	3.29868e-10	0.23754
MAPK11	TOP1	0.00391362	0.000864785	2.6494e-10	0.407494
MAPK14	AKT2	0.0099656	0.00557901	1.21354e-07	0.239708
MAPK14	CSNK1E	5.85853e-05	5.27172e-10	1.75141e-06	0.146158
MAPK14	TYMS	0.051012	0.00984185	3.66697e-09	0.468244
MAPK3	CSNK2A1	0.105883	6.26353e-08	3.72459e-05	0.0822806
MAPK3	HSP90B1	0.0103083	1.63006e-09	4.56771e-14	0.257547
MAPK7	ATR	0.0493142	4.40478e-05	0.0102557	0.284946
MAPK7	BIRC2	0.01291	0.0041725	9.28574e-13	0.444523
MAPK7	PAK1	0.0110348	9.19373e-05	7.81747e-06	0.495802
MAPK7	PLK1	0.0645995	0.0159694	0.000776638	0.437878
MAPK8	SRC	0.0191174	0.0160349	0.044437	0.365685
MAPK9	ATP5G3	0.00742181	0.000833817	1.96898e-06	0.267515
MAPK9	POLR1B	0.00679711	0.00202753	3.47629e-06	0.238126
MAPK9	TOP1MT	0.00871266	6.29351e-09	3.55012e-13	0.187753
MAPT	ATP5I	0.0288272	0.0011207	2.16223e-05	0.163606
MAPT	FGFR3	0.000149045	0.000198496	5.36661e-14	0.088535
MAPT	KIF11	0.0193303	1.0445e-06	2.06803e-08	0.39033
MAPT	MAP3K8	1.5658e-05	0.0129978	1.80542e-07	0.479793
MAST1	BCL2L1	0.0354758	0.000145051	0.00688154	0.257867
MAST1	RXRG	0.0790048	1.66141e-07	0.000909616	0.233755
MCL1	DNMT1	0.0668467	1.92201e-06	1.73734e-06	0.377607
MCL1	SLC16A1	0.00127566	2.69053e-10	4.22128e-07	0.466076
MDM2	ATP6AP1	0.0117428	8.95928e-06	5.04747e-06	0.143155
MDM2	PIM1	0.000807762	0.0192327	0.00716266	0.42926
METAP2	AKT1	0.0627532	2.46918e-05	4.7022e-14	0.367089
METAP2	MAPK11	0.0290081	6.792e-09	3.29868e-10	0.23754
MET	ATP5J	0.00573404	0.0112747	0.000120028	0.305344
MET	ATP6AP2	0.0412769	0.000130608	4.59821e-11	0.236971
MET	KIT	0.0354758	0.00148721	6.93917e-06	0.000741827
MET	NR1H3	0.00474653	0.000323281	4.92115e-09	0.107494
MET	WNT4	0.0910362	0.0183608	2.35152e-09	0.301328
MGLL	PDK1	0.00393447	8.49774e-14	0.000167282	0.393066
MKNK1	BRAF	0.0127846	0.00268809	0.000332298	0.207618
MKNK1	HSP90B1	0.0145156	1.32268e-07	2.42929e-05	0.492764
MKNK1	PTK2	0.0260137	0.00365135	0.0435774	0.200013
MMP2	EZH2	0.00464569	9.75176e-07	1.86315e-05	0.162309
MMP2	PTK2	0.0131303	0.00247077	1.25894e-07	0.0189188
NOLC1	PPM1D	0.0213684	0.00106852	3.15577e-16	0.495927
NPEPPS	AKT1	0.00243253	3.31458e-06	5.83235e-11	0.16174
NPEPPS	CMPK1	0.00594709	5.33362e-08	7.97781e-11	0.206463
NPEPPS	MAP3K8	0.0321354	0.0001562	4.33493e-06	0.492497
NPEPPS	PLK2	0.00698492	0.000246496	1.4676e-14	0.406232
NPEPPS	RPS6KA1	0.0267983	3.23514e-08	1.65288e-05	0.257476
NR1H3	ABL2	0.0632594	0.00026695	0.0261942	0.0306992
NR1H3	BRAF	0.0617214	8.01487e-08	7.80622e-08	0.1463
NR1H3	CAMK2B	0.18768	1.25555e-07	1.3538e-10	0.321175
NR1H3	EPHB4	0.134071	9.04516e-06	1.15197e-05	0.0934924
NR1H3	FASN	0.12525	0.00506165	6.96192e-21	0.301044
NR1H3	MET	0.00474653	0.000323281	4.92115e-09	0.107494
NR1H3	PIK3CA	0.0409187	1.58254e-05	0.000990777	0.262753
NR1H3	PTK2	0.00576082	6.26353e-08	3.88036e-10	0.0488229
NR1H3	SRC	0.0538308	2.04886e-05	2.24024e-06	0.307156
NR1H4	ARFGAP1	0.0178883	0.00403159	3.53922e-05	0.238855
NR1H4	EGFR	0.019299	0.000248621	5.23267e-05	0.0158626
NR1H4	HIF1A	0.0624568	0.000156199	7.17793e-13	0.0500844
NR1H4	HK2	0.0212653	0.0034597	0.0199534	0.24534
NR1H4	IKBKE	0.0613999	0.00173851	0.00534997	0.0915023
NR1H4	KDM1A	0.0112216	5.67894e-10	1.32447e-07	0.214956
NTRK1	KDM1A	0.00154716	9.7981e-09	1.01618e-06	0.291307
PAK1	MAPK7	0.0110348	9.19373e-05	7.81747e-06	0.495802
PAK1	ROCK2	0.0773278	0.00353162	0.0139894	0.432192
PARP1	ATP5S	0.00351425	7.3262e-06	0.00514134	0.430539
PARP1	BIRC2	0.00392358	1.38366e-06	8.36319e-06	0.205397
PARP1	KIT	0.0746098	4.58168e-06	7.96394e-05	0.247401
PARP1	PRKAB1	0.00204901	1.40776e-07	2.77016e-07	0.280628
PARP2	KCNJ8	0.0566852	3.668e-11	3.86779e-07	0.487238
PARP2	PIKFYVE	0.0467863	0.00124538	1.75016e-06	0.429615
PARP2	PRKAB1	0.134071	2.32377e-09	1.18564e-06	0.347099
PARP2	SGK1	0.0824225	5.81173e-05	5.48198e-13	0.452679
PDGFRA	ARFGAP1	0.00669751	0.000221958	3.4993e-05	0.1326
PDGFRA	EZH2	0.000738513	4.54114e-12	1.03165e-10	0.225706
PDGFRA	PDK1	0.0132359	2.12864e-05	8.31293e-07	0.363659
PDGFRA	TOP2A	0.0211536	5.27172e-10	7.34222e-06	0.499694
PDGFRB	BRAF	0.027332	9.01425e-06	9.54898e-12	0.377252
PDGFRB	EZH2	0.0133636	4.34298e-13	1.48976e-06	0.378887
PDGFRB	PDK1	0.00362397	1.67474e-05	1.53195e-14	0.444647
PDHB	CDK2	0.00771214	0.00128074	0.0275927	0.305131
PDHX	EPHB4	0.12525	0.00131162	2.48786e-05	0.412504
PDHX	PIK3CG	0.0354758	3.92176e-07	3.69225e-05	0.359537
PDHX	PTGS2	0.0334327	0.00126516	6.36653e-05	0.464708
PDK1	BIRC3	0.0103115	0.0154809	0.00106513	0.361101
PDK1	CAMK2A	0.0175128	2.03574e-10	9.74316e-15	0.300884
PDK1	CAMK2D	0.000867445	1.86449e-10	4.32321e-06	0.195074
PDK1	CAMK2G	0.00402477	0.000193184	8.79637e-08	0.0447895
PDK1	EDNRA	0.0300676	1.13353e-05	1.08619e-06	0.476346
PDK1	FLT4	0.0120428	1.52127e-10	3.75363e-07	0.432245
PDK1	JAK1	0.0406129	3.80487e-08	4.10636e-06	0.403762
PDK1	KIT	0.0659214	9.27314e-06	2.39814e-08	0.380397
PDK1	MAPK10	0.0104547	1.03469e-07	0.00511532	0.289832
PDK1	MGLL	0.00393447	8.49774e-14	0.000167282	0.393066
PDK1	PDGFRA	0.0132359	2.12864e-05	8.31293e-07	0.363659
PDK1	PDGFRB	0.00362397	1.67474e-05	1.53195e-14	0.444647
PDK1	PLK2	0.0113639	0.000127825	6.10318e-15	0.140347
PDK1	PLK3	0.046186	6.05771e-05	0.00901491	0.118635
PDK1	PRKAB1	0.0437732	4.59243e-06	4.71008e-10	0.122064
PDK1	PRKD1	0.10019	0.00385744	5.29774e-08	0.126079
PDK1	SIRT1	0.0685055	7.33885e-06	0.0001533	0.280202
PDK2	GART	0.0568328	2.51032e-08	0.000187137	0.227874
PDK2	KDM1A	0.0106678	5.02148e-07	1.61507e-06	0.258649
PDK2	LIG1	0.0222659	0.000323436	1.40221e-08	0.461723
PDK2	PGP	0.175763	0.00119792	1.41392e-15	0.320962
PDK2	PSMB2	0.0067444	4.77478e-08	2.35438e-07	0.431143
PGP	LTA4H	0.0257711	2.27216e-06	2.11707e-07	0.272455
PGP	PDK2	0.175763	0.00119792	1.41392e-15	0.320962
PGP	PIK3CG	0.00273541	1.31349e-11	1.29455e-05	0.45346
PGP	PPM1D	0.00264595	1.30471e-06	1.93159e-05	0.486119
PGP	ROCK2	0.0175002	2.20983e-16	1.83398e-07	0.433773
PIK3CA	NR1H3	0.0409187	1.58254e-05	0.000990777	0.262753
PIK3CA	RPS6KA1	0.00342029	1.22605e-05	3.75948e-05	0.379633
PIK3CA	WNT4	0.00865316	0.00064766	2.85813e-06	0.210852
PIK3CD	TOP2A	0.0170207	3.5124e-08	1.92481e-05	0.2162
PIK3CG	DDR1	0.0467863	1.3807e-08	0.00148024	0.192853
PIK3CG	EHMT2	0.00339363	1.7931e-10	2.14237e-07	0.0720105
PIK3CG	KIF11	0.0868422	3.69736e-13	1.07163e-05	0.237131
PIK3CG	PDHX	0.0354758	3.92176e-07	3.69225e-05	0.359537
PIK3CG	PGP	0.00273541	1.31349e-11	1.29455e-05	0.45346
PIK3CG	PLK1	0.0149797	1.7749e-11	1.68231e-08	0.305664
PIK3CG	SCD	0.0641028	0.00426947	0.00234287	0.402288
PIKFYVE	IKBKE	0.00154716	0.000124227	1.82485e-06	0.138499
PIKFYVE	PARP2	0.0467863	0.00124538	1.75016e-06	0.429615
PIKFYVE	SMYD2	0.00776635	0.000121245	0.00590672	0.13985
PIM1	CDK4	0.000138158	0.00587194	1.36743e-05	0.493901
PIM1	EPHB4	0.0176907	0.00648672	2.8605e-08	0.252998
PIM1	MDM2	0.000807762	0.0192327	0.00716266	0.42926
PIM3	HCK	0.0026292	0.0157201	0.000185418	0.154615
PLK1	MAPK7	0.0645995	0.0159694	0.000776638	0.437878
PLK1	PIK3CG	0.0149797	1.7749e-11	1.68231e-08	0.305664
PLK1	PRKAA1	0.0296506	0.0112747	7.73502e-07	0.199978
PLK1	PRKD3	0.0244308	0.00316403	1.1077e-07	0.255362
PLK1	ROCK2	0.0214403	0.00377966	0.000670614	0.26071
PLK1	WNT9B	0.0306412	2.14927e-06	8.48585e-10	0.444701
PLK2	ATP5G3	0.0263655	1.36241e-12	1.58926e-15	0.373361
PLK2	ATP5J2	0.00845372	4.7081e-07	9.76807e-22	0.441929
PLK2	BRAF	0.112221	1.44942e-09	2.85123e-13	0.134484
PLK2	ERBB2	0.00412306	0.0017283	9.8176e-08	0.347757
PLK2	EZH2	8.95483e-07	1.35397e-11	5.28343e-10	0.277305
PLK2	NPEPPS	0.00698492	0.000246496	1.4676e-14	0.406232
PLK2	PDK1	0.0113639	0.000127825	6.10318e-15	0.140347
PLK2	POLR1B	0.0298843	2.79099e-09	6.88449e-12	0.487416
PLK2	RPS6KB1	0.061131	0.000382652	0.000197066	0.316982
PLK2	STK39	0.0697758	2.12834e-05	1.30083e-15	0.230575
PLK2	TOP2A	0.033439	1.00391e-11	2.45502e-10	0.413908
PLK3	EZH2	9.6842e-05	5.79212e-08	0.00161153	0.291413
PLK3	PDK1	0.046186	6.05771e-05	0.00901491	0.118635
PLK3	TBK1	0.0133903	2.28037e-06	0.0251087	0.309839
POLR1A	KIT	0.118306	8.86791e-06	2.79887e-06	0.44948
POLR1A	LCK	0.0306412	7.13301e-08	0.00396559	0.370269
POLR1A	LTA4H	0.0143196	0.000236573	0.00180584	0.295571
POLR1A	MAP3K8	0.0901852	5.26428e-09	3.14587e-08	0.423183
POLR1A	RPS6KA1	0.0499064	7.78747e-10	5.62263e-09	0.407227
POLR1B	AKT1	0.00960948	2.15316e-06	1.21721e-05	0.170305
POLR1B	CAMK2D	0.18768	1.45964e-06	0.00742532	0.368439
POLR1B	CAMK2G	0.00246832	8.76953e-05	0.000222004	0.363126
POLR1B	CMPK1	0.0163839	0.000336158	0.00896113	0.0692031
POLR1B	MAPK9	0.00679711	0.00202753	3.47629e-06	0.238126
POLR1B	PLK2	0.0298843	2.79099e-09	6.88449e-12	0.487416
POLR1B	PSMB8	0.066441	6.25804e-05	0.0206895	0.336794
PPM1D	CSK	0.0409187	2.52073e-08	1.3916e-06	0.37345
PPM1D	EPHA2	0.00125859	1.77364e-09	2.05624e-11	0.0133751
PPM1D	KIF11	0.0252484	0.000383015	3.45582e-16	0.127377
PPM1D	NOLC1	0.0213684	0.00106852	3.15577e-16	0.495927
PPM1D	PGP	0.00264595	1.30471e-06	1.93159e-05	0.486119
PPM1D	TRAP1	0.18768	8.07935e-08	6.49611e-05	0.442444
PRKAA1	AKT1	0.0727827	8.58998e-06	9.15469e-21	0.0269323
PRKAA1	CDK9	0.00261231	8.58998e-06	4.83978e-10	0.116787
PRKAA1	CSK	0.0233496	5.2358e-07	0.000283736	0.423005
PRKAA1	FNTB	0.0145156	1.3015e-06	3.19994e-08	0.361509
PRKAA1	PLK1	0.0296506	0.0112747	7.73502e-07	0.199978
PRKAA1	PSMB10	0.0130185	0.0203584	1.72948e-05	0.449054
PRKAA1	TRAP1	0.0613999	0.00180612	7.71257e-09	0.308578
PRKAB1	CAMK2B	0.0772613	0.00133427	0.0627755	0.328674
PRKAB1	DGKH	0.0891299	2.46782e-05	1.55257e-08	0.370074
PRKAB1	EGFR	0.0389196	9.38506e-05	1.32917e-05	0.393101
PRKAB1	GART	0.019299	6.18275e-07	1.60552e-14	0.450244
PRKAB1	HK2	0.0137095	6.27616e-08	4.39341e-12	0.125617
PRKAB1	PARP1	0.00204901	1.40776e-07	2.77016e-07	0.280628
PRKAB1	PARP2	0.134071	2.32377e-09	1.18564e-06	0.347099
PRKAB1	PDK1	0.0437732	4.59243e-06	4.71008e-10	0.122064
PRKAB1	SMYD2	0.0321301	0.000892921	2.01422e-08	0.233702
PRKAB1	STK39	0.00942195	0.0116163	2.98339e-07	0.0752621
PRKAB1	TRAP1	0.025694	0.00242861	1.027e-11	0.266609
PRKAB1	WNT7B	0.0891299	2.58562e-05	1.23813e-08	0.320891
PRKCQ	AURKA	0.0727827	8.41082e-11	3.24243e-05	0.361545
PRKCQ	EZH2	0.016014	1.85086e-14	0.00017439	0.285355
PRKCQ	HK2	0.0068998	0.000236343	0.000850201	0.119576
PRKCQ	SRC	0.0354758	0.000892921	1.41041e-13	0.138588
PRKCQ	TOP1	0.0354758	0.00659763	3.2935e-14	0.111652
PRKD1	ATP5G3	0.00808219	4.45405e-09	2.61684e-08	0.410514
PRKD1	DGKA	0.0354678	1.93873e-05	0.000789132	0.130646
PRKD1	PDK1	0.10019	0.00385744	5.29774e-08	0.126079
PRKD1	WNT6	0.130683	0.00253829	0.000467383	0.102021
PRKD2	ATP5H	0.0972315	5.81561e-08	0.000478745	0.319256
PRKD2	ATP5J2	0.133647	1.4189e-07	9.3645e-07	0.346531
PRKD2	SMYD2	0.129659	0.00140997	0.0021047	0.111278
PRKD3	CHEK1	0.0343905	0.000446931	1.40512e-06	0.376453
PRKD3	DDR1	0.0136846	2.11404e-12	7.9553e-10	0.358755
PRKD3	EPHA2	0.00129075	2.49843e-05	1.20352e-13	0.224303
PRKD3	KDM1A	0.00259695	1.62657e-05	9.4045e-09	0.098503
PRKD3	PLK1	0.0244308	0.00316403	1.1077e-07	0.255362
PSMB10	AKR1B10	0.0191882	0.000396023	0.0001197	0.358969
PSMB10	CDK6	0.122684	0.00752846	2.39569e-10	0.209306
PSMB10	PRKAA1	0.0130185	0.0203584	1.72948e-05	0.449054
PSMB2	LTA4H	0.0125724	5.57012e-07	5.02291e-18	0.389335
PSMB2	PDK2	0.0067444	4.77478e-08	2.35438e-07	0.431143
PSMB2	PTPN6	0.0149797	0.000237034	0.00052537	0.467018
PSMB8	POLR1B	0.066441	6.25804e-05	0.0206895	0.336794
PTGS1	PTK2	0.00803042	0.00878715	9.60478e-09	0.0321384
PTGS1	SRC	0.186116	0.000121739	1.11233e-09	0.222952
PTGS2	DNMT1	0.115791	0.000802322	0.00317334	0.329313
PTGS2	PDHX	0.0334327	0.00126516	6.36653e-05	0.464708
PTGS2	WNT11	0.00621355	0.000374548	1.26386e-09	0.084857
PTK2B	PTK2	0.00173844	0.00180918	0.00124801	0.0417155
PTK2	CDK9	0.0663111	0.00442125	2.3029e-07	0.494185
PTK2	CSF1R	0.12525	0.0006642	6.07431e-15	0.339797
PTK2	GLS	0.03325	0.00983121	1.29818e-06	0.138873
PTK2	ITK	0.064425	8.76953e-05	7.04192e-09	0.035852
PTK2	LCK	0.00573404	0.000936344	1.20136e-08	0.122046
PTK2	MKNK1	0.0260137	0.00365135	0.0435774	0.200013
PTK2	MMP2	0.0131303	0.00247077	1.25894e-07	0.0189188
PTK2	NR1H3	0.00576082	6.26353e-08	3.88036e-10	0.0488229
PTK2	PTGS1	0.00803042	0.00878715	9.60478e-09	0.0321384
PTK2	PTK2B	0.00173844	0.00180918	0.00124801	0.0417155
PTK2	SYK	0.000857568	0.000466276	3.39264e-07	0.0546864
PTPN11	ATP5O	0.0422736	4.00917e-10	3.32113e-06	0.487824
PTPN11	SMYD2	0.0262306	0.00150333	4.46225e-06	0.152554
PTPN11	TRAP1	0.0674136	0.000682526	1.05993e-14	0.347579
PTPN6	EHMT2	0.0099141	0.000407591	2.83103e-10	0.047046
PTPN6	KDM1A	0.00942343	2.5767e-11	0.00691873	0.101364
PTPN6	PSMB2	0.0149797	0.000237034	0.00052537	0.467018
PTPN6	SLC16A1	0.00220974	0.00285682	7.24963e-06	0.0896722
RAC2	RAC3	0.0790048	6.52934e-16	0.00136732	3.10945e-05
RAC3	RAC2	0.0790048	6.52934e-16	0.00136732	3.10945e-05
RAD50	EPHB4	0.0151081	0.00237401	2.89145e-16	0.222526
RAD50	SPHK1	0.12525	5.24241e-07	0.000108882	0.123645
RAD50	WNT16	0.112773	1.10961e-05	5.4406e-09	0.428691
RET	TOP2A	0.106299	0.0141736	0.00372567	0.411261
RIPK1	ATP5J2	0.0210425	1.14161e-15	4.60743e-16	0.159431
ROCK1	WNT6	0.00139558	0.0110299	0.0129338	0.22512
ROCK2	CHEK1	0.0328168	0.000155226	3.70967e-05	0.180664
ROCK2	KDM1A	0.0550494	3.17783e-05	1.61319e-06	0.0479877
ROCK2	PAK1	0.0773278	0.00353162	0.0139894	0.432192
ROCK2	PGP	0.0175002	2.20983e-16	1.83398e-07	0.433773
ROCK2	PLK1	0.0214403	0.00377966	0.000670614	0.26071
ROCK2	RPS6KA1	0.0102534	1.3772e-05	1.28111e-08	0.3076
ROCK2	WNT4	0.056655	0.000127259	2.27025e-10	0.0902941
RPS6KA1	AKR1B10	0.00251107	1.11276e-05	0.0309744	0.275084
RPS6KA1	BRAF	0.0254121	1.06397e-08	9.57609e-07	0.297046
RPS6KA1	HK2	0.032095	3.07481e-06	3.2356e-11	0.245536
RPS6KA1	HSP90B1	0.00101247	8.83833e-18	6.89956e-07	0.35163
RPS6KA1	MAP3K2	0.0179575	0.00985962	0.00159388	0.270109
RPS6KA1	NPEPPS	0.0267983	3.23514e-08	1.65288e-05	0.257476
RPS6KA1	PIK3CA	0.00342029	1.22605e-05	3.75948e-05	0.379633
RPS6KA1	POLR1A	0.0499064	7.78747e-10	5.62263e-09	0.407227
RPS6KA1	ROCK2	0.0102534	1.3772e-05	1.28111e-08	0.3076
RPS6KA1	SMYD2	0.0348714	0.00021502	0.000220335	0.429011
RPS6KA1	TBK1	0.0422736	4.132e-05	1.08499e-06	0.439885
RPS6KA1	WNT5B	0.0697758	4.132e-05	0.00120668	0.337469
RPS6KA2	HK2	0.0071034	0.00363519	0.00507431	0.211847
RPS6KA3	EZH2	0.00568547	0.000229475	2.81749e-15	0.189264
RPS6KB1	AKT1	0.139299	1.3778e-08	2.70264e-05	0.00953714
RPS6KB1	ATP5O	0.000152336	0.000313088	0.000728674	0.236492
RPS6KB1	CMPK1	0.0376034	1.78356e-08	2.27101e-05	0.131215
RPS6KB1	DYRK1A	0.00290992	0.00279909	5.60132e-05	0.191236
RPS6KB1	FGFR1	0.0165108	0.00127739	3.71717e-05	0.487984
RPS6KB1	FYN	0.00145833	0.0353811	0.0414722	0.355308
RPS6KB1	PLK2	0.061131	0.000382652	0.000197066	0.316982
RXRG	DNMT1	0.0379931	2.2886e-06	1.08058e-07	0.42775
RXRG	MAST1	0.0790048	1.66141e-07	0.000909616	0.233755
RXRG	SLC16A1	0.106485	5.82874e-07	4.4079e-09	0.145429
SCD	ARFGAP1	0.064425	5.65874e-06	4.28898e-06	0.187664
SCD	CAMK2B	0.130901	3.40857e-05	4.93267e-13	0.233151
SCD	ERBB2	0.0406129	0.00046584	5.44429e-05	0.483631
SCD	PIK3CG	0.0641028	0.00426947	0.00234287	0.402288
SGK1	PARP2	0.0824225	5.81173e-05	5.48198e-13	0.452679
SH2B3	SMYD2	0.0186865	0.000301635	8.13883e-05	0.425351
SIRT1	ARFGAP1	0.0139113	2.26807e-07	1.5788e-08	0.0937233
SIRT1	ATP5J2	0.00939296	7.08309e-14	0.00155284	0.323965
SIRT1	COL1A1	0.0521148	3.6824e-05	1.19466e-10	0.247917
SIRT1	DGKI	0.00739448	0.0205869	5.73773e-11	0.25561
SIRT1	EPHB4	0.119296	0.00853978	1.74908e-16	0.273592
SIRT1	EZH2	0.0180381	5.26776e-10	1.89768e-15	0.445589
SIRT1	LIMK1	0.0063565	3.08781e-13	7.05814e-08	0.248823
SIRT1	PDK1	0.0685055	7.33885e-06	0.0001533	0.280202
SIRT1	SPHK1	0.00659453	1.11914e-12	1.12137e-12	0.0492315
SIRT1	SRC	0.0306412	0.00169125	1.52291e-13	0.490028
SIRT1	STK39	0.0972842	0.0067074	0.00126578	0.420269
SIRT1	TOP2A	0.024265	3.50706e-06	7.40561e-11	0.162113
SLC16A1	ERBB2	0.000298083	2.34341e-17	6.90406e-06	0.0265059
SLC16A1	MCL1	0.00127566	2.69053e-10	4.22128e-07	0.466076
SLC16A1	PTPN6	0.00220974	0.00285682	7.24963e-06	0.0896722
SLC16A1	RXRG	0.106485	5.82874e-07	4.4079e-09	0.145429
SLC16A1	STAT5B	0.00474653	0.00173273	9.85158e-06	0.0918754
SMO	KIT	0.00987384	0.00205066	0.00288739	0.0521455
SMYD2	ATM	0.00469342	0.00121121	0.0173813	0.353194
SMYD2	BCL2L2	0.160137	0.00546249	2.77034e-11	0.375848
SMYD2	CHRM1	0.0203742	9.73814e-09	2.47992e-05	0.297544
SMYD2	DGKD	0.0663111	4.64936e-05	2.5736e-05	0.130184
SMYD2	KDR	0.0508293	0.0121907	9.61071e-06	0.198219
SMYD2	KIT	0.0508293	0.0055833	3.30613e-07	0.183187
SMYD2	PIKFYVE	0.00776635	0.000121245	0.00590672	0.13985
SMYD2	PRKAB1	0.0321301	0.000892921	2.01422e-08	0.233702
SMYD2	PRKD2	0.129659	0.00140997	0.0021047	0.111278
SMYD2	PTPN11	0.0262306	0.00150333	4.46225e-06	0.152554
SMYD2	RPS6KA1	0.0348714	0.00021502	0.000220335	0.429011
SMYD2	SH2B3	0.0186865	0.000301635	8.13883e-05	0.425351
SMYD2	WNT11	0.0516155	0.0020175	4.36121e-11	0.207796
SPHK1	DGKD	0.0354758	0.00274099	6.60473e-07	0.33173
SPHK1	FGFR4	0.0648572	0.000161453	7.24037e-08	0.0804327
SPHK1	IKBKB	0.0714985	0.000779469	0.000744499	0.275706
SPHK1	MAP2	0.00742181	8.7605e-05	0.00186894	0.314548
SPHK1	RAD50	0.12525	5.24241e-07	0.000108882	0.123645
SPHK1	SIRT1	0.00659453	1.11914e-12	1.12137e-12	0.0492315
SRC	DYRK1A	0.0306412	0.000516109	0.000159339	0.122899
SRC	FGFR1	0.000576177	0.000758073	3.12659e-05	0.0132329
SRC	ITK	0.0470203	4.60989e-05	6.75402e-09	0.0295442
SRC	LTA4H	0.0494801	0.0181558	4.28905e-18	0.493102
SRC	MAP3K8	0.0248182	0.00148785	1.55698e-09	0.375298
SRC	MAPK8	0.0191174	0.0160349	0.044437	0.365685
SRC	NR1H3	0.0538308	2.04886e-05	2.24024e-06	0.307156
SRC	PRKCQ	0.0354758	0.000892921	1.41041e-13	0.138588
SRC	PTGS1	0.186116	0.000121739	1.11233e-09	0.222952
SRC	SIRT1	0.0306412	0.00169125	1.52291e-13	0.490028
SRC	TBK1	0.08115	0.0204796	4.2002e-14	0.249054
SRC	TGFBR1	0.0428367	3.01971e-05	1.02109e-10	0.0103722
STAT5B	EPHA2	0.00594582	7.78642e-07	8.08025e-10	0.197846
STAT5B	SLC16A1	0.00474653	0.00173273	9.85158e-06	0.0918754
STAT5B	WNT4	0.11241	7.02576e-05	1.72876e-05	0.0222415
STK39	ITK	0.00325503	2.70572e-05	3.75565e-17	0.171282
STK39	LTA4H	0.0917535	9.44684e-06	0.000821759	0.158293
STK39	PLK2	0.0697758	2.12834e-05	1.30083e-15	0.230575
STK39	PRKAB1	0.00942195	0.0116163	2.98339e-07	0.0752621
STK39	SIRT1	0.0972842	0.0067074	0.00126578	0.420269
SYK	EHMT2	0.00606147	2.14927e-06	6.02766e-12	0.0506175
SYK	PTK2	0.000857568	0.000466276	3.39264e-07	0.0546864
TBK1	ATP5O	0.132542	1.50527e-07	9.27307e-07	0.469505
TBK1	AXL	0.0613999	0.0230405	9.45124e-08	0.269487
TBK1	EDNRA	0.08115	0.000198496	2.31309e-05	0.200191
TBK1	EEF2K	0.0191723	0.00853978	1.55072e-07	0.102323
TBK1	EGFR	0.131166	1.66032e-07	0.000339134	0.0658804
TBK1	KDR	0.00137558	0.000516109	0.00387696	0.146922
TBK1	PLK3	0.0133903	2.28037e-06	0.0251087	0.309839
TBK1	RPS6KA1	0.0422736	4.132e-05	1.08499e-06	0.439885
TBK1	SRC	0.08115	0.0204796	4.2002e-14	0.249054
TBK1	WNT10A	0.0164168	0.00045188	6.87814e-12	0.246833
TBK1	WNT2B	0.000947481	0.00012603	0.00361672	0.0792955
TBK1	WNT4	0.0470203	1.00086e-05	0.000700557	0.150227
TEK	EHMT2	0.00209631	1.0387e-06	1.95231e-09	0.00962598
TGFBR1	ARFGAP1	0.0306412	2.26807e-07	5.79099e-06	0.206143
TGFBR1	BRD2	0.0119235	1.8228e-06	2.5993e-06	0.484022
TGFBR1	DDR1	0.0347784	2.15316e-06	3.07578e-12	0.330859
TGFBR1	EHMT2	0.0135755	2.72006e-11	2.42513e-08	0.268777
TGFBR1	LDLRAP1	0.0139113	0.000758417	7.24763e-06	0.325404
TGFBR1	SRC	0.0428367	3.01971e-05	1.02109e-10	0.0103722
TLR7	BRAF	0.0487048	0.00568637	9.361e-06	0.381641
TOP1MT	AURKC	0.0220009	0.000135085	7.89823e-05	0.252963
TOP1MT	CMPK1	0.000576177	2.7279e-08	9.50698e-05	0.021051
TOP1MT	DYRK1A	0.0790048	4.7616e-10	6.14434e-09	0.392231
TOP1MT	MAPK9	0.00871266	6.29351e-09	3.55012e-13	0.187753
TOP1	MAPK11	0.00391362	0.000864785	2.6494e-10	0.407494
TOP1	PRKCQ	0.0354758	0.00659763	3.2935e-14	0.111652
TOP2A	ATP5S	0.03325	0.000130674	0.00500875	0.495713
TOP2A	AXL	0.179435	3.68352e-19	1.10471e-05	0.375866
TOP2A	CAMK2G	0.0400126	5.27172e-10	2.62552e-10	0.247099
TOP2A	CMPK1	0.0685055	7.46273e-09	0.000302327	0.381285
TOP2A	DGKD	0.0139113	0.00578415	0.000236975	0.483542
TOP2A	FGFR4	0.10019	0.00045273	8.21512e-11	0.392533
TOP2A	ITK	0.0226003	0.00568637	4.00532e-09	0.426914
TOP2A	JAK1	0.130683	7.82245e-15	0.0874717	0.495127
TOP2A	KIT	0.0570838	2.43175e-12	7.04535e-11	0.439246
TOP2A	LCK	0.134071	2.98726e-06	0.00134999	0.400671
TOP2A	MAP3K8	0.0538308	5.89373e-13	2.33836e-08	0.425991
TOP2A	PDGFRA	0.0211536	5.27172e-10	7.34222e-06	0.499694
TOP2A	PIK3CD	0.0170207	3.5124e-08	1.92481e-05	0.2162
TOP2A	PLK2	0.033439	1.00391e-11	2.45502e-10	0.413908
TOP2A	RET	0.106299	0.0141736	0.00372567	0.411261
TOP2A	SIRT1	0.024265	3.50706e-06	7.40561e-11	0.162113
TOP2B	CDK4	0.12525	3.33067e-10	0.00116474	0.0495158
TRAP1	DGKE	0.0117428	0.00515066	5.80263e-11	0.445251
TRAP1	LTA4H	0.0627532	4.132e-05	1.39136e-07	0.386989
TRAP1	LYN	0.0234815	6.57483e-06	0.00448139	0.256872
TRAP1	PPM1D	0.18768	8.07935e-08	6.49611e-05	0.442444
TRAP1	PRKAA1	0.0613999	0.00180612	7.71257e-09	0.308578
TRAP1	PRKAB1	0.025694	0.00242861	1.027e-11	0.266609
TRAP1	PTPN11	0.0674136	0.000682526	1.05993e-14	0.347579
TUBB1	CDK1	0.0568328	7.178e-14	1.19141e-12	0.0397077
TYMS	MAPK14	0.051012	0.00984185	3.66697e-09	0.468244
WEE1	WNT2	0.00214219	0.00384715	7.33135e-10	0.351719
WNT10A	FASN	0.0819463	8.58998e-06	3.259e-20	0.301506
WNT10A	TBK1	0.0164168	0.00045188	6.87814e-12	0.246833
WNT10B	ATP5S	0.016252	8.44246e-05	0.0021354	0.216094
WNT10B	BCL2L1	0.016014	0.000179982	1.29654e-10	0.139992
WNT10B	FLT1	0.0428298	0.00988454	9.5184e-09	0.120429
WNT10B	KDR	0.0404463	0.00507144	0.000458147	0.178531
WNT10B	XIAP	0.000317663	0.000248621	0.0230673	0.164335
WNT11	EPHB4	0.165704	0.000121739	6.48101e-14	0.195891
WNT11	IKBKE	0.00987384	1.54177e-07	6.81912e-06	0.28173
WNT11	LIMK1	0.0613999	0.0003863	8.81533e-06	0.169043
WNT11	PTGS2	0.00621355	0.000374548	1.26386e-09	0.084857
WNT11	SMYD2	0.0516155	0.0020175	4.36121e-11	0.207796
WNT11	YES1	0.0568328	0.0140039	0.000103765	0.183276
WNT16	FGFR4	0.18768	0.000236573	7.59604e-12	0.418617
WNT16	RAD50	0.112773	1.10961e-05	5.4406e-09	0.428691
WNT1	CAMK2D	0.00321412	0.000288879	0.0868795	0.489903
WNT2B	TBK1	0.000947481	0.00012603	0.00361672	0.0792955
WNT2	BRD2	0.0382171	0.0183608	4.8755e-06	0.414477
WNT2	EHMT2	0.0123411	2.75864e-09	7.14081e-10	0.220767
WNT2	KDM1A	0.0537568	8.50441e-07	1.08971e-09	0.147863
WNT2	WEE1	0.00214219	0.00384715	7.33135e-10	0.351719
WNT3A	DNMT1	0.168334	0.000786546	0.0148945	0.372934
WNT3A	EHMT2	0.0306412	0.034981	7.4661e-10	0.108009
WNT4	BRAF	0.0724797	3.32247e-06	0.000377419	0.122721
WNT4	COL1A1	0.0254121	1.05463e-07	0.000111501	0.318244
WNT4	DGKG	0.0409187	0.00168547	2.0253e-09	0.103691
WNT4	HK2	0.00686608	1.8e-05	3.27996e-21	0.203052
WNT4	LIG3	0.0533105	6.20482e-12	0.000212991	0.377625
WNT4	LIMK1	0.069873	3.53208e-06	3.54477e-09	0.223201
WNT4	MET	0.0910362	0.0183608	2.35152e-09	0.301328
WNT4	PIK3CA	0.00865316	0.00064766	2.85813e-06	0.210852
WNT4	ROCK2	0.056655	0.000127259	2.27025e-10	0.0902941
WNT4	STAT5B	0.11241	7.02576e-05	1.72876e-05	0.0222415
WNT4	TBK1	0.0470203	1.00086e-05	0.000700557	0.150227
WNT5B	RPS6KA1	0.0697758	4.132e-05	0.00120668	0.337469
WNT6	FASN	0.00827009	0.00955166	1.87801e-09	0.23619
WNT6	PRKD1	0.130683	0.00253829	0.000467383	0.102021
WNT6	ROCK1	0.00139558	0.0110299	0.0129338	0.22512
WNT7B	PRKAB1	0.0891299	2.58562e-05	1.23813e-08	0.320891
WNT9B	ATP5J	0.027104	0.00177108	5.67458e-07	0.327625
WNT9B	KDM1A	0.00192705	5.6123e-07	2.80013e-15	0.114423
WNT9B	KIF11	0.0349417	3.14097e-05	1.2127e-14	0.468688
WNT9B	PLK1	0.0306412	2.14927e-06	8.48585e-10	0.444701
XIAP	WNT10B	0.000317663	0.000248621	0.0230673	0.164335
XPO1	AKT1	0.0763689	1.94984e-08	7.18622e-10	0.383062
XPO1	CMPK1	0.00782692	2.15241e-08	1.62483e-06	0.368332
YES1	WNT11	0.0568328	0.0140039	0.000103765	0.183276
ZAP70	ATP5I	0.0467863	0.00274324	6.1538e-06	0.365205
ZAP70	CHEK1	0.0206408	0.000186739	0.00252257	0.188642
ZAP70	KDM1A	0.151051	6.82248e-08	0.000753025	0.123023
ZAP70	KIF11	0.0613999	0.00128074	0.00193286	0.243101
AKR1B10	CAMK2A	0.00420916	7.55146e-05	8.41113e-11	0.357689
AKR1B10	MAPK9	0.0613999	4.132e-05	3.17021e-12	0.146033
AKR1B10	PLK2	0.134991	0.000193184	1.38435e-11	0.442533
AKR1B1	CDK7	0.0536795	0.00378267	4.7294e-09	0.249072
ARFGAP1	FGFR2	0.0186865	1.73875e-05	7.72559e-08	0.072739
ARFGAP1	MDM2	0.00754449	1.93335e-05	4.69804e-06	0.369487
ARFGAP1	TBK1	0.0801179	0.00106757	1.70242e-05	0.155468
AR	WNT10B	0.00942343	0.0292371	0.0074229	0.24996
ATM	ATP5H	0.064425	7.08202e-17	4.27694e-06	0.359377
ATP5G3	ITK	0.00568547	1.49223e-09	1.42902e-15	0.359697
ATP5H	ATM	0.064425	7.08202e-17	4.27694e-06	0.359377
ATP5H	BIRC2	0.0697758	0.00205239	1.23183e-06	0.35904
ATP5H	BIRC3	0.159475	0.00577974	1.23183e-06	0.334466
ATP5H	BMP1	0.00226056	0.00018637	2.60576e-08	0.440223
ATP5H	DGKQ	0.058094	0.00205066	0.000182338	0.392835
ATP5H	FGFR1	0.00616945	8.42444e-14	0.00197061	0.489779
ATP5H	FGFR3	0.0199707	0.000394529	0.00361705	0.331943
ATP5H	FLT4	0.155665	2.71765e-17	1.62234e-06	0.355681
ATP5H	MMP2	0.00873598	5.12814e-14	1.34896e-10	0.496193
ATP5H	PTK2B	0.00155191	9.33323e-19	7.43785e-09	0.415507
ATP5H	RAD50	0.0054072	4.1276e-05	0.00206242	0.3748
ATP5H	TLR7	0.0915632	8.14557e-13	0.00662536	0.381445
ATP5H	TNKS	1.15277e-05	4.26616e-19	1.00209e-05	0.424125
ATP5H	WNT2B	0.0470203	0.00176883	0.00201071	0.448645
ATP5I	BCL2L11	0.0423265	0.000564413	1.22752e-12	0.377146
ATP5J2	CSF1R	0.000196479	2.22834e-13	1.61679e-09	0.0782472
ATP5J2	FGF1	0.00986635	2.85254e-06	2.18857e-13	0.172917
ATP5J2	FGFR4	0.0220009	1.39385e-06	3.70926e-10	0.320091
ATP5J2	FLT4	0.00100671	5.53674e-19	9.82141e-15	0.0208733
ATP5J2	ITK	0.00137558	9.44634e-13	9.38129e-14	0.295536
ATP5J2	PDGFRB	0.000196479	7.96346e-15	1.67848e-09	0.0311078
ATP5J2	RAD50	0.00143735	7.20582e-08	4.02118e-13	0.360266
ATP5J	KCNJ8	0.00311271	0.00111972	0.000488061	0.351168
ATP5J	PTPN6	0.0784694	0.00594039	0.000765835	0.396122
ATP5L	HCK	0.00248396	0.00238884	1.82623e-05	0.209182
ATP5L	KCNJ8	0.00296175	0.0112707	0.000153148	0.104242
ATP5O	PTK2	0.00525653	0.00107041	2.24085e-15	0.48173
ATP5S	SPHK1	0.0320168	1.35722e-05	0.00342901	0.198485
AURKA	MAP2K5	0.0145156	2.18549e-14	0.000454507	0.348787
BCL2L11	ATP5I	0.0423265	0.000564413	1.22752e-12	0.377146
BCL2L11	IDUA	0.00321412	0.0309095	8.2016e-11	0.334768
BCL2L1	BRD3	0.00573404	1.2923e-05	6.82105e-08	0.150955
BCL2L1	PTPN11	0.0925018	0.00209633	5.09374e-20	0.40609
BIRC2	ATP5H	0.0697758	0.00205239	1.23183e-06	0.35904
BIRC3	ATP5H	0.159475	0.00577974	1.23183e-06	0.334466
BIRC3	MAPK7	0.01291	0.0128253	8.51034e-08	0.421335
BMP1	ATP5H	0.00226056	0.00018637	2.60576e-08	0.440223
BRAF	FGF1	0.0458577	5.65874e-06	1.86471e-13	0.257796
BRAF	MAPK10	0.00502774	0.00145392	5.13185e-07	0.471815
BRD3	BCL2L1	0.00573404	1.2923e-05	6.82105e-08	0.150955
BRD3	KDM1A	0.105579	0.020345	0.00539367	0.180593
BTK	DGKA	0.0627532	2.60128e-05	0.000205779	0.177945
BTK	PTPN11	0.172846	0.0068463	2.2157e-07	0.0604433
CAMK2A	AKR1B10	0.00420916	7.55146e-05	8.41113e-11	0.357689
CAMK2A	CLK2	0.117605	0.0119451	0.000191945	0.308773
CAMK2A	EZH2	0.0133636	7.63206e-20	1.20697e-06	0.393599
CAMK2A	STK39	0.0613999	3.94182e-07	1.83656e-14	0.0936523
CAMK2A	TOP1MT	0.00920066	1.63181e-06	8.25573e-09	0.380681
CAMK2G	LIMK1	0.154385	0.00180459	0.00544232	0.230539
CAMK2G	TOP1	0.0854106	0.00425938	1.03164e-07	0.109217
CDK6	MAPK9	0.00577864	2.1246e-05	5.87103e-06	0.127643
CDK7	AKR1B1	0.0536795	0.00378267	4.7294e-09	0.249072
CHEK1	KCNJ8	6.01691e-05	5.2051e-12	0.000877588	0.435088
CHEK1	MDM2	0.00162845	4.63205e-05	1.84766e-19	0.333116
CHEK1	PTPN6	0.0133636	4.14816e-11	7.33282e-06	0.0892457
CHEK1	WNT1	0.0288272	4.57632e-06	4.03558e-13	0.465205
CHRM1	PDK1	0.00573404	4.59735e-16	0.000149536	0.462718
CHRM1	PTK2	0.00942343	0.00569291	1.33251e-07	0.17576
CHRM1	SRC	0.0389196	0.00557901	0.00050044	0.344132
CLK2	CAMK2A	0.117605	0.0119451	0.000191945	0.308773
CMPK1	POLR1A	0.0116284	6.2811e-11	0.00522974	0.426097
CSF1R	ATP5J2	0.000196479	2.22834e-13	1.61679e-09	0.0782472
CSF1R	PDK1	0.0175128	0.000281427	1.45909e-14	0.482671
CSF1R	WNT16	0.00175508	0.000236573	1.63292e-10	0.152696
DGKA	BTK	0.0627532	2.60128e-05	0.000205779	0.177945
DGKA	EDNRA	0.0262306	5.74278e-05	2.41502e-05	0.265792
DGKD	EPHB3	0.00140516	7.00052e-06	0.00219318	0.0407383
DGKD	PIK3CA	0.00621355	2.15967e-06	0.0475829	0.254758
DGKG	KDM1A	0.00479731	2.41566e-06	4.85124e-05	0.146122
DGKG	LDLRAP1	0.0136846	9.73965e-07	5.59308e-05	0.198325
DGKI	FLT3	0.175594	0.000325768	0.000126383	0.157156
DGKQ	ATP5H	0.058094	0.00205066	0.000182338	0.392835
DGKQ	PRKD3	0.163347	0.000121245	1.33778e-11	0.486421
EDNRA	DGKA	0.0262306	5.74278e-05	2.41502e-05	0.265792
EEF2K	WNT3	0.170512	0.00279795	0.00106855	0.264441
EPHB3	DGKD	0.00140516	7.00052e-06	0.00219318	0.0407383
EPHB3	FLT4	0.0310235	0.000421735	5.74307e-07	0.194985
EPHB3	ITK	0.0103115	9.11084e-07	7.76907e-06	0.00708511
EPHB4	ITK	0.0378509	0.000105226	5.64485e-17	0.0247646
EZH2	CAMK2A	0.0133636	7.63206e-20	1.20697e-06	0.393599
EZH2	FGF1	0.0108367	2.39431e-11	2.38546e-07	0.290987
EZH2	FGFR2	0.00474653	0.0024246	1.30617e-12	0.0431192
EZH2	FLT4	0.0467863	2.8873e-12	9.43342e-10	0.337558
FGF1	ATP5J2	0.00986635	2.85254e-06	2.18857e-13	0.172917
FGF1	BRAF	0.0458577	5.65874e-06	1.86471e-13	0.257796
FGF1	EZH2	0.0108367	2.39431e-11	2.38546e-07	0.290987
FGF1	PDK1	0.0123411	1.73656e-06	1.87886e-11	0.491716
FGFR1	ATP5H	0.00616945	8.42444e-14	0.00197061	0.489779
FGFR1	PTK2	0.00400497	0.00878715	9.11871e-06	0.00761816
FGFR2	ARFGAP1	0.0186865	1.73875e-05	7.72559e-08	0.072739
FGFR2	EZH2	0.00474653	0.0024246	1.30617e-12	0.0431192
FGFR3	ATP5H	0.0199707	0.000394529	0.00361705	0.331943
FGFR4	ATP5J2	0.0220009	1.39385e-06	3.70926e-10	0.320091
FGFR4	MET	0.0470203	2.11992e-05	8.25949e-10	0.315774
FLT3	DGKI	0.175594	0.000325768	0.000126383	0.157156
FLT4	ATP5H	0.155665	2.71765e-17	1.62234e-06	0.355681
FLT4	ATP5J2	0.00100671	5.53674e-19	9.82141e-15	0.0208733
FLT4	EPHB3	0.0310235	0.000421735	5.74307e-07	0.194985
FLT4	EZH2	0.0467863	2.8873e-12	9.43342e-10	0.337558
FLT4	LIMK1	0.0356627	0.00505578	6.46621e-12	0.117
FLT4	PTK2	0.00474653	0.000222612	3.21726e-10	0.129829
FLT4	WNT16	0.0228561	4.132e-05	2.05393e-19	0.0540112
GART	PTPN6	0.11738	5.26776e-10	7.94809e-06	0.463322
HCK	ATP5L	0.00248396	0.00238884	1.82623e-05	0.209182
HCK	MRE11A	0.0329194	3.00987e-05	0.00126428	0.363908
HCK	PSMB2	0.0772613	3.54886e-06	2.94486e-07	0.451879
HDAC6	TBK1	0.127354	0.00012603	2.1323e-08	0.44566
HK2	ITK	0.0117428	0.0206073	2.71565e-06	0.0537269
HK2	NR1H3	0.0354758	1.1809e-05	4.94789e-08	0.244381
HK2	RXRB	0.00988316	5.83625e-05	2.07846e-16	0.27743
HSP90AB1	TUBB1	0.031417	3.05695e-09	2.51817e-21	0.30888
HSPA2	RAC3	0.0222659	1.58609e-05	0.001133	0.44168
IDUA	BCL2L11	0.00321412	0.0309095	8.2016e-11	0.334768
IKBKE	PTPN11	0.0117428	4.41963e-10	0.00268972	0.301577
ITK	ATP5G3	0.00568547	1.49223e-09	1.42902e-15	0.359697
ITK	ATP5J2	0.00137558	9.44634e-13	9.38129e-14	0.295536
ITK	EPHB3	0.0103115	9.11084e-07	7.76907e-06	0.00708511
ITK	EPHB4	0.0378509	0.000105226	5.64485e-17	0.0247646
ITK	HK2	0.0117428	0.0206073	2.71565e-06	0.0537269
ITK	LIMK1	0.0334327	0.00579299	6.40736e-10	0.00813344
ITK	MET	0.0263655	1.1071e-05	1.17774e-09	0.209768
ITK	PAK1	0.0508293	0.000582727	3.08484e-10	0.446531
ITK	PDK1	0.0123411	0.000439327	1.67734e-17	0.168848
KCNJ8	ATP5J	0.00311271	0.00111972	0.000488061	0.351168
KCNJ8	ATP5L	0.00296175	0.0112707	0.000153148	0.104242
KCNJ8	CHEK1	6.01691e-05	5.2051e-12	0.000877588	0.435088
KDM1A	BRD3	0.105579	0.020345	0.00539367	0.180593
KDM1A	DGKG	0.00479731	2.41566e-06	4.85124e-05	0.146122
KDM1A	RXRA	0.0409187	5.6123e-07	9.07898e-05	0.144114
KDM1A	SYK	0.0193303	3.49306e-11	5.54892e-05	0.13491
KDM1A	TGFBR1	0.00579637	7.50541e-09	5.47945e-05	0.0225968
LDLRAP1	DGKG	0.0136846	9.73965e-07	5.59308e-05	0.198325
LIG3	LYN	0.10335	0.0141835	5.48101e-06	0.412309
LIMK1	CAMK2G	0.154385	0.00180459	0.00544232	0.230539
LIMK1	FLT4	0.0356627	0.00505578	6.46621e-12	0.117
LIMK1	ITK	0.0334327	0.00579299	6.40736e-10	0.00813344
LIMK1	SGK1	0.014312	0.00570383	0.00204422	0.392408
LYN	LIG3	0.10335	0.0141835	5.48101e-06	0.412309
MAP2K5	AURKA	0.0145156	2.18549e-14	0.000454507	0.348787
MAP2K5	TOP1	0.0151081	0.00047962	0.00136114	0.171904
MAP3K2	PLK3	0.0627532	0.000193184	0.00197589	0.103798
MAPK10	BRAF	0.00502774	0.00145392	5.13185e-07	0.471815
MAPK10	PAK1	0.0891299	0.00245283	0.000116159	0.066911
MAPK10	POLR1A	0.00803042	0.000452554	0.0819664	0.472224
MAPK10	TOP1MT	0.18768	3.65386e-07	2.2371e-07	0.235248
MAPK7	BIRC3	0.01291	0.0128253	8.51034e-08	0.421335
MAPK7	MRE11A	0.0339181	0.00281631	1.26416e-08	0.246033
MAPK9	AKR1B10	0.0613999	4.132e-05	3.17021e-12	0.146033
MAPK9	CDK6	0.00577864	2.1246e-05	5.87103e-06	0.127643
MAPK9	PDK1	0.0220009	4.89938e-08	1.37142e-07	0.364264
MAPK9	STK39	0.0191174	0.000282105	1.32469e-07	0.0906139
MAPK9	XPO1	0.0427402	2.5686e-09	0.00278043	0.366733
MDM2	ARFGAP1	0.00754449	1.93335e-05	4.69804e-06	0.369487
MDM2	CHEK1	0.00162845	4.63205e-05	1.84766e-19	0.333116
MET	FGFR4	0.0470203	2.11992e-05	8.25949e-10	0.315774
MET	ITK	0.0263655	1.1071e-05	1.17774e-09	0.209768
MGLL	SMO	0.0270096	3.32247e-06	0.00385475	0.287575
MMP2	ATP5H	0.00873598	5.12814e-14	1.34896e-10	0.496193
MRE11A	HCK	0.0329194	3.00987e-05	0.00126428	0.363908
MRE11A	MAPK7	0.0339181	0.00281631	1.26416e-08	0.246033
NR1H3	HK2	0.0354758	1.1809e-05	4.94789e-08	0.244381
NR1H4	SRC	0.0475778	0.00759593	3.75857e-13	0.419061
PAK1	ITK	0.0508293	0.000582727	3.08484e-10	0.446531
PAK1	MAPK10	0.0891299	0.00245283	0.000116159	0.066911
PAK1	PLK2	0.0565509	2.79497e-10	9.78125e-10	0.288855
PAK1	PTPN6	0.058546	0.00214175	0.00106041	0.484697
PAK1	RAD50	0.00682288	0.0021364	4.04503e-06	0.490863
PARP1	SH2B3	0.18768	5.83625e-05	4.67161e-06	0.431801
PDGFRB	ATP5J2	0.000196479	7.96346e-15	1.67848e-09	0.0311078
PDK1	CHRM1	0.00573404	4.59735e-16	0.000149536	0.462718
PDK1	CSF1R	0.0175128	0.000281427	1.45909e-14	0.482671
PDK1	FGF1	0.0123411	1.73656e-06	1.87886e-11	0.491716
PDK1	ITK	0.0123411	0.000439327	1.67734e-17	0.168848
PDK1	MAPK9	0.0220009	4.89938e-08	1.37142e-07	0.364264
PDK1	RAD50	0.017012	0.00447519	1.1157e-15	0.260639
PDK2	SLC16A1	0.00402766	1.64236e-08	0.000163128	0.444914
PDPK1	SPHK1	0.0400126	8.28487e-07	2.79236e-08	0.431392
PDPK1	TOP1MT	0.0895879	1.10311e-06	3.46501e-08	0.25131
PIK3CA	DGKD	0.00621355	2.15967e-06	0.0475829	0.254758
PLK2	AKR1B10	0.134991	0.000193184	1.38435e-11	0.442533
PLK2	PAK1	0.0565509	2.79497e-10	9.78125e-10	0.288855
PLK2	POLR1A	0.0382171	0.00621089	3.54924e-11	0.368421
PLK3	MAP3K2	0.0627532	0.000193184	0.00197589	0.103798
PLK3	POLR1A	0.0288272	1.1072e-06	2.58857e-06	0.122952
PLK3	PTK2	0.0226003	0.000272884	7.56215e-05	0.269541
POLR1A	CMPK1	0.0116284	6.2811e-11	0.00522974	0.426097
POLR1A	MAPK10	0.00803042	0.000452554	0.0819664	0.472224
POLR1A	PLK2	0.0382171	0.00621089	3.54924e-11	0.368421
POLR1A	PLK3	0.0288272	1.1072e-06	2.58857e-06	0.122952
PORCN	TBK1	0.18446	0.000565978	1.01632e-08	0.334164
PRKD3	DGKQ	0.163347	0.000121245	1.33778e-11	0.486421
PSMB10	TOP1MT	0.170512	0.0006642	5.87157e-07	0.356428
PSMB2	HCK	0.0772613	3.54886e-06	2.94486e-07	0.451879
PSMB9	XPO1	0.0819463	0.000564413	1.14661e-10	0.492391
PTK2B	ATP5H	0.00155191	9.33323e-19	7.43785e-09	0.415507
PTK2	ATP5O	0.00525653	0.00107041	2.24085e-15	0.48173
PTK2	CHRM1	0.00942343	0.00569291	1.33251e-07	0.17576
PTK2	FGFR1	0.00400497	0.00878715	9.11871e-06	0.00761816
PTK2	FLT4	0.00474653	0.000222612	3.21726e-10	0.129829
PTK2	PLK3	0.0226003	0.000272884	7.56215e-05	0.269541
PTPN11	BCL2L1	0.0925018	0.00209633	5.09374e-20	0.40609
PTPN11	BTK	0.172846	0.0068463	2.2157e-07	0.0604433
PTPN11	IKBKE	0.0117428	4.41963e-10	0.00268972	0.301577
PTPN6	ATP5J	0.0784694	0.00594039	0.000765835	0.396122
PTPN6	CHEK1	0.0133636	4.14816e-11	7.33282e-06	0.0892457
PTPN6	GART	0.11738	5.26776e-10	7.94809e-06	0.463322
PTPN6	PAK1	0.058546	0.00214175	0.00106041	0.484697
RAC3	HSPA2	0.0222659	1.58609e-05	0.001133	0.44168
RAD50	ATP5H	0.0054072	4.1276e-05	0.00206242	0.3748
RAD50	ATP5J2	0.00143735	7.20582e-08	4.02118e-13	0.360266
RAD50	PAK1	0.00682288	0.0021364	4.04503e-06	0.490863
RAD50	PDK1	0.017012	0.00447519	1.1157e-15	0.260639
RAD50	SMO	0.0550494	0.000333202	7.11172e-11	0.250155
RPS6KA5	SPHK1	0.027332	2.02633e-05	3.88066e-06	0.453816
RXRA	KDM1A	0.0409187	5.6123e-07	9.07898e-05	0.144114
RXRB	HK2	0.00988316	5.83625e-05	2.07846e-16	0.27743
SGK1	LIMK1	0.014312	0.00570383	0.00204422	0.392408
SH2B3	PARP1	0.18768	5.83625e-05	4.67161e-06	0.431801
SLC16A1	PDK2	0.00402766	1.64236e-08	0.000163128	0.444914
SMO	MGLL	0.0270096	3.32247e-06	0.00385475	0.287575
SMO	RAD50	0.0550494	0.000333202	7.11172e-11	0.250155
SPHK1	ATP5S	0.0320168	1.35722e-05	0.00342901	0.198485
SPHK1	PDPK1	0.0400126	8.28487e-07	2.79236e-08	0.431392
SPHK1	RPS6KA5	0.027332	2.02633e-05	3.88066e-06	0.453816
SRC	CHRM1	0.0389196	0.00557901	0.00050044	0.344132
SRC	NR1H4	0.0475778	0.00759593	3.75857e-13	0.419061
STK39	CAMK2A	0.0613999	3.94182e-07	1.83656e-14	0.0936523
STK39	MAPK9	0.0191174	0.000282105	1.32469e-07	0.0906139
SYK	KDM1A	0.0193303	3.49306e-11	5.54892e-05	0.13491
TBK1	ARFGAP1	0.0801179	0.00106757	1.70242e-05	0.155468
TBK1	HDAC6	0.127354	0.00012603	2.1323e-08	0.44566
TBK1	PORCN	0.18446	0.000565978	1.01632e-08	0.334164
TGFBR1	KDM1A	0.00579637	7.50541e-09	5.47945e-05	0.0225968
TLR7	ATP5H	0.0915632	8.14557e-13	0.00662536	0.381445
TNKS	ATP5H	1.15277e-05	4.26616e-19	1.00209e-05	0.424125
TOP1MT	CAMK2A	0.00920066	1.63181e-06	8.25573e-09	0.380681
TOP1MT	MAPK10	0.18768	3.65386e-07	2.2371e-07	0.235248
TOP1MT	PDPK1	0.0895879	1.10311e-06	3.46501e-08	0.25131
TOP1MT	PSMB10	0.170512	0.0006642	5.87157e-07	0.356428
TOP1	CAMK2G	0.0854106	0.00425938	1.03164e-07	0.109217
TOP1	MAP2K5	0.0151081	0.00047962	0.00136114	0.171904
TRAP1	ZAP70	0.0795777	1.38789e-06	3.83804e-14	0.36915
TUBB1	HSP90AB1	0.031417	3.05695e-09	2.51817e-21	0.30888
WNT10B	AR	0.00942343	0.0292371	0.0074229	0.24996
WNT16	CSF1R	0.00175508	0.000236573	1.63292e-10	0.152696
WNT16	FLT4	0.0228561	4.132e-05	2.05393e-19	0.0540112
WNT1	CHEK1	0.0288272	4.57632e-06	4.03558e-13	0.465205
WNT2B	ATP5H	0.0470203	0.00176883	0.00201071	0.448645
WNT3	EEF2K	0.170512	0.00279795	0.00106855	0.264441
XPO1	MAPK9	0.0427402	2.5686e-09	0.00278043	0.366733
XPO1	PSMB9	0.0819463	0.000564413	1.14661e-10	0.492391
ZAP70	TRAP1	0.0795777	1.38789e-06	3.83804e-14	0.36915

## Sheet: b_all_combos_computational_SLs
All drug combinations were individual drugs have less than 4 targets and which target computational synthetic lethal (SL) pairs. No. of SL pairs targeted by the drug combination is shown.
Anchor_ID	Library_ID	Anchor_Drug_Name	Library_Drug_Name	no_of_SL_pairs
37	493	Crizotinib	Axitinib	1
37	63	Crizotinib	KIN001-127	1
37	292	Crizotinib	Masitinib	1
37	489	Crizotinib	Nilotinib	1
37	36	Crizotinib	PD-173074	1
37	153	Crizotinib	Midostaurin	1
37	333	Crizotinib	T0901317	1
113	333	Alpelisib	T0901317	1
119	568	Lapatinib	AR-C155858	1
119	81	Lapatinib	BGJ398	1
119	60	Lapatinib	BI-2536	1
119	416	Lapatinib	CAY10566	1
119	291	Lapatinib	KIN001-266	1
119	484	Lapatinib	Metformin	1
119	36	Lapatinib	PD-173074	2
119	333	Lapatinib	T0901317	1
194	357	Luminespid	MK-2206	1
196	490	Phenformin	Veliparib	1
196	219	Phenformin	AT-7519	1
196	417	Phenformin	Olaparib	1
196	418	Phenformin	AZD7762	1
196	60	Phenformin	BI-2536	1
196	315	Phenformin	BIX01294	1
196	326	Phenformin	GSK690693	1
196	523	Phenformin	GW843682X	1
196	444	Phenformin	LSD1-C76	1
196	357	Phenformin	MK-2206	1
196	537	Phenformin	SCH900776	1
196	204	Phenformin	Tipifarnib	1
246	215	Nutlin	AZD1208	1
246	418	Nutlin	AZD7762	1
246	151	Nutlin	QS11	1
246	537	Nutlin	SCH900776	1
246	566	Nutlin	SGI-1776	1
308	493	Foretinib	Axitinib	1
308	63	Foretinib	KIN001-127	1
308	292	Foretinib	Masitinib	1
308	489	Foretinib	Nilotinib	1
308	36	Foretinib	PD-173074	1
308	153	Foretinib	Midostaurin	1
308	333	Foretinib	T0901317	1
373	133	Pictilisib	Doxorubicin	1
373	134	Pictilisib	Etoposide	1
373	333	Pictilisib	T0901317	1
385	550	Navitoclax	AZ505	1
385	68	Navitoclax	BAY-1942	1
385	203	Navitoclax	BMS-345541	1
385	433	Navitoclax	EPZ-004777	1
385	275	Navitoclax	I-BET	2
385	442	Navitoclax	IMD-0354	1
385	163	Navitoclax	JQ1	2
385	444	Navitoclax	LSD1-C76	1
385	489	Navitoclax	Nilotinib	1
385	147	Navitoclax	NSC-87877	1
385	208	Navitoclax	Ispinesib	1
385	305	Navitoclax	TPCA-1	1
417	493	Olaparib	Axitinib	1
417	213	Olaparib	AZD5582	1
417	177	Olaparib	GSK650394	1
417	292	Olaparib	Masitinib	1
417	484	Olaparib	Metformin	2
417	489	Olaparib	Nilotinib	1
417	153	Olaparib	Midostaurin	1
417	310	Olaparib	YM 201636	1
417	268	Olaparib	YM155	1
425	207	Palbociclib	AS601245	1
425	215	Palbociclib	AZD1208	1
425	134	Palbociclib	Etoposide	1
425	135	Palbociclib	Gemcitabine	2
425	326	Palbociclib	GSK690693	1
425	531	Palbociclib	Tanzisertib	2
425	357	Palbociclib	MK-2206	1
425	566	Palbociclib	SGI-1776	1
425	253	Palbociclib	XMD14-99	1
425	191	Palbociclib	Zebularine	1
539	186	Decitabine	Bexarotene	1
539	446	Decitabine	MIM1	1
418	230	AZD7762	GSK269962A	1
418	530	AZD7762	Serdemetan	1
418	407	AZD7762	kb NB 142-70	1
418	147	AZD7762	NSC-87877	1
418	246	AZD7762	Nutlin	1
418	309	AZD7762	Y39983	1

## Sheet: c_highsynergy_computational_SLs
Highly synergistic drug combinations were individual drugs have less than 4 targets and which target computational synthetic lethal (SL) pairs. No. of SL pairs targeted by the drug combination is shown.
Anchor_ID	Library_ID	Anchor_Drug_Name	Library_Drug_Name	percentage_synergistic_celllines	no_of_SL_pairs
113	333	Alpelisib	T0901317	6.75676	1
119	60	Lapatinib	BI-2536	8.21918	1
119	333	Lapatinib	T0901317	8.21918	1
196	219	Phenformin	AT-7519	10.6667	1
196	60	Phenformin	BI-2536	8	1
196	537	Phenformin	SCH900776	8	1
373	133	Pictilisib	Doxorubicin	13.1579	1
373	134	Pictilisib	Etoposide	19.7368	1
373	333	Pictilisib	T0901317	10.5263	1
385	275	Navitoclax	I-BET	7.14286	2
385	442	Navitoclax	IMD-0354	15.7143	1
385	163	Navitoclax	JQ1	17.1429	2
385	489	Navitoclax	Nilotinib	7.14286	1
385	208	Navitoclax	Ispinesib	11.4286	1
417	177	Olaparib	GSK650394	8.86076	1
417	484	Olaparib	Metformin	22.7848	2
425	326	Palbociclib	GSK690693	6.94444	1
425	357	Palbociclib	MK-2206	6.94444	1
425	566	Palbociclib	SGI-1776	8.33333	1
418	230	AZD7762	GSK269962A	24.1935	1
418	530	AZD7762	Serdemetan	14.5161	1

## Sheet: d_experimental_SLs
Experimentally derived synthetic lethal gene pairs.
Gene 1	Gene 2
MUS81	ESPL1
MUS81	TRAF6
MUS81	TRIP6
MUS81	PLEKHH1
MUS81	CREBBP
MUS81	CHAF1A
MUS81	ZNF142
MUS81	TCF20
MUS81	UBAP2L
MUS81	TRIM15
MUS81	WASH2P
MUS81	GIT2
MUS81	NUDT4
MUS81	PLEK2
MUS81	STIL
MUS81	PTPLAD1
MUS81	POLR3K
MUS81	METTL2A
MUS81	FXYD1
MUS81	KLF6
MUS81	BRAF
MUS81	TMC8
MUS81	ZNF358
MUS81	FERMT1
MUS81	DDB1
MUS81	VWCE
MUS81	STX4
MUS81	C6orf58
MUS81	CDNF
MUS81	WDR36
MUS81	TOM1L1
MUS81	AGK
MUS81	ATL3
MUS81	SNW1
MUS81	SS18
MUS81	C17orf57
MUS81	PPL
MUS81	ARNTL2
MUS81	TBC1D16
MUS81	DCAF17
MUS81	SNX8
MUS81	CEBPE
MUS81	CEBPG
MUS81	PCNXL2
MUS81	ALDH1A3
MUS81	NPR2
MUS81	ZBTB48
MUS81	POLM
MUS81	C19orf2
MUS81	TRIM24
MUS81	UBR4
MUS81	LTK
MUS81	WDR91
MUS81	TBC1D25
MUS81	GDF7
MUS81	HOXA13
MUS81	AIF1L
MUS81	AP3S2
MUS81	CDK5RAP2
MUS81	AKNA
MUS81	PARN
MUS81	ALMS1
MUS81	KIAA2026
MUS81	TXNDC11
MUS81	RFTN1
MUS81	DAP3
MUS81	SEZ6L2
MUS81	TOX2
MUS81	SOX10
MUS81	MPP3
MUS81	PINK1
MUS81	SORBS3
MUS81	TMEM209
MUS81	SH3BP5L
MUS81	FOXRED2
MUS81	COPZ1
MUS81	NUP54
MUS81	GTF3C4
MUS81	PAFAH1B2
MUS81	DAD1
MUS81	TUBB
MUS81	KIF19
MUS81	RBP7
MUS81	IL4I1
MUS81	ZC4H2
MUS81	RNF41
MUS81	SH3BP2
MUS81	B3GNT4
MUS81	C19orf6
MUS81	NMT2
MUS81	FZD6
MUS81	BPNT1
MUS81	PA2G4
MUS81	POTEE
MUS81	PDE9A
MUS81	USP12
MUS81	ZNF496
MUS81	IRF6
MUS81	CACNB3
MUS81	INSR
MUS81	ECT2
MUS81	TSTD2
MUS81	MTMR11
MUS81	SUGT1
MUS81	RBMX
MUS81	ALDH16A1
MUS81	EBP
MUS81	MAPKAPK2
MUS81	DDB2
MUS81	SCLT1
MUS81	MAP3K7
MUS81	PPIL5
MUS81	PRSS27
MUS81	TNS1
MUS81	SRP9
MUS81	IL2RB
MUS81	CD59
MUS81	ABCC4
MUS81	GPC3
MUS81	TBCE
MUS81	ZNF700
MUS81	ROBO3
MUS81	CDC42EP5
MUS81	HIST2H2AB
MUS81	EIF4A1
MUS81	ADAM8
MUS81	TRMT6
MUS81	FER
MUS81	C21orf33
MUS81	RIPK1
MUS81	USP1
MUS81	DDX23
MUS81	PGBD4
MUS81	MXI1
MUS81	SHOX2
MUS81	GCH1
MUS81	BAI2
MUS81	SRBD1
MUS81	ZRANB2
MUS81	MXD1
MUS81	AP2A2
MUS81	CEP78
MUS81	RIPK2
MUS81	EIF5B
MUS81	DUS3L
MUS81	ST7
MUS81	ACP6
MUS81	GAGE2C
MUS81	ABTB1
MUS81	NKAP
MUS81	ZMYND15
MUS81	ASXL1
MUS81	GRAMD3
MUS81	FTL
MUS81	GTPBP8
MUS81	CARS2
MUS81	MRPL22
MUS81	EIF4E3
MUS81	ZNF17
MUS81	FZD2
MUS81	NT5C
MUS81	GRIN1
MUS81	BCL7B
MUS81	NLGN2
MUS81	BUB3
MUS81	LMNB2
MUS81	BUB1
MUS81	TUBGCP4
MUS81	MBP
MUS81	YME1L1
MUS81	GLIS1
MUS81	SUPT5H
MUS81	BAZ1A
MUS81	C2CD2L
MUS81	SLC25A15
MUS81	UFC1
MUS81	ODF2L
MUS81	DDX52
MUS81	S1PR2
MUS81	FANCD2
MUS81	CHST12
MUS81	RAMP1
MUS81	EHD2
MUS81	KIF20A
MUS81	PTP4A1
MUS81	MARK1
MUS81	CPSF4
MUS81	MDFI
MUS81	ACADVL
MUS81	GPC1
MUS81	SMTNL2
MUS81	ZNF133
MUS81	LANCL1
MUS81	NFIX
MUS81	NAPB
MUS81	SLU7
MUS81	ZNF747
MUS81	SF3A2
MUS81	FOXD3
MUS81	WNT7B
MUS81	FRG1
MUS81	TMEM126B
MUS81	PJA1
MUS81	SKP1
MUS81	BOLA1
MUS81	GDAP1
MUS81	ELK4
MUS81	YTHDC2
MUS81	SYT7
MUS81	EEF2
MUS81	PTPRF
MUS81	ATXN7L1
MUS81	CRKL
MUS81	C3orf33
MUS81	POLB
MUS81	ICAM1
MUS81	PCDHA1
MUS81	SOS2
MUS81	C14orf1
MUS81	UIMC1
MUS81	PAQR6
MUS81	ZNF592
MUS81	POLR2L
MUS81	KHSRP
MUS81	TMEM123
MUS81	ETV3
MUS81	PRKAR1A
MUS81	CRYZL1
MUS81	BTN3A2
MUS81	GLUD1
MUS81	HSPE1
MUS81	OXSR1
MUS81	CPPED1
MUS81	C1orf85
MUS81	TFB1M
MUS81	HTR6
MUS81	TMEM147
MUS81	C17orf76
MUS81	WDR45L
MUS81	NFYA
MUS81	DUS2L
MUS81	STX12
MUS81	LONP2
MUS81	SMN2
MUS81	TBPL1
MUS81	PRSS3
MUS81	QARS
MUS81	HOMER3
MUS81	SFRS2
MUS81	STUB1
MUS81	NUAK2
MUS81	IGF2BP3
MUS81	MCM5
MUS81	SMARCA2
MUS81	APRT
MUS81	CASP8AP2
MUS81	DHX16
MUS81	ZNF559
MUS81	ATRX
MUS81	ZFP1
MUS81	KCTD14
MUS81	NDUFS3
MUS81	AKTIP
MUS81	FZD1
MUS81	GMEB2
MUS81	BAT4
MUS81	TJP3
MUS81	CCNL1
MUS81	FZD8
MUS81	AFAP1L1
MUS81	PITRM1
MUS81	TBC1D17
MUS81	PPP1R14B
MUS81	BRSK1
MUS81	STK11
MUS81	DNAJB6
MUS81	C11orf75
MUS81	NOMO3
MUS81	NDST1
MUS81	MCM4
MUS81	C3orf32
MUS81	NPC1
MUS81	TRAIP
MUS81	ETNK2
MUS81	SLC35C1
MUS81	PDE4A
MUS81	SMU1
MUS81	CDC7
MUS81	CHID1
MUS81	RPL30
MUS81	RAMP3
MUS81	FBXO31
MUS81	FAM108B1
MUS81	WHSC2
MUS81	LYRM4
MUS81	UBA3
MUS81	TIGD2
MUS81	ZNF181
MUS81	PWWP2B
MUS81	SLC4A2
MUS81	C5orf44
MUS81	ABI1
MUS81	PRMT1
MUS81	FBXL4
MUS81	TMEM9
MUS81	ATF6B
MUS81	GPD1
MUS81	SUV39H1
MUS81	TUBG2
MUS81	ALDH2
MUS81	RHOG
MUS81	RPS27L
MUS81	CYP46A1
MUS81	COPS5
MUS81	RDM1
MUS81	C5orf56
MUS81	LYPLA2
MUS81	ISL2
MUS81	BECN1
MUS81	DAXX
MUS81	CFL2
MUS81	TTK
MUS81	CCDC23
MUS81	C3orf52
MUS81	BATF3
MUS81	TWIST1
MUS81	NCK1
MUS81	PGRMC2
MUS81	NCEH1
MUS81	ZBTB3
MUS81	EPC1
MUS81	ZNF688
MUS81	TEX10
MUS81	IFT140
MUS81	ZNF654
MUS81	ARL4D
MUS81	TARBP2
MUS81	SH3BGR
MUS81	BOP1
MUS81	EIF2B4
MUS81	LIG1
MUS81	DCUN1D5
MUS81	N4BP2
MUS81	POLG
MUS81	NSMCE4A
MUS81	CUL9
MUS81	LYRM2
MUS81	SPI1
MUS81	DEPDC4
MUS81	MAPK8IP3
MUS81	COG7
MUS81	SLC2A1
MUS81	PRUNE
MUS81	CDC42EP1
MUS81	KIAA0564
MUS81	TOPBP1
MUS81	EIF2AK3
MUS81	GRWD1
MUS81	C6orf48
MUS81	AP1S1
MUS81	DSC2
MUS81	ABCB8
MUS81	MYD88
MUS81	KLK5
MUS81	EVI5L
MUS81	PPP3CC
MUS81	HOXA3
MUS81	SRCAP
MUS81	KIF23
MUS81	E2F8
MUS81	TSGA14
MUS81	CHST3
MUS81	TOMM40
MUS81	TIMELESS
MUS81	GEMIN5
MUS81	MSH3
MUS81	TSPAN14
MUS81	MYO9A
MUS81	FIS1
MUS81	PRSS36
MUS81	EIF3E
MUS81	SUPT16H
MUS81	JMJD5
MUS81	PPIE
MUS81	IL20RB
MUS81	TXNL4A
MUS81	ARL17A
MUS81	GNAI3
MUS81	ZNF121
MUS81	WDR48
MUS81	42984
MUS81	SNRPB2
MUS81	BRD9
MUS81	LETM2
MUS81	UBA52
MUS81	SERPINB1
MUS81	SPRY1
MUS81	RIOK3
MUS81	HSPA8
MUS81	THOC7
MUS81	APPL1
MUS81	MTUS1
MUS81	FGF4
MUS81	SCAP
MUS81	INO80
MUS81	MAP2K4
MUS81	DHX57
MUS81	XYLB
MUS81	PPP3CA
MUS81	HUS1
MUS81	PPIL4
MUS81	KIAA1539
MUS81	KLHL2
MUS81	CCDC55
MUS81	AP1M2
MUS81	WRN
MUS81	CCDC99
MUS81	MYEOV
MUS81	CSRP2
MUS81	RSL1D1
MUS81	VWC2
MUS81	GPN3
MUS81	ATF4
MUS81	TSGA13
MUS81	SALL3
MUS81	BCAR1
MUS81	SCOC
MUS81	HSP90AB1
MUS81	STK17A
MUS81	FAM160A2
MUS81	RBM10
MUS81	ERI2
MUS81	NDUFAB1
MUS81	CASC3
MUS81	TNNI3
MUS81	TMEM92
MUS81	CTNNBL1
MUS81	MED14
MUS81	MFSD8
MUS81	TTC17
MUS81	VAMP5
MUS81	TXNDC15
MUS81	CHERP
MUS81	NRTN
MUS81	FMNL2
MUS81	PFDN2
MUS81	PCNA
MUS81	DLG4
MUS81	CENPL
MUS81	BLOC1S1
MUS81	CKAP5
MUS81	RFC1
MUS81	TRIM72
MUS81	CBR3
MUS81	B3GNT5
MUS81	ABCA3
MUS81	POU3F3
MUS81	TMC6
MUS81	KCNQ4
MUS81	TMLHE
MUS81	ACBD5
MUS81	TTBK2
MUS81	EDEM3
MUS81	HTR7
MUS81	YARS
MUS81	RPS11
MUS81	SSU72
MUS81	STAU2
MUS81	IDH2
MUS81	CD164L2
MUS81	RPL36A
MUS81	RPP40
MUS81	CCDC92
MUS81	EEF1A2
MUS81	RAB11FIP2
MUS81	GPR139
MUS81	ELN
MUS81	TADA3
MUS81	SAMD4B
MUS81	VPS29
MUS81	GPN1
MUS81	EIF2B3
MUS81	C8orf47
MUS81	BACH2
MUS81	PFDN6
MUS81	PRPF38A
MUS81	DNAJB9
MUS81	ZNF511
MUS81	PADI3
MUS81	PPPDE2
MUS81	PPP1R1C
MUS81	CALM2
MUS81	RBM28
MUS81	PTPRA
MUS81	BTN2A2
MUS81	CCT7
MUS81	PPP1R7
MUS81	PIGB
MUS81	PRDX3
MUS81	TBCD
MUS81	ABCE1
MUS81	COPS8
MUS81	SRGAP2
MUS81	CCT5
MUS81	PTPN1
MUS81	C10orf2
MUS81	FDX1
MUS81	EPRS
MUS81	COPS6
MUS81	LASP1
MUS81	SRP19
MUS81	PSMC4
MUS81	LHFPL5
MUS81	SPTBN1
MUS81	CHAF1B
MUS81	ARIH1
MUS81	WNT9B
MUS81	EIF3G
MUS81	C10orf81
MUS81	PHF5A
MUS81	SNRPD3
MUS81	DYRK1A
MUS81	KAZALD1
MUS81	DHX38
MUS81	SUB1
BLM	ESPL1
BLM	MTMR6
BLM	TRIP6
BLM	PPM1M
BLM	PBX3
BLM	ZNF142
BLM	ACTR5
BLM	INS
BLM	STK3
BLM	ARF5
BLM	UBB
BLM	TRIM15
BLM	WASH2P
BLM	UBE2Q1
BLM	PTPLAD1
BLM	ICK
BLM	PDK2
BLM	KLF6
BLM	AXL
BLM	UBASH3B
BLM	FERMT1
BLM	STX4
BLM	PPM1A
BLM	WDR36
BLM	NAPG
BLM	SNW1
BLM	SFRS6
BLM	OPN4
BLM	CSNK2B
BLM	ENPP5
BLM	PPL
BLM	C9orf93
BLM	TBC1D16
BLM	DPP9
BLM	BMP2K
BLM	PEX3
BLM	KCNIP3
BLM	ALDH1A3
BLM	SSH2
BLM	ZBTB48
BLM	SMNDC1
BLM	C19orf2
BLM	FKBP3
BLM	TBC1D25
BLM	GDF7
BLM	AGRN
BLM	THG1L
BLM	AP3S2
BLM	ZNF207
BLM	GPRC5C
BLM	IFT74
BLM	CDC42BPA
BLM	KIAA2026
BLM	HOXC9
BLM	GPER
BLM	AKAP8L
BLM	DAP3
BLM	TOX2
BLM	PTCH1
BLM	TCEB2
BLM	ZFPM1
BLM	PINK1
BLM	CSK
BLM	SORBS3
BLM	TREX2
BLM	DNAJC12
BLM	SH3BP5L
BLM	COPZ1
BLM	GTF3C4
BLM	CDCP1
BLM	MCOLN1
BLM	MAGED2
BLM	ITGA6
BLM	SRRT
BLM	NR2F6
BLM	KIF19
BLM	CSNK1E
BLM	SH3BP2
BLM	C19orf6
BLM	HPS5
BLM	CEND1
BLM	NT5M
BLM	PDK4
BLM	HIST1H2BK
BLM	HNF4A
BLM	RPE
BLM	MGAT4A
BLM	PPP4C
BLM	AKR7A2
BLM	AP1G1
BLM	RAB5A
BLM	SRXN1
BLM	ATP2B1
BLM	BGLAP
BLM	CWC25
BLM	ZNF295
BLM	ACO1
BLM	NAALADL2
BLM	SUGT1
BLM	ALDH16A1
BLM	EBP
BLM	DDB2
BLM	MAPK4
BLM	DNAJB1
BLM	SRP9
BLM	PRSS42
BLM	KPNA6
BLM	PEX6
BLM	CDC42EP5
BLM	APAF1
BLM	TRMT6
BLM	FER
BLM	C21orf33
BLM	RHOF
BLM	DDX23
BLM	CUL5
BLM	JUP
BLM	ECM1
BLM	C14orf102
BLM	ITPR1
BLM	KIF20B
BLM	TMEM70
BLM	GJB3
BLM	TTLL1
BLM	UBQLN4
BLM	TAF6
BLM	KIAA0494
BLM	DLGAP4
BLM	PPM1F
BLM	BAG5
BLM	SPTB
BLM	PPP2R4
BLM	RREB1
BLM	PCBP2
BLM	SAE1
BLM	FTL
BLM	SEMA3F
BLM	SIX5
BLM	TPM2
BLM	CARS2
BLM	SLC26A11
BLM	FBXL16
BLM	FZD2
BLM	HBP1
BLM	PNN
BLM	ARFRP1
BLM	CCDC77
BLM	SMARCAL1
BLM	MBP
BLM	SSH1
BLM	YME1L1
BLM	SUPT5H
BLM	NDUFS7
BLM	WWOX
BLM	PLEKHG3
BLM	B3GAT3
BLM	BRD2
BLM	POLDIP2
BLM	RAMP1
BLM	LMNA
BLM	MAFA
BLM	H1FOO
BLM	BBS7
BLM	MDFI
BLM	MARS
BLM	GPC1
BLM	CNP
BLM	SLC25A30
BLM	RASGEF1A
BLM	HM13
BLM	LANCL1
BLM	NDST2
BLM	ZNF747
BLM	TSTA3
BLM	SF3A2
BLM	ARX
BLM	WNT7B
BLM	FRG1
BLM	BOLA1
BLM	ELK4
BLM	TAF7
BLM	SYT7
BLM	EEF2
BLM	TACSTD2
BLM	ATXN7L1
BLM	ICT1
BLM	CWF19L1
BLM	NDUFB2
BLM	HMG20B
BLM	OSBP2
BLM	L3MBTL2
BLM	SOS2
BLM	RPP25
BLM	SGSM2
BLM	HOXB3
BLM	PAQR6
BLM	POLR2L
BLM	KIF3B
BLM	ETV1
BLM	RCN2
BLM	KRT6C
BLM	BTN3A2
BLM	HTR6
BLM	DDX46
BLM	TSSC4
BLM	LONP2
BLM	LSM2
BLM	STK24
BLM	RAX
BLM	SFRS2
BLM	RSAD1
BLM	RNPEPL1
BLM	TYRO3
BLM	DTYMK
BLM	GTF2H1
BLM	TMEM65
BLM	SMARCA2
BLM	RPL7
BLM	RHOB
BLM	SERPINE1
BLM	FZD5
BLM	GATA2
BLM	FEV
BLM	TJP3
BLM	ZNF444
BLM	CCNL1
BLM	GPR62
BLM	PGP
BLM	DNAJB6
BLM	CDK2AP2
BLM	NDUFB7
BLM	C3orf32
BLM	DOCK9
BLM	RAB1A
BLM	MESP2
BLM	COQ3
BLM	HES6
BLM	GOPC
BLM	SLC35C1
BLM	PDE4A
BLM	SMU1
BLM	GRB10
BLM	RAMP3
BLM	RAB7L1
BLM	SLC25A42
BLM	IFT172
BLM	KCTD9
BLM	MFRP
BLM	BCKDK
BLM	RPRD1A
BLM	TSEN2
BLM	ARHGEF12
BLM	METTL13
BLM	ZNF614
BLM	SPINT2
BLM	FIBCD1
BLM	SRM
BLM	GSX1
BLM	MYH9
BLM	PRMT1
BLM	RPL14
BLM	GPD1
BLM	SUV39H1
BLM	MARCKS
BLM	TRIT1
BLM	PIGZ
BLM	CC2D1A
BLM	RHOG
BLM	CYP46A1
BLM	DUSP18
BLM	KLF16
BLM	ADAMTS2
BLM	SIX6
BLM	FSTL3
BLM	ANKRD20A3
BLM	ISL2
BLM	GP9
BLM	NOTCH1
BLM	GTF2F1
BLM	EFNA2
BLM	TWIST1
BLM	CCDC14
BLM	PCBP1
BLM	MCC
BLM	OSBPL1A
BLM	PSMB2
BLM	PPA1
BLM	RDH13
BLM	SNRNP200
BLM	KRAS
BLM	PRPH
BLM	APOE
BLM	C1orf162
BLM	BOP1
BLM	EIF2B4
BLM	ACR
BLM	MNX1
BLM	TRIM8
BLM	P2RY11
BLM	GAB2
BLM	RAD23B
BLM	AMIGO3
BLM	GSK3B
BLM	ACTR6
BLM	JPH4
BLM	BICD2
BLM	TOPBP1
BLM	USP5
BLM	PLCG2
BLM	PPAP2C
BLM	AP1S1
BLM	AHR
BLM	STC2
BLM	HOXA3
BLM	SRCAP
BLM	ATP6V1G1
BLM	AKR1B1
BLM	MYL6B
BLM	42796
BLM	POFUT2
BLM	ALDH3B1
BLM	ZNF768
BLM	PRSS8
BLM	INSL3
BLM	EGFR
BLM	TPST2
BLM	MICAL1
BLM	SOCS1
BLM	ENOPH1
BLM	CSGALNACT2
BLM	SHFM1
BLM	RPLP0
BLM	PRDM16
BLM	DNAJA1
BLM	FGF8
BLM	APPBP2
BLM	JMJD5
BLM	FYTTD1
BLM	ARHGAP23
BLM	EIF4A2
BLM	UTS2R
BLM	CREBZF
BLM	CLINT1
BLM	GPI
BLM	TXN2
BLM	KRT7
BLM	ZNF250
BLM	KCNC3
BLM	POLR2J
BLM	UBA52
BLM	GFRA4
BLM	PPP1CB
BLM	RPS18
BLM	AGER
BLM	HES5
BLM	PKMYT1
BLM	S100A14
BLM	NDUFA13
BLM	SEC13
BLM	CTBP2
BLM	TGFBR3
BLM	HUS1
BLM	PLA2G7
BLM	NAT6
BLM	DNAJC4
BLM	HHAT
BLM	NPTN
BLM	MAFF
BLM	C13orf15
BLM	C7orf31
BLM	HIST1H2BO
BLM	TSPYL1
BLM	CITED4
BLM	PPP1R15B
BLM	CEBPD
BLM	ST8SIA6
BLM	C2orf43
BLM	MBD3
BLM	TNFRSF13C
BLM	IRX2
BLM	CBX6
BLM	PSMD4
BLM	SLC2A13
BLM	CIC
BLM	RBM12B
BLM	PRTN3
BLM	TNNI3
BLM	CTU1
BLM	DBI
BLM	CNPY2
BLM	SWAP70
BLM	INSM1
BLM	CAV2
BLM	TTC17
BLM	RPS27A
BLM	APOBEC3B
BLM	CD300C
BLM	MSRB2
BLM	SLC39A3
BLM	NRTN
BLM	ABHD11
BLM	FBXL6
BLM	FYCO1
BLM	BLOC1S1
BLM	PEX16
BLM	CLN8
BLM	GRIPAP1
BLM	C16orf62
BLM	RNF126
BLM	PACSIN3
BLM	SOX7
BLM	POLR2I
BLM	CLPP
BLM	SOLH
BLM	THOC2
BLM	GGA3
BLM	GGH
BLM	POU3F3
BLM	FADD
BLM	GALR3
BLM	KARS
BLM	SOHLH1
BLM	KCNQ4
BLM	HTR1D
BLM	JMJD6
BLM	CHST14
BLM	CDCA4
BLM	GEN1
BLM	RPS11
BLM	ERGIC1
BLM	HIST2H3C
BLM	PHOSPHO1
BLM	TMEM66
BLM	CD164L2
BLM	ADAT3
BLM	OPRD1
BLM	SLC39A8
BLM	AGAP3
BLM	OVOL1
BLM	TRPC1
BLM	MAPK9
BLM	RPL13
BLM	AP2A1
BLM	ASH2L
BLM	CCT6A
BLM	SMAD7
BLM	CORO1A
BLM	ZNF672
BLM	SYT1
BLM	FBXO18
BLM	GSTM2
BLM	PIK3C3
BLM	MCM3
BLM	KLF2
BLM	ABCG4
BLM	CSF3
BLM	RFC4
BLM	HIST2H2AA3
BLM	UBQLN2
BLM	COPA
BLM	MED22
BLM	PFDN6
BLM	B3GNT6
BLM	PRPF38A
BLM	ISG15
BLM	RPL5
BLM	SMPDL3A
BLM	CTDSP2
BLM	ADCK4
BLM	VWA1
BLM	RASSF7
BLM	RBBP8
BLM	A1BG
BLM	CORT
BLM	RPL19
BLM	SART1
BLM	EGFL8
BLM	PFKFB2
BLM	PIGB
BLM	RAD52
BLM	PSMD3
BLM	TMEM79
BLM	PPP1R3F
BLM	WISP2
BLM	RPL36
BLM	KREMEN2
BLM	SNRPG
BLM	JAK2
BLM	JAG2
BLM	COPS6
BLM	ZNF576
BLM	RPL23
BLM	DDX54
BLM	PTGER1
BLM	PSMC4
BLM	USP39
BLM	GPS1
BLM	AQR
BLM	RPL37A
BLM	PPP1R3E
BLM	RPS8
BLM	RPL31
BLM	RPS19
BLM	PRPF19
BLM	MFSD10
BLM	PSMD6
BLM	EIF3G
BLM	MKLN1
BLM	HSPG2
BLM	GADD45B
BLM	PPP1R3G
BLM	UBC
BLM	RASL10A
BLM	PSMC3
BLM	NCOR2
BLM	POLR2D
BLM	PELP1
BLM	RPL18
BLM	TAB3
BLM	TUBG1
BLM	CDC40
BLM	PSMD11
BLM	SUPT6H
BLM	TUBGCP2
BLM	PDZK1IP1
BLM	RPL37
BLM	RPL32
BLM	ARCN1
BLM	RPS14
BLM	THOC4
BLM	RPL23A
BLM	VCP
BLM	RPS13
BLM	PSMA7
BLM	PSMD1
BLM	RPS15A
BLM	NAPA
PTEN	TTC31
PTEN	MTMR6
PTEN	TRAF6
PTEN	TRIP6
PTEN	PBX3
PTEN	IFIH1
PTEN	GPR162
PTEN	STK3
PTEN	UBAP2L
PTEN	ARF5
PTEN	OXTR
PTEN	STIL
PTEN	POLR3K
PTEN	FXYD1
PTEN	UBASH3B
PTEN	ZNF358
PTEN	SLTM
PTEN	LRRC8A
PTEN	CDNF
PTEN	MGAT1
PTEN	ZMIZ1
PTEN	CEBPE
PTEN	CEBPG
PTEN	ADAM11
PTEN	POLM
PTEN	IRS1
PTEN	TRIM24
PTEN	LTK
PTEN	GDF7
PTEN	SLC12A2
PTEN	C2orf48
PTEN	AGRN
PTEN	ABAT
PTEN	PARN
PTEN	GPRC5C
PTEN	HIST1H2BN
PTEN	GGA2
PTEN	KIAA2026
PTEN	TXNDC11
PTEN	HOXC9
PTEN	GPER
PTEN	OGFOD1
PTEN	RFTN1
PTEN	ZNF317
PTEN	DAP3
PTEN	ARNTL
PTEN	TOX2
PTEN	DCXR
PTEN	ZBTB41
PTEN	CCS
PTEN	MYLPF
PTEN	TCEB2
PTEN	SOX10
PTEN	LMO1
PTEN	ZFPM1
PTEN	THBD
PTEN	SH3BP5L
PTEN	COPZ1
PTEN	GTF3C4
PTEN	SRPK3
PTEN	NR2F6
PTEN	KIF19
PTEN	CFB
PTEN	PRSS33
PTEN	GTF3C5
PTEN	B3GNT4
PTEN	C19orf6
PTEN	MKS1
PTEN	HIST1H2BK
PTEN	HAMP
PTEN	ZNF574
PTEN	PELI3
PTEN	PA2G4
PTEN	C1QL1
PTEN	SLC36A1
PTEN	AKR7A2
PTEN	RAB5A
PTEN	PDE9A
PTEN	GPAM
PTEN	BGLAP
PTEN	C2orf15
PTEN	RBBP7
PTEN	C9orf114
PTEN	RASAL1
PTEN	RPS21
PTEN	RTBDN
PTEN	MLLT6
PTEN	ABCC4
PTEN	TAF8
PTEN	ZWINT
PTEN	CDC42EP5
PTEN	ARHGEF1
PTEN	HIST2H2AB
PTEN	EIF4A1
PTEN	APAF1
PTEN	TRMT6
PTEN	TFCP2L1
PTEN	C21orf33
PTEN	RAPGEFL1
PTEN	RHOF
PTEN	UFD1L
PTEN	KLK9
PTEN	WRAP53
PTEN	ZNF746
PTEN	MXD1
PTEN	CHRM4
PTEN	CHRM1
PTEN	RANGRF
PTEN	KIAA0494
PTEN	C6orf168
PTEN	BEND6
PTEN	B3GNT7
PTEN	GTPBP8
PTEN	SIX5
PTEN	CARS2
PTEN	HBP1
PTEN	NT5C
PTEN	GRIN1
PTEN	ERAL1
PTEN	NLGN2
PTEN	SLC38A9
PTEN	ATP6V1B2
PTEN	CTAG2
PTEN	SFTPD
PTEN	YME1L1
PTEN	RHBDL1
PTEN	GLIS1
PTEN	NDUFS7
PTEN	PLEKHG3
PTEN	B3GAT3
PTEN	MAPK7
PTEN	HIST1H3D
PTEN	MRPL30
PTEN	KIF20A
PTEN	MAFA
PTEN	PPP1CA
PTEN	HGFAC
PTEN	FAM38B
PTEN	PCDH1
PTEN	HM13
PTEN	BRSK2
PTEN	ADAM32
PTEN	SF3A2
PTEN	ARX
PTEN	LAP3
PTEN	WNT7B
PTEN	DUSP7
PTEN	CDKN2D
PTEN	PYCARD
PTEN	BOLA1
PTEN	MYBPH
PTEN	PKP3
PTEN	IL11RA
PTEN	ANKRD57
PTEN	SMUG1
PTEN	TACSTD2
PTEN	IL4R
PTEN	SUOX
PTEN	RHOD
PTEN	PLD3
PTEN	C19orf48
PTEN	DDAH2
PTEN	OSBP2
PTEN	RPP25
PTEN	TOMM70A
PTEN	PAQR6
PTEN	AMH
PTEN	POLR2L
PTEN	KIF3B
PTEN	TCF7
PTEN	NMNAT3
PTEN	PLCD3
PTEN	TAF10
PTEN	TBX10
PTEN	DUSP16
PTEN	TMEM9B
PTEN	HS3ST3B1
PTEN	SNAI1
PTEN	HIC1
PTEN	MPND
PTEN	DENND1B
PTEN	CPPED1
PTEN	HTR6
PTEN	STX12
PTEN	SCNN1D
PTEN	ENO2
PTEN	RAX
PTEN	MT1F
PTEN	SFRS2
PTEN	PHLPP2
PTEN	FTSJ3
PTEN	TIRAP
PTEN	EPHA2
PTEN	APRT
PTEN	RHOB
PTEN	KLHL21
PTEN	GATA2
PTEN	HSPA1B
PTEN	FEV
PTEN	PITRM1
PTEN	TMEM150A
PTEN	NSUN5
PTEN	ZNF33A
PTEN	ATMIN
PTEN	GPR62
PTEN	TAPBP
PTEN	BRF2
PTEN	PGP
PTEN	HES2
PTEN	CDK2AP2
PTEN	SOX1
PTEN	NDUFB7
PTEN	CYB5R3
PTEN	NUDT8
PTEN	HRAS
PTEN	C3orf32
PTEN	DOCK9
PTEN	BET1L
PTEN	MESP2
PTEN	TRADD
PTEN	CKAP4
PTEN	HES6
PTEN	SLC35C1
PTEN	SMU1
PTEN	TFEB
PTEN	ZNF771
PTEN	ZFP91
PTEN	RASSF2
PTEN	PAPLN
PTEN	TNFRSF8
PTEN	CES2
PTEN	MRPS12
PTEN	RPRD1A
PTEN	MOBKL2B
PTEN	CLIP3
PTEN	LLGL2
PTEN	KLK1
PTEN	SLC4A2
PTEN	EFEMP2
PTEN	MYH9
PTEN	UBXN1
PTEN	PYY
PTEN	HIVEP3
PTEN	SDHC
PTEN	LBX1
PTEN	PCSK9
PTEN	SUV39H1
PTEN	MARCKS
PTEN	RHOG
PTEN	FBXL15
PTEN	NOXA1
PTEN	CYP46A1
PTEN	TUBA1A
PTEN	ZFR
PTEN	KLF16
PTEN	C8G
PTEN	CDKN1C
PTEN	ISL2
PTEN	GP9
PTEN	DAXX
PTEN	CDT1
PTEN	GNB1L
PTEN	ROGDI
PTEN	NOTCH1
PTEN	ADAMTS10
PTEN	CAPS
PTEN	GTF2F1
PTEN	GALT
PTEN	EFNA2
PTEN	BATF3
PTEN	TWIST1
PTEN	ARPC3
PTEN	GPSM1
PTEN	FSCN1
PTEN	PHKG2
PTEN	PSMB2
PTEN	MARCKSL1
PTEN	AES
PTEN	CDC34
PTEN	ZNF296
PTEN	SNRNP200
PTEN	PEX10
PTEN	CALU
PTEN	IGF2
PTEN	PROCR
PTEN	RASGRP2
PTEN	ARL4D
PTEN	APOE
PTEN	TNFRSF4
PTEN	CARHSP1
PTEN	BOP1
PTEN	UBE2D1
PTEN	PXN
PTEN	LIG1
PTEN	CDKN2A
PTEN	MNX1
PTEN	TRIM8
PTEN	CRYAA
PTEN	ATP5L
PTEN	ABCA7
PTEN	SRCRB4D
PTEN	MOBKL2C
PTEN	JPH4
PTEN	NBEAL1
PTEN	DUSP23
PTEN	HAGHL
PTEN	WRNIP1
PTEN	BMP7
PTEN	UCN
PTEN	BICD2
PTEN	USP5
PTEN	GTPBP5
PTEN	ATP7B
PTEN	SSBP2
PTEN	TNFRSF14
PTEN	SRCAP
PTEN	RXFP3
PTEN	LRP10
PTEN	ALDH3B1
PTEN	SLC2A4RG
PTEN	INSL3
PTEN	HSD17B1
PTEN	HAAO
PTEN	GEMIN5
PTEN	CYGB
PTEN	SOCS1
PTEN	AQP2
PTEN	UBE2H
PTEN	HIST1H1E
PTEN	CYP26C1
PTEN	RBM9
PTEN	GPX4
PTEN	ATG4B
PTEN	CUX1
PTEN	TTC7A
PTEN	RPLP0
PTEN	MYO9A
PTEN	FIS1
PTEN	ZNF74
PTEN	FBXO42
PTEN	CDX2
PTEN	KIAA0196
PTEN	IRF2BP2
PTEN	STAG2
PTEN	DRD4
PTEN	SLC26A6
PTEN	ARHGAP23
PTEN	NR2C2AP
PTEN	UTS2R
PTEN	C20orf202
PTEN	DCTN2
PTEN	BOK
PTEN	CLINT1
PTEN	ZNF513
PTEN	KCNK6
PTEN	LETM2
PTEN	PDXK
PTEN	SCARF2
PTEN	GFRA4
PTEN	SH3BP4
PTEN	EML3
PTEN	RPS18
PTEN	PPAP2B
PTEN	BEGAIN
PTEN	HES5
PTEN	PKMYT1
PTEN	SPEG
PTEN	KCNQ1
PTEN	NDUFA13
PTEN	ILKAP
PTEN	TRAP1
PTEN	SCAP
PTEN	COL18A1
PTEN	C20orf177
PTEN	PMPCA
PTEN	FUS
PTEN	GNG5
PTEN	HIST1H4B
PTEN	CITED4
PTEN	BCAR1
PTEN	ZNF34
PTEN	LEFTY1
PTEN	CEBPD
PTEN	ST8SIA6
PTEN	ZNF517
PTEN	PNMT
PTEN	TNFRSF13C
PTEN	FBXO17
PTEN	HSD11B1L
PTEN	FFAR1
PTEN	RBM10
PTEN	CIC
PTEN	MPST
PTEN	SMPD2
PTEN	CTU1
PTEN	RCE1
PTEN	CLU
PTEN	EGR2
PTEN	MED14
PTEN	IL11
PTEN	CAV2
PTEN	COX8A
PTEN	GPD1L
PTEN	ZNF451
PTEN	SLC4A11
PTEN	CHERP
PTEN	HMX1
PTEN	SLC39A3
PTEN	NRTN
PTEN	ABHD11
PTEN	FBXL6
PTEN	HEATR6
PTEN	BLOC1S1
PTEN	PEX16
PTEN	CLN8
PTEN	LTC4S
PTEN	CBX4
PTEN	C16orf62
PTEN	TPD52L1
PTEN	RNF126
PTEN	PACSIN3
PTEN	PCSK6
PTEN	AQP12A
PTEN	PARD6A
PTEN	POLR2I
PTEN	PRSS22
PTEN	NOL3
PTEN	C6orf62
PTEN	POU3F3
PTEN	NPFFR1
PTEN	NPAS2
PTEN	CHST14
PTEN	SS18L1
PTEN	PPP2R5E
PTEN	RHBDD3
PTEN	C17orf51
PTEN	PCDHGA9
PTEN	FAU
PTEN	HIST1H4J
PTEN	RAD21
PTEN	RPS11
PTEN	SOX9
PTEN	PRDM13
PTEN	MAD2L1BP
PTEN	ARMC7
PTEN	EIF1AX
PTEN	ZP3
PTEN	SPHK2
PTEN	SEMA7A
PTEN	NUDT1
PTEN	PAQR4
PTEN	RPL13
PTEN	CLPB
PTEN	LASS2
PTEN	BCL9L
PTEN	COL6A2
PTEN	PSMD12
PTEN	SYT1
PTEN	KLF2
PTEN	EXO1
PTEN	FZD7
PTEN	PITPNM2
PTEN	EME2
PTEN	PRPF38A
PTEN	FOXQ1
PTEN	NINJ2
PTEN	LAD1
PTEN	HRH1
PTEN	RASSF7
PTEN	HTR1B
PTEN	OPRL1
PTEN	EGFL8
PTEN	SRF
PTEN	PPP1R7
PTEN	ZNF473
PTEN	TUSC1
PTEN	WISP2
PTEN	FDX1
PTEN	KREMEN2
PTEN	ZNF575
PTEN	RPA1
PTEN	C1GALT1
PTEN	PTGER1
PTEN	RPL37A
PTEN	SCO2
PTEN	CEP57
PTEN	NUMBL
PTEN	PFN1
PTEN	EIF3B
PTEN	PPP1R3G
PTEN	RASL10A
PTEN	PSMB4
PTEN	CHD1L
PTEN	AASS
PTEN	DHCR7
PTEN	ERH
PTEN	KAZALD1
PTEN	COPB1
PTEN	PSMD2
PTTG1	TTC31
PTTG1	ESPL1
PTTG1	ST6GALNAC3
PTTG1	MTMR6
PTTG1	TRAF6
PTTG1	SLC35A2
PTTG1	TRIP6
PTTG1	RAB4B
PTTG1	PIGN
PTTG1	PPM1M
PTTG1	PLEKHH1
PTTG1	ARL5B
PTTG1	CREBBP
PTTG1	PBX3
PTTG1	CHAF1A
PTTG1	HS3ST4
PTTG1	PLSCR4
PTTG1	ZNF142
PTTG1	GPR162
PTTG1	TMEM33
PTTG1	AKIRIN1
PTTG1	ANKMY1
PTTG1	ACTR5
PTTG1	MARK2
PTTG1	LRRC25
PTTG1	INS
PTTG1	TCF20
PTTG1	STK3
PTTG1	UBAP2L
PTTG1	DYRK2
PTTG1	ARF5
PTTG1	PCDHGB2
PTTG1	KIAA0101
PTTG1	TFR2
PTTG1	KIAA0319L
PTTG1	ACP1
PTTG1	UBB
PTTG1	TRPC4AP
PTTG1	OXTR
PTTG1	IBTK
PTTG1	ENSA
PTTG1	RAB3GAP2
PTTG1	TRIM15
PTTG1	PTRH1
PTTG1	WASH2P
PTTG1	GIT2
PTTG1	HLX
PTTG1	NUDT4
PTTG1	PLEK2
PTTG1	TSPAN33
PTTG1	UBE2Q1
PTTG1	STIL
PTTG1	CD3EAP
PTTG1	GCLC
PTTG1	TBRG4
PTTG1	DCAKD
PTTG1	PTPLAD1
PTTG1	CDC37L1
PTTG1	POLR3K
PTTG1	B2M
PTTG1	SNX22
PTTG1	METTL2A
PTTG1	FXYD1
PTTG1	ICK
PTTG1	STEAP3
PTTG1	CCNI
PTTG1	IGLL1
PTTG1	DCLRE1A
PTTG1	CENPC1
PTTG1	PDK2
PTTG1	KLF6
PTTG1	AXL
PTTG1	BRAF
PTTG1	TMC8
PTTG1	UBASH3B
PTTG1	CDK2
PTTG1	FZD4
PTTG1	ZNF358
PTTG1	UBE2E3
PTTG1	FERMT1
PTTG1	RG9MTD1
PTTG1	SERPINB8
PTTG1	DDB1
PTTG1	SLTM
PTTG1	VWCE
PTTG1	STX4
PTTG1	LRRC8A
PTTG1	C6orf58
PTTG1	CDNF
PTTG1	NUP188
PTTG1	C17orf63
PTTG1	PPM1A
PTTG1	WDR36
PTTG1	MGAT1
PTTG1	TOM1L1
PTTG1	AGK
PTTG1	MAL2
PTTG1	ATL3
PTTG1	PPM1D
PTTG1	PAPD4
PTTG1	SERPINB6
PTTG1	NAPG
PTTG1	C10orf76
PTTG1	TMEM50A
PTTG1	SNW1
PTTG1	SS18
PTTG1	LIN54
PTTG1	C17orf57
PTTG1	SFRS6
PTTG1	OPN4
PTTG1	CSNK2B
PTTG1	PQLC1
PTTG1	ENPP5
PTTG1	PPL
PTTG1	EIF2AK2
PTTG1	ARNTL2
PTTG1	C9orf93
PTTG1	TBC1D16
PTTG1	JAK1
PTTG1	ASAP1
PTTG1	DCAF17
PTTG1	XBP1
PTTG1	ENAH
PTTG1	CREG1
PTTG1	ZMIZ1
PTTG1	DPP9
PTTG1	SNX27
PTTG1	CYP2U1
PTTG1	SNX8
PTTG1	PPP1R12B
PTTG1	EIF2C4
PTTG1	MOBKL1A
PTTG1	TAF11
PTTG1	IFT57
PTTG1	BMP2K
PTTG1	CEBPE
PTTG1	EZR
PTTG1	PEX3
PTTG1	UGT8
PTTG1	HMHA1
PTTG1	CNOT6L
PTTG1	CEBPG
PTTG1	ADAM11
PTTG1	ANKRA2
PTTG1	S1PR5
PTTG1	NINJ1
PTTG1	PLSCR3
PTTG1	CPSF6
PTTG1	MYO1B
PTTG1	KCNIP3
PTTG1	PCNXL2
PTTG1	PRKRA
PTTG1	ALDH1A3
PTTG1	POFUT1
PTTG1	SSH2
PTTG1	TAF4B
PTTG1	MDC1
PTTG1	DHFR
PTTG1	MIPOL1
PTTG1	NPR2
PTTG1	ZBTB48
PTTG1	POLM
PTTG1	ITGAV
PTTG1	IRS1
PTTG1	NDUFS1
PTTG1	TIMM17A
PTTG1	RAPH1
PTTG1	SMNDC1
PTTG1	C19orf2
PTTG1	SLC16A8
PTTG1	RHOQ
PTTG1	EIF2A
PTTG1	TRIM24
PTTG1	DBNL
PTTG1	P2RX4
PTTG1	UBR4
PTTG1	KISS1R
PTTG1	LTK
PTTG1	NFIL3
PTTG1	WDR91
PTTG1	FKBP3
PTTG1	TBC1D25
PTTG1	GDF7
PTTG1	HOXA13
PTTG1	SLC12A2
PTTG1	C2orf48
PTTG1	AGRN
PTTG1	CCBL2
PTTG1	RRM1
PTTG1	ABAT
PTTG1	SLC16A7
PTTG1	THG1L
PTTG1	AIF1L
PTTG1	DLG3
PTTG1	AP3S2
PTTG1	VEZF1
PTTG1	RCOR2
PTTG1	SLC35F3
PTTG1	TBKBP1
PTTG1	CDK5RAP2
PTTG1	ZNF207
PTTG1	AKNA
PTTG1	SSR3
PTTG1	USP7
PTTG1	ARPP19
PTTG1	ANAPC10
PTTG1	KCNN3
PTTG1	RUFY3
PTTG1	CEACAM19
PTTG1	IKZF4
PTTG1	LDLRAP1
PTTG1	PARN
PTTG1	LYRM5
PTTG1	CYP2W1
PTTG1	GPRC5C
PTTG1	IFT74
PTTG1	CDC42BPA
PTTG1	HIST1H2BN
PTTG1	ALMS1
PTTG1	ANXA7
PTTG1	ASGR1
PTTG1	GGA2
PTTG1	GNAS
PTTG1	KIAA2026
PTTG1	LRAT
PTTG1	TXNDC11
PTTG1	ZDHHC20
PTTG1	PGAM2
PTTG1	PKN1
PTTG1	TRIM14
PTTG1	FBXW2
PTTG1	HOXC9
PTTG1	GPER
PTTG1	AKAP8L
PTTG1	SLC35A1
PTTG1	OGFOD1
PTTG1	LRIG3
PTTG1	RFTN1
PTTG1	NCOA2
PTTG1	AIRE
PTTG1	EFCAB4A
PTTG1	VDAC2
PTTG1	NDUFB4
PTTG1	ZNF317
PTTG1	GRHPR
PTTG1	ACN9
PTTG1	ERC1
PTTG1	DAP3
PTTG1	CDIPT
PTTG1	FOXF1
PTTG1	MCCC1
PTTG1	MED9
PTTG1	AMPD3
PTTG1	SEZ6L2
PTTG1	ARNTL
PTTG1	TOX2
PTTG1	DCXR
PTTG1	ZNF165
PTTG1	AMPD2
PTTG1	PTCH1
PTTG1	ZBTB41
PTTG1	PNPT1
PTTG1	CCS
PTTG1	TTC12
PTTG1	RSPRY1
PTTG1	MYLPF
PTTG1	STK16
PTTG1	HMGN3
PTTG1	TCEB2
PTTG1	MLF1IP
PTTG1	INPP5B
PTTG1	SOX10
PTTG1	LMO1
PTTG1	EPB41
PTTG1	ZFPM1
PTTG1	MPP3
PTTG1	LHX2
PTTG1	PINK1
PTTG1	MSH2
PTTG1	ZNF268
PTTG1	CSK
PTTG1	SORBS3
PTTG1	MOGS
PTTG1	TREX2
PTTG1	ZNF362
PTTG1	FHOD3
PTTG1	C11orf82
PTTG1	TMEM209
PTTG1	HOXA5
PTTG1	VDAC1
PTTG1	MELK
PTTG1	RRBP1
PTTG1	DNAJC12
PTTG1	THBD
PTTG1	NUP88
PTTG1	SH3BP5L
PTTG1	GATAD1
PTTG1	TRAK1
PTTG1	PCK2
PTTG1	FOXRED2
PTTG1	COPZ1
PTTG1	PRR5
PTTG1	RPS6KC1
PTTG1	ZNF526
PTTG1	GTF3C4
PTTG1	ANKRD13B
PTTG1	SYF2
PTTG1	CDCP1
PTTG1	PIGT
PTTG1	DPP7
PTTG1	PAFAH1B2
PTTG1	MCOLN1
PTTG1	MAGED2
PTTG1	ACBD4
PTTG1	DAD1
PTTG1	FAM13A
PTTG1	GLS
PTTG1	DYRK3
PTTG1	SRPK3
PTTG1	SLC44A2
PTTG1	PARG
PTTG1	SGSH
PTTG1	STOX1
PTTG1	LGALS8
PTTG1	PRKCQ
PTTG1	ITGA6
PTTG1	SARS2
PTTG1	TUBB
PTTG1	SRRT
PTTG1	KIAA1024
PTTG1	TMF1
PTTG1	MTMR3
PTTG1	CYC1
PTTG1	FICD
PTTG1	CBX7
PTTG1	TNXB
PTTG1	PTPN2
PTTG1	TRMT5
PTTG1	NR2F6
PTTG1	SAPS1
PTTG1	SRGAP3
PTTG1	PPIH
PTTG1	CFB
PTTG1	EHD1
PTTG1	CSNK1E
PTTG1	RRM2
PTTG1	RBP7
PTTG1	PRKAB2
PTTG1	KPNA3
PTTG1	FXN
PTTG1	PRSS33
PTTG1	GRIN2D
PTTG1	ASCC2
PTTG1	RELT
PTTG1	VPS8
PTTG1	GTF3C5
PTTG1	TRIP10
PTTG1	TUBB3
PTTG1	DENR
PTTG1	LARP1B
PTTG1	ATP11C
PTTG1	IL4I1
PTTG1	RNF41
PTTG1	SH3BP2
PTTG1	RPN2
PTTG1	B3GNT4
PTTG1	MTHFD2L
PTTG1	PAFAH1B3
PTTG1	C19orf6
PTTG1	MAPKBP1
PTTG1	ESYT1
PTTG1	CD55
PTTG1	SOAT1
PTTG1	PTOV1
PTTG1	RICTOR
PTTG1	PPARGC1B
PTTG1	RGPD4
PTTG1	HPS5
PTTG1	GRINA
PTTG1	CEND1
PTTG1	C14orf145
PTTG1	POLH
PTTG1	PRKCZ
PTTG1	VMA21
PTTG1	MKS1
PTTG1	MTMR1
PTTG1	KIAA0586
PTTG1	FAM98A
PTTG1	NT5M
PTTG1	PDK4
PTTG1	NMT2
PTTG1	MAPT
PTTG1	HIST1H2BK
PTTG1	FZD6
PTTG1	SCAMP2
PTTG1	TNS3
PTTG1	DBN1
PTTG1	SLC45A3
PTTG1	TJP2
PTTG1	HAMP
PTTG1	HINT2
PTTG1	ACTR3B
PTTG1	LMAN2
PTTG1	HNF4A
PTTG1	RPE
PTTG1	DHRS11
PTTG1	ZNF574
PTTG1	SAFB2
PTTG1	ALDH18A1
PTTG1	MGAT4A
PTTG1	PDE8A
PTTG1	PELI3
PTTG1	BPNT1
PTTG1	PPP4C
PTTG1	CSPG4
PTTG1	ZNF266
PTTG1	PPFIA3
PTTG1	PA2G4
PTTG1	ADRBK1
PTTG1	CLIP4
PTTG1	C1QL1
PTTG1	SLC36A1
PTTG1	MAP3K3
PTTG1	AKR7A2
PTTG1	VAT1
PTTG1	POTEE
PTTG1	HOXB7
PTTG1	AP1G1
PTTG1	ELP3
PTTG1	RAB5A
PTTG1	FA2H
PTTG1	SRXN1
PTTG1	PDE9A
PTTG1	KLF7
PTTG1	PAGE5
PTTG1	FBXW7
PTTG1	KIDINS220
[truncated: 25,977 more rows]

## Sheet: e_all_combos_experimental_SLs
All drug combinations were individual drugs have less than 4 targets and which target experimentally-derived synthetic lethal (SL) pairs. No. of SL pairs targeted by the drug combination is shown.
Anchor_ID	Library_ID	Anchor_Drug_Name	Library_Drug_Name	no_of_SL_pairs
37	219	Crizotinib	AT-7519	1
37	418	Crizotinib	AZD7762	1
37	537	Crizotinib	SCH900776	1
113	264	Alpelisib	Ricolinostat	1
113	219	Alpelisib	AT-7519	1
113	29	Alpelisib	AZ628	1
113	418	Alpelisib	AZD7762	1
113	238	Alpelisib	Idelalisib	1
113	373	Alpelisib	Pictilisib	1
113	429	Alpelisib	Dabrafenib	1
113	217	Alpelisib	KPT-214	1
113	567	Alpelisib	Leptomycin B	1
113	210	Alpelisib	Vemurafenib	1
113	537	Alpelisib	SCH900776	1
113	566	Alpelisib	SGI-1776	1
119	55	Lapatinib	A770041	2
119	29	Lapatinib	AZ628	1
119	38	Lapatinib	Saracatinib	1
119	156	Lapatinib	AZD6482	1
119	418	Lapatinib	AZD7762	1
119	81	Lapatinib	BGJ398	1
119	429	Lapatinib	Dabrafenib	1
119	139	Lapatinib	Irinotecan	1
119	498	Lapatinib	KU57788	1
119	425	Lapatinib	Palbociclib	1
119	36	Lapatinib	PD-173074	1
119	210	Lapatinib	Vemurafenib	1
119	94	Lapatinib	TGX 221	1
185	264	Linsitinib	Ricolinostat	1
185	418	Linsitinib	AZD7762	1
185	370	Linsitinib	AZD8055	1
185	238	Linsitinib	Idelalisib	1
185	373	Linsitinib	Pictilisib	1
185	193	Linsitinib	GW-2580	1
185	498	Linsitinib	KU57788	1
185	299	Linsitinib	OSI-027	1
185	126	Linsitinib	Everolimus	1
185	537	Linsitinib	SCH900776	1
194	446	Luminespid	MIM1	1
194	536	Luminespid	Adavosertib	1
194	398	Luminespid	VE-821	1
196	385	Phenformin	Navitoclax	1
196	224	Phenformin	AS605240	1
196	99	Phenformin	Vandetanib	1
196	446	Phenformin	MIM1	1
196	398	Phenformin	VE-821	1
299	493	OSI-027	Axitinib	1
299	527	OSI-027	AT9283	1
299	97	OSI-027	Selumetinib	1
299	554	OSI-027	Crenolanib	1
299	74	OSI-027	ENMD-981693	1
299	139	OSI-027	Irinotecan	1
299	217	OSI-027	KPT-214	1
299	498	OSI-027	KU57788	1
299	567	OSI-027	Leptomycin B	1
299	410	OSI-027	A832234	1
299	536	OSI-027	Adavosertib	1
299	431	OSI-027	Alisertib	1
299	548	OSI-027	Vincristine	1
299	185	OSI-027	Linsitinib	1
299	430	OSI-027	Trametinib	1
299	262	OSI-027	VX-11e	1
308	418	Foretinib	AZD7762	1
308	537	Foretinib	SCH900776	1
373	264	Pictilisib	Ricolinostat	1
373	224	Pictilisib	AS605240	1
373	219	Pictilisib	AT-7519	1
373	29	Pictilisib	AZ628	1
373	418	Pictilisib	AZD7762	1
373	113	Pictilisib	Alpelisib	1
373	238	Pictilisib	Idelalisib	1
373	373	Pictilisib	Pictilisib	2
373	429	Pictilisib	Dabrafenib	1
373	193	Pictilisib	GW-2580	1
373	217	Pictilisib	KPT-214	1
373	567	Pictilisib	Leptomycin B	1
373	185	Pictilisib	Linsitinib	1
373	210	Pictilisib	Vemurafenib	1
373	108	Pictilisib	Bemcentinib	1
373	537	Pictilisib	SCH900776	1
373	566	Pictilisib	SGI-1776	2
385	385	Navitoclax	Navitoclax	2
385	224	Navitoclax	AS605240	1
385	433	Navitoclax	EPZ-004777	1
385	545	Navitoclax	Daporinad	1
385	326	Navitoclax	GSK690693	1
385	275	Navitoclax	I-BET	1
385	206	Navitoclax	Ruxolitinib	1
385	139	Navitoclax	Irinotecan	1
385	163	Navitoclax	JQ1	1
385	291	Navitoclax	KIN001-266	1
385	446	Navitoclax	MIM1	1
385	357	Navitoclax	MK-2206	1
385	425	Navitoclax	Palbociclib	1
417	418	Olaparib	AZD7762	1
417	60	Olaparib	BI-2536	1
417	190	Olaparib	Bleomycin	2
417	545	Olaparib	Daporinad	1
417	421	Olaparib	KU-55933	1
417	538	Olaparib	KU-60019	1
417	398	Olaparib	VE-821	1
417	257	Olaparib	NPK76-II-72-1	1
417	537	Olaparib	SCH900776	1
425	412	Palbociclib	Venetoclax	1
425	385	Palbociclib	Navitoclax	1
425	418	Palbociclib	AZD7762	1
425	81	Palbociclib	BGJ398	1
425	368	Palbociclib	Afatinib	1
425	273	Palbociclib	CUDC-101	1
425	14	Palbociclib	Neratinib	1
425	139	Palbociclib	Irinotecan	1
425	498	Palbociclib	KU57788	1
425	119	Palbociclib	Lapatinib	1
425	88	Palbociclib	Entinostat	1
425	36	Palbociclib	PD-173074	1
430	418	Trametinib	AZD7762	1
430	370	Trametinib	AZD8055	1
430	275	Trametinib	I-BET	1
430	163	Trametinib	JQ1	1
430	357	Trametinib	MK-2206	1
430	88	Trametinib	Entinostat	1
430	299	Trametinib	OSI-027	1
430	126	Trametinib	Everolimus	1
430	537	Trametinib	SCH900776	1
418	179	AZD7762	5-Fluorouracil	1
418	55	AZD7762	A770041	1
418	490	AZD7762	Veliparib	1
418	219	AZD7762	AT-7519	1
418	38	AZD7762	Saracatinib	1
418	417	AZD7762	Olaparib	1
418	97	AZD7762	Selumetinib	1
418	368	AZD7762	Afatinib	1
418	113	AZD7762	Alpelisib	1
418	133	AZD7762	Doxorubicin	1
418	134	AZD7762	Etoposide	1
418	423	AZD7762	Vismodegib	1
418	373	AZD7762	Pictilisib	1
418	135	AZD7762	Gemcitabine	1
418	326	AZD7762	GSK690693	1
418	14	AZD7762	Neratinib	1
418	275	AZD7762	I-BET	2
418	139	AZD7762	Irinotecan	1
418	163	AZD7762	JQ1	2
418	421	AZD7762	KU-55933	1
418	538	AZD7762	KU-60019	1
418	498	AZD7762	KU57788	1
418	119	AZD7762	Lapatinib	1
418	357	AZD7762	MK-2206	1
418	564	AZD7762	MK-8033	1
418	398	AZD7762	VE-821	2
418	185	AZD7762	Linsitinib	1
418	425	AZD7762	Palbociclib	1
418	37	AZD7762	Crizotinib	1
418	589	AZD7762	Tivantinib	1
418	430	AZD7762	Trametinib	1

## Sheet: f_highsynergy_experimental_SLs
Highly synergistic drug combinations were individual drugs have less than 4 targets and which target experimentally-derived synthetic lethal (SL) pairs. No. of SL pairs targeted by the drug combination is shown.
Anchor_ID	Library_ID	Anchor_Drug_Name	Library_Drug_Name	percentage_synergistic_celllines	no_of_SL_pairs
113	219	Alpelisib	AT-7519	10.8108	1
113	29	Alpelisib	AZ628	12.1622	1
113	238	Alpelisib	Idelalisib	12.1622	1
113	217	Alpelisib	KPT-214	8.10811	1
113	567	Alpelisib	Leptomycin B	6.75676	1
119	156	Lapatinib	AZD6482	6.84931	1
119	139	Lapatinib	Irinotecan	13.6986	1
185	264	Linsitinib	Ricolinostat	9.58904	1
185	418	Linsitinib	AZD7762	6.84931	1
185	370	Linsitinib	AZD8055	35.6164	1
185	238	Linsitinib	Idelalisib	9.58904	1
185	373	Linsitinib	Pictilisib	9.58904	1
185	299	Linsitinib	OSI-027	23.2877	1
185	126	Linsitinib	Everolimus	19.1781	1
194	536	Luminespid	Adavosertib	11.1111	1
194	398	Luminespid	VE-821	11.1111	1
299	74	OSI-027	ENMD-981693	8	1
299	217	OSI-027	KPT-214	8	1
299	536	OSI-027	Adavosertib	9.33333	1
299	548	OSI-027	Vincristine	9.33333	1
299	185	OSI-027	Linsitinib	18.6667	1
299	430	OSI-027	Trametinib	13.3333	1
299	262	OSI-027	VX-11e	25.3333	1
373	264	Pictilisib	Ricolinostat	18.4211	1
373	219	Pictilisib	AT-7519	17.1053	1
373	29	Pictilisib	AZ628	23.6842	1
373	217	Pictilisib	KPT-214	7.89474	1
373	185	Pictilisib	Linsitinib	7.89474	1
373	537	Pictilisib	SCH900776	11.8421	1
385	545	Navitoclax	Daporinad	15.7143	1
385	275	Navitoclax	I-BET	7.14286	1
385	139	Navitoclax	Irinotecan	32.8571	1
385	163	Navitoclax	JQ1	17.1429	1
417	418	Olaparib	AZD7762	16.4557	1
417	190	Olaparib	Bleomycin	13.9241	2
417	545	Olaparib	Daporinad	35.443	1
417	538	Olaparib	KU-60019	12.6582	1
417	398	Olaparib	VE-821	24.0506	1
425	14	Palbociclib	Neratinib	6.94444	1
425	139	Palbociclib	Irinotecan	8.33333	1
430	275	Trametinib	I-BET	11.1111	1
430	126	Trametinib	Everolimus	18.0556	1
418	179	AZD7762	5-Fluorouracil	30.6452	1
418	55	AZD7762	A770041	8.06452	1
418	417	AZD7762	Olaparib	16.129	1
418	368	AZD7762	Afatinib	8.06452	1
418	133	AZD7762	Doxorubicin	8.06452	1
418	373	AZD7762	Pictilisib	8.06452	1
418	135	AZD7762	Gemcitabine	59.6774	1
418	14	AZD7762	Neratinib	11.2903	1
418	139	AZD7762	Irinotecan	11.2903	1
418	357	AZD7762	MK-2206	8.06452	1
418	398	AZD7762	VE-821	41.9355	2
418	185	AZD7762	Linsitinib	9.67742	1
418	430	AZD7762	Trametinib	8.06452	1

## Sheet: File_Description
Table Description
Table a: Computationally predicted synthetic lethal (SL) gene pairs. ISLE was used on lung cancer TCGA data to predict clinically relevant SL pairs (FDR < 0.2). The p-values of the 4 screens steps are also shown.
Table b: All drug combinations were individual drugs have less than 4 targets and which target computational synthetic lethal (SL) pairs. No. of SL pairs targeted by the drug combination is shown.
Table c: Highly synergistic drug combinations were individual drugs have less than 4 targets and which target computational synthetic lethal (SL) pairs. No. of SL pairs targeted by the drug combination is shown.
Table d: Experimentally derived synthetic lethal gene pairs.
Table e: All drug combinations were individual drugs have less than 4 targets and which target experimentally-derived synthetic lethal (SL) pairs. No. of SL pairs targeted by the drug combination is shown.
Table f: Highly synergistic drug combinations were individual drugs have less than 4 targets and which target experimentally-derived synthetic lethal (SL) pairs. No. of SL pairs targeted by the drug combination is shown.
Column Names and Descriptions
Column name	Description
Anchor_ID	Anchor Drug ID
Anchor_Drug_Name	Anchor Drug Name
Library_ID	Library Drug ID
Library_Drug_Name	Library Drug Name
percentage_synergistic_celllines	Percentage of cell lines where they are highly synergistic for this drug combination (threshold of high synergy is based on top 5 percentile). Described in paper.
no_of_SL_pairs	Number of synthetic lethal (SL) pairs targeted by the drug combination.
Gene 1	Gene 1 in the SL pair
Gene 2	Gene 2 in the SL pair
cell_line_pvalue, molecular_screen_pvalue, clinical_survival_pvalue, phylogenetic_score	ISLE output for each SL gene pairs. P-values for cell line screening step, molecular screening step, survival screening step is shown. Phylogenetic conservation score by ISLE is also shown.
