# Supplementary material for: A landscape of response to drug combinations in non-small cell lung cancer
Source: Nat Commun. 2023 Jun 28;14:3830. doi: 10.1038/s41467-023-39528-9 (PMC10307832; doi:10.1038/s41467-023-39528-9)
Supplement: Supplementary file 12 — Supplementary Dataset S8 [file 41467_2023_39528_MOESM12_ESM.xlsx]

## Sheet: Figure Data
Anchor Drug	Library Drug	Synergy Bliss Score																HSA Score
AZD-7762	Bleomycin sulfate	-3.7578	-6.27514	-5.23053	-3.42308	-3.45872	-3.85354	-7.252	-5.11366	-5.64239	-3.89887	-5.03751	-1.1331	-6.21301	-3.30725	-7.91936		-367.166	-587.3	-297.042	-510.894	-273.35	-601.257	-767.718	-587.809	-223.482	-495.152	-340.853	-47.6355	-581.757	-441.47	-866.07
	Gemcitabine	-6.58988	-7.54147	-15.7717	-4.52194	-1.21834	-6.25534	-5.61672	-4.67257	-13.0153	-18.7102	-5.68873	-3.13468	-4.84635	-9.51718	-9.8007		-1011.05	-800.226	-1603.34	-1030.83	83.4488	-673.287	-836.949	-673.26	-1257.6	-2107.37	-435.851	-444.435	-494.278	-1103.63	-1075.13
	GSK-269962A	-4.81246	-5.16928	-4.98034	-8.48297	-2.22008	-7.09356	-9.98955	-6.43829	-9.93121	-5.56565	-5.24505	-3.39294	-3.90216	-3.67108	-4.39028		-490.045	-468.238	-166.899	-938.565	-220.859	-786.163	-1053.09	-588.391	-1028.11	-630.585	-462.077	-366.81	-354.406	-264.193	-426.143
	MK-1775	-7.4148	-6.20651	-10.379	-7.28368	-11.3166	-3.90459	-9.38834	-6.23874	-9.44036	-6.71796	-9.23771	-2.81179	-7.25431	-6.25576	-6.33102		-813.629	-1005.25	-1242.38	-1090.79	-1206.39	-637.19	-1088.01	-792.216	-959.673	-816.875	-875.458	-326.876	-815.902	-719.813	-784.533
	PD-166285	-8.16282	-8.19374	-8.2382	-3.3997	-7.12438	-3.77753	-7.67174	-3.68538	-6.19577	-6.00425	-4.94098	-1.72179	-4.32692	-3.6382	-5.37084		-1064.31	-981.025	-1105.36	-625.761	-881.473	-563.221	-967.369	-465.73	-738.47	-735.292	-522.558	-168.875	-597.37	-678.669	-934.1
	Tosedostat	-3.31791	-6.7742	-4.08071	-8.56137	-3.16974	-2.23491	-7.31498	-5.44503	-5.64389	-6.91218	-5.28993	-4.50636	-6.15154	-6.06753	-6.13138		-410.818	-943.463	-655.199	-1056.33	-306.495	-204.513	-811.58	-685.721	-626.841	-772.111	-410.523	-422.639	-568.963	-550.963	-647.216
Foretinib	CPI-613	-3.38437	-4.28739	-5.6072	-7.18229	-0.62027	-3.42895	-4.90583	-5.0786	-4.08332	-8.71159	-3.69571	-2.27313	-2.97079	-2.67517	-4.19584		-263.199	-548.055	-478.649	-86.2127	78.118	-312.341	-468.474	-343.148	-244.309	-972.978	-254.794	-171.019	-297.079	-39.3507	-279.109
Navitoclax	Alisertib	-6.61331	-7.6103	-4.6774	-10.7373	-8.99484	-2.08197	-9.96555	-4.58123	-8.75731	-7.82166	-13.0145	-10.336	-6.21973	-5.60158	-5.18459		-856.342	-809.347	-391.71	-1272.8	-1037.16	-263.046	-1459.98	-567.239	-1453.14	-1021.93	-1464.58	-1485.31	-739.081	-1008.73	-438.085
	Dinaciclib	-20.2386	-7.04481	-14.899	-6.39484	-49.3062	-23.8003	-7.34899	-36.8132	-12.7079	-1.79262	-23.6592	-29.4201	-37.2063	-16.4424	-21.0529		-2302.18	-691.305	-1733.3	-644.797	-5225.68	-2518.43	-981.028	-4134.14	-1452.28	-90.3967	-2551	-3774.98	-3870.88	-1998.44	-2697.98
	Docetaxel	-22.9393	-17.0172	-30.0174	-12.6839	-19.535	-13.1719	-20.0661	-20.3101	-14.8033	-17.0124	-27.9269	-22.4023	-16.2653	-14.3263	-15.5609		-2445.16	-1865.16	-3189.67	-1390.21	-2029.91	-1555.47	-2539.05	-2261.51	-2153.99	-1874.92	-3032.81	-2252.34	-1960.36	-2030.09	-1983.66
	Fingolimod hydrochloride	-4.94531	-7.63883	-3.1493	-3.30566	-1.6564	-2.97679	-5.63457	-2.30357	-4.76705	-5.85193	-2.59838	-3.32903	-4.21189	-5.75886	-2.54747		-452.531	-690.118	-163.743	-304.624	-43.805	-210.464	-248.849	-191.699	-450.838	-299.179	-49.7276	-246.782	-193.513	-626.918	13.357
	Oligomycin	-16.0319	-6.17067	-8.35398	-28.2494	-15.3097	-8.31846	-20.9485	-6.43341	-11.7008	-12.3915	-9.60657	-6.19797	-12.3481	-11.5539	-8.41057		-1824.05	-643.689	-701.382	-3253.13	-1859.19	-1211.45	-2196.29	-998.657	-1363.66	-1658.96	-830.825	-615.69	-1328.6	-1479.55	-1162.93
	Phenformin hydrochloride	-4.42714	-5.60571	-2.37855	-4.56101	-4.97233	-5.36435	-4.02638	-4.91966	-5.89869	-6.41082	-7.79593	-3.61644	-8.86328	-6.10486	-6.72068		-491.144	-641.718	-361.962	-447.144	-630.745	-634.511	-267.963	-626.089	-491.182	-695.826	-853.745	-380.104	-886.361	-894.659	-669.605
	Seliciclib	-5.14279	-4.35161	-2.97663	-4.14667	-3.61146	-2.57133	-6.51762	-6.04627	-4.52561	-5.75339	-4.09685	-3.22956	-3.74643	-5.31645	-5.20253		-512.545	-204.871	-366.405	-334.978	-313.385	-149.938	-371.43	-789.99	-379.373	-292.018	-519.776	-508.676	-386.285	-459.767	-484.87
	Tozasertib	-14.0401	-5.57253	-6.14255	-14.2866	-8.32757	-7.29106	-10.9611	-10.5036	-14.8986	-14.2323	-14.8181	-9.18027	-7.01332	-5.23151	-8.12587		-1478.77	-1102.35	-960.428	-1441.32	-826.74	-817.339	-1094.13	-1133.85	-1621.33	-1464.4	-1519.68	-923.108	-734.298	-628.719	-872.148
	Vincristine sulfate	-29.2458	-10.1332	-21.1664	-5.48225	-12.0663	-11.7195	-13.4649	-12.5513	-15.9819	-15.6886	-27.8402	-14.298	-12.5497	-12.7792	-10.6641		-3274.38	-1344.64	-2503.39	-779.786	-1233.95	-1621.51	-2478.91	-1455.36	-2103.37	-1745.91	-3145.23	-1394.45	-1550.64	-1790.26	-1249.8
Olaparib	Decitabine	-5.74606	-2.88483	-4.01122	-3.42124	-1.7665	-1.57554	-4.54434	-1.86007	-1.59628	-5.53962	-2.47364	-1.28953	-3.58139	-2.88232	-4.7136		-576.09	-240.528	-403.95	-43.0011	-129.267	-82.2076	-401.929	-43.6825	-56.8664	-761.825	-178.135	-115.132	-302.159	-71.0984	-372.056
	Zebularine	-5.54749	-5.02022	-3.34072	-5.33919	-2.7847	-1.45734	-3.93142	-3.87638	-1.63255	-10.8061	-3.1057	-1.86464	-2.60051	-1.14996	-6.19441		-537.406	-482.725	-197.616	-478.218	-263.206	-19.2795	-252.253	-331.371	-112.882	-1169.21	-164.671	-105.432	-159.275	9.4505	-586.899
OSI-027	Lonafarnib	-6.81299	-3.66107	-4.16646	-11.705	-5.2851	-6.40907	-6.55738	-6.6586	-5.0602	-6.10383	-6.97103	-3.00151	-3.16182	-3.95015	-7.81177		-536.606	-468.832	-445.544	-532.021	-531.939	-898.356	-636.595	-884.892	-478.324	-530.17	-754.907	-240.247	-278.159	-361.487	-844.539
	Tipifarnib (Zarnestra)	-7.61635	-6.94022	-3.84128	-10.2663	-4.33636	-7.77159	-8.27762	-6.42551	-5.41454	-8.79624	-8.28419	-3.26805	-7.50063	-3.81756	-7.66084		-800.534	-779.403	-446.319	-728.08	-533.654	-1030.12	-855.719	-844.186	-535.222	-1031.42	-799.679	-595.038	-769.041	-397.003	-893.656
Tozasertib	AZ-3146	-4.13657	-3.89295	-1.62149	-6.71157	-3.04564	-0.73486	-3.69725	-2.18993	-5.00796	-4.13126	-1.88999	-1.66267	-0.66722	-2.41153	-4.61682		-432.183	-215.935	83.5226	49.1103	-327.779	25.4418	-290.41	-29.2725	-406.756	-207.167	-126.238	1.38518	-66.7222	-173.213	-384.455
	Nilotinib	-6.97854	-5.71467	-5.12082	-9.9776	-5.31642	-5.1174	-8.02064	-6.62623	-7.67828	-8.06605	-5.94906	-0.55055	-2.30398	-6.4518	-4.54379		-641.896	-550.916	-728.817	-911.433	-396.091	-709.048	-657.927	-669.314	-925.571	-1207.86	-597.641	309.381	-134.29	-491.229	-204.556
Trametinib	Imatinib	-4.72359	-1.5807	-4.30142	-4.05215	-0.69381	-1.49032	-2.75012	-4.2571	-2.31281	-3.84494	-1.10178	-1.50551	-3.13011	-3.55918	-1.7441		-399.625	57.8403	-557.426	-275.444	275.019	128.211	-122.395	-274.504	-201.445	-12.1594	137.25	-23.8425	-140.463	-376.552	113.816
	Nilotinib	-7.17047	-4.24581	-3.8335	-4.81249	-2.45202	-3.62407	-10.5186	-9.14116	-14.4485	-6.74841	-9.02701	-2.17578	-5.90157	-4.48238	-3.56018		-856.44	-418.024	-493.122	-551.691	-561.64	-634.976	-1236.87	-1263.68	-1513.39	-586.206	-1107.38	-334.621	-568.201	-545.349	-821.292
Vorinostat (SAHA)	Barasertib	-3.96288	-6.35362	-4.94581	-4.32453	-4.93127	-5.83077	-6.32647	-4.84775	-6.40282	-2.2794	-5.30304	-1.37866	-4.74928	-2.78311	-4.55685		-607.771	-770.794	-359.158	-173.172	-495.38	-841.959	-525.524	-572.801	-635.6	33.8106	-578.459	-182.353	-432.414	-195.529	-459.81
	CPI-613	-5.4967	-2.58515	-4.16108	-3.93764	-1.99161	-2.52165	-3.18521	-1.65659	-3.41503	-4.54272	-0.88963	-2.9843	-2.00084	-2.10428	-1.85294		-551.987	-238.924	-575.595	-116.288	-67.9466	-230.643	-230.651	-147.221	-255.654	-205.072	-60.4684	-221.433	-35.7508	-28.7616	-64.8825
	LSD1-C76	-2.13552	-4.88433	-5.68761	-4.95863	-3.85975	-2.9964	-5.61979	-6.63386	-6.89948	-4.65701	-7.85257	-4.46179	-4.86419	-6.59589	-7.05801		-140.505	-531.738	-801.111	-348.674	-379.125	-427.342	-528.333	-697.112	-640.562	-378.055	-837.991	-435.807	-435.824	-674.155	-691.347
	MLN-4924	-5.50736	-2.86791	-3.62357	-2.97073	-3.40517	-2.29477	-7.74366	-2.40194	-2.58353	-1.15406	-3.73562	-1.57382	-2.68327	-1.30618	-3.53941		-624.245	-253.203	-456.001	93.9614	-251.081	-164.916	-849.936	-161.109	-127.279	181.743	-332.042	-168.623	-106.934	-38.2368	-265

## Sheet: AllPivot_Bliss
Min of DBSumNeg		AssayId
ColName	RowName	###	###	###	###	###	###	###	###	###	###	###	###	###	###	###	(blank)
AZD-7762	Bleomycin sulfate
	Gemcitabine
	GSK-269962A
	MK-1775
	PD-166285
	Tosedostat
Foretinib	CPI-613
Navitoclax	Alisertib
	Dinaciclib
	Docetaxel
	Fingolimod hydrochloride
	NCGC00346531-05
	Phenformin hydrochloride
	Seliciclib
	Tozasertib
	Vincristine sulfate
Olaparib	BAF-312
	Decitabine
	Metformin
	Zebularine
OSI-027	Lonafarnib
	Tipifarnib (Zarnestra)
Tozasertib	AZ-3146
	Nilotinib
Trametinib	Imatinib
	Nilotinib
Vorinostat (SAHA)	Barasertib
	CPI-613
	LSD1-C76
	MLN-4924
(blank)	(blank)

## Sheet: AllPivot_HSA
Min of ExcessHSA		AssayId
ColName	RowName	15652	15831	15832	15833	15911	15931	15951	15971	15991	15992	15993	16011	16012	16013	16051	(blank)
AZD-7762	Bleomycin sulfate	-367.166	-587.3	-297.042	-510.894	-273.35	-601.257	-767.718	-587.809	-223.482	-495.152	-340.853	-47.6355	-581.757	-441.47	-866.07
AZD-7762	Gemcitabine	-1011.05	-800.226	-1603.34	-1030.83	83.4488	-673.287	-836.949	-673.26	-1257.6	-2107.37	-435.851	-444.435	-494.278	-1103.63	-1075.13
AZD-7762	GSK-269962A	-490.045	-468.238	-166.899	-938.565	-220.859	-786.163	-1053.09	-588.391	-1028.11	-630.585	-462.077	-366.81	-354.406	-264.193	-426.143
AZD-7762	MK-1775	-813.629	-1005.25	-1242.38	-1090.79	-1206.39	-637.19	-1088.01	-792.216	-959.673	-816.875	-875.458	-326.876	-815.902	-719.813	-784.533
AZD-7762	PD-166285	-1064.31	-981.025	-1105.36	-625.761	-881.473	-563.221	-967.369	-465.73	-738.47	-735.292	-522.558	-168.875	-597.37	-678.669	-934.1
AZD-7762	Tosedostat	-410.818	-943.463	-655.199	-1056.33	-306.495	-204.513	-811.58	-685.721	-626.841	-772.111	-410.523	-422.639	-568.963	-550.963	-647.216
Foretinib	CPI-613	-263.199	-548.055	-478.649	-86.2127	78.118	-312.341	-468.474	-343.148	-244.309	-972.978	-254.794	-171.019	-297.079	-39.3507	-279.109
Navitoclax	Alisertib	-856.342	-809.347	-391.71	-1272.8	-1037.16	-263.046	-1459.98	-567.239	-1453.14	-1021.93	-1464.58	-1485.31	-739.081	-1008.73	-438.085
Navitoclax	Dinaciclib	-2302.18	-691.305	-1733.3	-644.797	-5225.68	-2518.43	-981.028	-4134.14	-1452.28	-90.3967	-2551	-3774.98	-3870.88	-1998.44	-2697.98
Navitoclax	Docetaxel	-2445.16	-1865.16	-3189.67	-1390.21	-2029.91	-1555.47	-2539.05	-2261.51	-2153.99	-1874.92	-3032.81	-2252.34	-1960.36	-2030.09	-1983.66
Navitoclax	Fingolimod hydrochloride	-452.531	-690.118	-163.743	-304.624	-43.805	-210.464	-248.849	-191.699	-450.838	-299.179	-49.7276	-246.782	-193.513	-626.918	13.357
Navitoclax	NCGC00346531-05	-1824.05	-643.689	-701.382	-3253.13	-1859.19	-1211.45	-2196.29	-998.657	-1363.66	-1658.96	-830.825	-615.69	-1328.6	-1479.55	-1162.93
Navitoclax	Phenformin hydrochloride	-491.144	-641.718	-361.962	-447.144	-630.745	-634.511	-267.963	-626.089	-491.182	-695.826	-853.745	-380.104	-886.361	-894.659	-669.605
Navitoclax	Seliciclib	-512.545	-204.871	-366.405	-334.978	-313.385	-149.938	-371.43	-789.99	-379.373	-292.018	-519.776	-508.676	-386.285	-459.767	-484.87
Navitoclax	Tozasertib	-1478.77	-1102.35	-960.428	-1441.32	-826.74	-817.339	-1094.13	-1133.85	-1621.33	-1464.4	-1519.68	-923.108	-734.298	-628.719	-872.148
Navitoclax	Vincristine sulfate	-3274.38	-1344.64	-2503.39	-779.786	-1233.95	-1621.51	-2478.91	-1455.36	-2103.37	-1745.91	-3145.23	-1394.45	-1550.64	-1790.26	-1249.8
Olaparib	BAF-312	-453.103	-396.323	-298.623	-406.284	-298.768	-96.2224	-297.705	-354.617	-269.87	-1056.71	-185.16	-106.532	-107.656	-146.242	-367.95
Olaparib	Decitabine	-576.09	-240.528	-403.95	-43.0011	-129.267	-82.2076	-401.929	-43.6825	-56.8664	-761.825	-178.135	-115.132	-302.159	-71.0984	-372.056
Olaparib	Metformin	-334.318	-107.103	-264.671	-55.7267	1.05475	45.4321	16.0911	-295.214	-68.26	-333.883	0	-9.7475	-29.0092	-6.82793	-92.8058
Olaparib	Zebularine	-537.406	-482.725	-197.616	-478.218	-263.206	-19.2795	-252.253	-331.371	-112.882	-1169.21	-164.671	-105.432	-159.275	9.4505	-586.899
OSI-027	Lonafarnib	-536.606	-468.832	-445.544	-532.021	-531.939	-898.356	-636.595	-884.892	-478.324	-530.17	-754.907	-240.247	-278.159	-361.487	-844.539
OSI-027	Tipifarnib (Zarnestra)	-800.534	-779.403	-446.319	-728.08	-533.654	-1030.12	-855.719	-844.186	-535.222	-1031.42	-799.679	-595.038	-769.041	-397.003	-893.656
Tozasertib	AZ-3146	-432.183	-215.935	83.5226	49.1103	-327.779	25.4418	-290.41	-29.2725	-406.756	-207.167	-126.238	1.38518	-66.7222	-173.213	-384.455
Tozasertib	Nilotinib	-641.896	-550.916	-728.817	-911.433	-396.091	-709.048	-657.927	-669.314	-925.571	-1207.86	-597.641	309.381	-134.29	-491.229	-204.556
Trametinib	Imatinib	-399.625	57.8403	-557.426	-275.444	275.019	128.211	-122.395	-274.504	-201.445	-12.1594	137.25	-23.8425	-140.463	-376.552	113.816
Trametinib	Nilotinib	-856.44	-418.024	-493.122	-551.691	-561.64	-634.976	-1236.87	-1263.68	-1513.39	-586.206	-1107.38	-334.621	-568.201	-545.349	-821.292
Vorinostat (SAHA)	Barasertib	-607.771	-770.794	-359.158	-173.172	-495.38	-841.959	-525.524	-572.801	-635.6	33.8106	-578.459	-182.353	-432.414	-195.529	-459.81
Vorinostat (SAHA)	CPI-613	-551.987	-238.924	-575.595	-116.288	-67.9466	-230.643	-230.651	-147.221	-255.654	-205.072	-60.4684	-221.433	-35.7508	-28.7616	-64.8825
Vorinostat (SAHA)	LSD1-C76	-140.505	-531.738	-801.111	-348.674	-379.125	-427.342	-528.333	-697.112	-640.562	-378.055	-837.991	-435.807	-435.824	-674.155	-691.347
Vorinostat (SAHA)	MLN-4924	-624.245	-253.203	-456.001	93.9614	-251.081	-164.916	-849.936	-161.109	-127.279	181.743	-332.042	-168.623	-106.934	-38.2368	-265
(blank)	(blank)

## Sheet: Assay Listing
Assay #	Cell line name	Available
15652	A549	ATCC
15832	NCI-H1437	ATCC
16013	NCI-H1651	ATCC
15931	NCI-H1666	ATCC
15833	NCI-H1703	ATCC
15951	NCI-H1734	ATCC
15991	NCI-H1755	ATCC
15971	NCI-H1915	ATCC
15831	NCI-H2009	ATCC
16012	NCI-H2347	ATCC
16051	NCI-H2405	ATCC
15911	NCI-H727	ATCC
15992	A427	ATCC
15993	Calu-6	ATCC
16011	SK-LU-1	ATCC
The cell lines mentioned above are all non-small-cell lung cancer cell lines.
Note: In addition to the above mentioned cancer cell lines, data for two non-cancerous cell lines HUVEC and MDCK are also provided.
Synergy/Additivity/Antagonism Methods
MedianExcess	The median of the sum of the differences between the combination responses and the single agent responses. More positive values are better
NumExcess	The number of combinations in a block that show a better combination responses than both the corresponding single agents. Larger is better
ExcessHSA	The HAS model is computed and the differences between each combination in the block and the corresponding HSA value are summed. More negative values are better
ExcessCRX	An extension of the 'Excess HSA' metric that takes into account dilution factors. These factors are based on the EC90 and EC10 values of the single agent curves. Since the single agent curves are derived from the individual blocks, they can be noisy and thus the EC90 and EC10 can be inaccurate, resulting in noisy values for this metric. See Lehar et al for more information
LS3x3	The sum of the deviations from the HSA model are evaluated on all 3x3 submatrices of the response matrix (excluding the single agent row and column) and the minimum value is reported as LS 3x3.
Beta	The parameter that minimizes the difference between the observed combination effect and that obtained fom the Bliss independence model. Values less than 1, greater than 1 and equal to 1 indicate synergy, antagonism and non-interaction respectively. See Cokol et al for more details
Gamma	The parameter that minimizes the difference between the observed combination effect and Gaddums non-interaction model. Values less than 1, greater than 1 and equal to 1 indicate synergy, antagonism and non-interaction respectively. See Cokol et al for more details
DBSumPos	The sum of the positive deviations from the Bliss model. In practice this is simply the sum of the positive elements of the ΔBliss matrix
DBSumNeg	The sum of the negative deviations from the Bliss model. In practice this is simply the sum of the negative elements of the ΔBliss matrix. Smaller (negative) values imply drug combination is more synergistic.
Refs
Cokol et al.	https://www.embopress.org/doi/full/10.1038/msb.2011.71
Lahar et al.	https://www.embopress.org/doi/full/10.1038/msb4100116

## Sheet: A549
A549 Data
AssayId	BlockId	Size	RowSid	RowName	RowTarget	ColSid	ColName	ColTarget	MedianExcess	NumExcess	ExcessHSA	ExcessCRX	LS3x3	Beta	Gamma	DBSumPos	DBSumNeg
15652	1	10	NCGC00344764-02	CPI-613	altered energy metabolism-directed agent	NCGC00168085-19	Vorinostat (SAHA)	HDAC Inhibitor	10.3767	38	12.1045	316402	-4.66463	1.00271	0.99977	1.91465	-1.54572
15652	2	10	NCGC00345794-02	MLN-4924	NEDD8-Activating Enzyme (NAE) Inhibitor	NCGC00168085-19	Vorinostat (SAHA)	HDAC Inhibitor	24.1355	37	56.8137	264867	-9.07585	1.00059	0.9936	2.89483	-1.7732
15652	3	10	NCGC00263089-14	Barasertib	Aurora-B/C Inhibitor	NCGC00168085-19	Vorinostat (SAHA)	HDAC Inhibitor	18.0651	42	78.0323	244192	-4.12625	1.01843	1.00787	2.65972	-1.14963
15652	4	10	NCGC00347951-04	LSD1-C76	Unknown	NCGC00168085-19	Vorinostat (SAHA)	HDAC Inhibitor	11.2256	24	98.9443	313145	-2.37524	1.01809	1.01262	2.70815	-1.29251
15652	5	10	NCGC00344764-02	CPI-613	altered energy metabolism-directed agent	NCGC00168085-19	Vorinostat (SAHA)	HDAC Inhibitor	19.4661	61	-551.987	511614	-16.7352	0.93175	0.93103	0.03814	-5.4967
15652	6	10	NCGC00345794-02	MLN-4924	NEDD8-Activating Enzyme (NAE) Inhibitor	NCGC00168085-19	Vorinostat (SAHA)	HDAC Inhibitor	18.5997	27	-12.4447	504849	-5.92289	0.99751	0.99751	1.79495	-1.91939
15652	7	10	NCGC00263089-14	Barasertib	Aurora-B/C Inhibitor	NCGC00168085-19	Vorinostat (SAHA)	HDAC Inhibitor	21.2723	41	-33.1321	468881	-11.2249	0.99164	0.99164	2.43796	-2.76928
15652	8	10	NCGC00347951-04	LSD1-C76	Unknown	NCGC00168085-19	Vorinostat (SAHA)	HDAC Inhibitor	24.0014	24	57.6791	480192	-1.47334	1.01677	1.00548	3.06088	-1.56835
15652	9	10	NCGC00346656-12	Dinaciclib	Unknown	NCGC00188344-23	Navitoclax	Unknown	85.8831	59	-747.275	123147	-23.7347	0.74424	0.74424	0.64594	-8.11869
15652	10	10	NCGC00263271-11	Alisertib	Aurora-A Inhibitor	NCGC00188344-23	Navitoclax	Unknown	19.3212	53	-227.69	300565	-9.00047	0.97263	0.96802	1.43046	-3.37853
15652	11	10	NCGC00168110-10	Tozasertib	Aurora-A/B/C Kinase Inhibitor	NCGC00188344-23	Navitoclax	Unknown	21.4297	57	-356.123	287670	-12.1943	0.94873	0.94873	0.8564	-4.41763
15652	12	10	NCGC00094374-11	Seliciclib	CDK Inhibitor	NCGC00188344-23	Navitoclax	Unknown	14.0709	14	269.416	307082	0	1.03335	1.03035	3.56793	-0.63089
15652	13	10	NCGC00346531-05	NCGC00346531-05	Unknown	NCGC00188344-23	Navitoclax	Unknown	63.2244	62	-507.416	161511	-16.8887	0.85647	0.84612	1.20845	-5.83281
15652	14	10	NCGC00181306-11	Docetaxel	Unknown	NCGC00188344-23	Navitoclax	Unknown	66.3314	75	-1562.76	216916	-43.4271	0.71055	0.7042	0.44889	-15.3385
15652	15	10	NCGC00163700-06	Vincristine sulfate	Tubulin polymerization Inhibitor	NCGC00188344-23	Navitoclax	Unknown	58.6757	67	-1100.73	224438	-37.6994	0.80898	0.79629	0.69443	-10.9326
15652	16	10	NCGC00188399-09	Fingolimod hydrochloride	Sphingosine Kinase 1 (SphK1) Inhibitor	NCGC00188344-23	Navitoclax	Unknown	9.19484	18	305.416	300299	0.15635	1.04414	1.03987	3.99541	-0.62404
15652	17	10	NCGC00346656-12	Dinaciclib	Unknown	NCGC00188344-23	Navitoclax	Unknown	71.0078	54	-292.011	354058	-24.4428	0.95676	0.95461	2.0816	-4.86583
15652	18	10	NCGC00263271-11	Alisertib	Aurora-A Inhibitor	NCGC00188344-23	Navitoclax	Unknown	12.2919	35	-39.7784	496307	-4.79313	0.99776	0.99376	1.06319	-1.12524
15652	19	10	NCGC00168110-10	Tozasertib	Aurora-A/B/C Kinase Inhibitor	NCGC00188344-23	Navitoclax	Unknown	22.7507	44	-174.703	485932	-8.32557	0.97441	0.97441	0.75519	-2.50222
15652	20	10	NCGC00016543-10	Phenformin hydrochloride	antidiabetic drug	NCGC00188344-23	Navitoclax	Unknown	28.088	22	-45.5937	268255	-2.42651	0.98434	0.98372	1.93539	-2.33784
15652	21	10	NCGC00181306-11	Docetaxel	Unknown	NCGC00188344-23	Navitoclax	Unknown	48.663	65	-852.796	364458	-35.3401	0.87446	0.85356	0.78286	-8.10382
15652	22	10	NCGC00094374-11	Seliciclib	CDK Inhibitor	NCGC00188344-23	Navitoclax	Unknown	6.57197	32	-15.7574	508199	-2.38092	0.99841	0.99735	0.9519	-1.0138
15652	23	10	NCGC00163700-06	Vincristine sulfate	Tubulin polymerization Inhibitor	NCGC00188344-23	Navitoclax	Unknown	39.5081	54	-570.177	444118	-30.7713	0.92737	0.92686	0.37259	-6.0404
15652	24	10	NCGC00188399-09	Fingolimod hydrochloride	Sphingosine Kinase 1 (SphK1) Inhibitor	NCGC00188344-23	Navitoclax	Unknown	5.36008	22	126.375	500057	-1.60615	1.01447	1.01447	1.89414	-0.63038
15652	25	10	NCGC00346531-05	NCGC00346531-05	Unknown	NCGC00188344-23	Navitoclax	Unknown	65.0504	45	-146.97	236887	-10.493	0.96543	0.9479	2.48309	-3.40662
15652	26	10	NCGC00016543-10	Phenformin hydrochloride	antidiabetic drug	NCGC00188344-23	Navitoclax	Unknown	10.2647	35	-44.197	307657	-6.16816	1.00122	0.99002	2.42053	-1.90629
15652	28	10	NCGC00159549-13	Zebularine	Cytidine Deaminase Inhibitor	NCGC00238451-18	Olaparib	Unknown	9.03182	26	135.967	255940	-2.09139	1.04004	1.01648	3.92503	-0.79603
15652	29	10	NCGC00166088-08	Decitabine	DNA Methyltransferase (DNMT) Inhibitor	NCGC00238451-18	Olaparib	Unknown	17.262	53	-314.118	262644	-10.8973	0.97036	0.95938	0.95455	-3.20406
15652	30	10	NCGC00016564-11	Metformin	AMPK Activator	NCGC00238451-18	Olaparib	Unknown	8.92278	46	-229.246	233897	-7.06968	0.97184	0.97166	0.21447	-2.49164
15652	32	10	NCGC00159549-13	Zebularine	Cytidine Deaminase Inhibitor	NCGC00238451-18	Olaparib	Unknown	7.69625	22	93.0251	414001	-3.88515	1.00801	1.00801	1.6536	-0.72335
15652	33	10	NCGC00166088-08	Decitabine	DNA Methyltransferase (DNMT) Inhibitor	NCGC00238451-18	Olaparib	Unknown	11.2333	38	-1.77345	407821	-3.80213	1.00892	0.99855	2.19386	-1.34531
15652	34	10	NCGC00016564-11	Metformin	AMPK Activator	NCGC00238451-18	Olaparib	Unknown	8.35205	35	-169.034	269027	-2.86891	0.97963	0.97935	0.39987	-2.0624
15652	35	10	NCGC00263183-04	MK-1775	Wee1 Kinase Inhibitor	NCGC00242481-14	AZD-7762	Chk1/2 Inhibitor	48.6303	62	-744.992	277411	-29.5828	0.903	0.88359	0.47285	-6.59511
15652	36	10	NCGC00263175-02	Tosedostat	Aminopeptidase N Inhibitor	NCGC00242481-14	AZD-7762	Chk1/2 Inhibitor	21.0081	30	101.948	290369	-6.04104	1.03125	1.01284	3.75177	-1.21781
15652	37	10	NCGC00242490-07	PD-166285	Unknown	NCGC00242481-14	AZD-7762	Chk1/2 Inhibitor	41.3761	56	-487.053	225869	-28.3149	0.94287	0.88538	1.86319	-3.65817
15652	38	10	NCGC00241982-04	GSK-269962A	ROCK 1, ROCK 2 Inhibitor	NCGC00242481-14	AZD-7762	Chk1/2 Inhibitor	25.6012	62	-490.045	300854	-15.0858	0.93926	0.92773	0.93928	-4.81246
15652	39	10	NCGC00263175-02	Tosedostat	Aminopeptidase N Inhibitor	NCGC00242481-14	AZD-7762	Chk1/2 Inhibitor	20.3584	46	-237.994	496531	-8.53452	0.97607	0.97029	1.04214	-2.90395
15652	40	10	NCGC00346501-07	Bleomycin sulfate	glycopeptide antibiotic	NCGC00242481-14	AZD-7762	Chk1/2 Inhibitor	12.9377	28	214.697	281685	-2.15844	1.05547	1.02881	4.65234	-0.37772
15652	41	10	NCGC00241982-04	GSK-269962A	ROCK 1, ROCK 2 Inhibitor	NCGC00242481-14	AZD-7762	Chk1/2 Inhibitor	21.7067	46	-172.125	487418	-10.7787	0.97786	0.9728	1.77765	-2.97331
15652	42	10	NCGC00168784-09	Gemcitabine	Ribonucleotide reductase Inhibitor	NCGC00242481-14	AZD-7762	Chk1/2 Inhibitor	57.2483	63	-627.004	207368	-19.988	0.8793	0.85298	1.87811	-6.58988
15652	43	10	NCGC00263183-04	MK-1775	Wee1 Kinase Inhibitor	NCGC00242481-14	AZD-7762	Chk1/2 Inhibitor	40.6844	49	-787.339	492390	-24.8622	0.9042	0.89668	0.19184	-7.4148
15652	44	10	NCGC00346501-07	Bleomycin sulfate	glycopeptide antibiotic	NCGC00242481-14	AZD-7762	Chk1/2 Inhibitor	24.7942	32	-59.2899	484175	-9.13638	1.00468	0.99307	2.15272	-1.78328
15652	45	10	NCGC00242490-07	PD-166285	Unknown	NCGC00242481-14	AZD-7762	Chk1/2 Inhibitor	30.8237	61	-643.052	475683	-28.4399	0.9297	0.91611	0.20028	-5.57862
15652	46	10	NCGC00168784-09	Gemcitabine	Ribonucleotide reductase Inhibitor	NCGC00242481-14	AZD-7762	Chk1/2 Inhibitor	49.1391	57	-701.313	415977	-30.6368	0.90898	0.88804	0.77986	-6.19491
15652	47	10	NCGC00346707-03	Lonafarnib	Farnesyltransferase Inhibitor	NCGC00386179-07	OSI-027	Unknown	17.6446	39	-243.137	511828	-9.65462	0.97338	0.97056	0.35046	-2.55541
15652	48	10	NCGC00250406-06	Tipifarnib (Zarnestra)	Unknown	NCGC00386179-07	OSI-027	Unknown	19.6202	38	-154.331	492959	-8.95427	0.99165	0.98079	1.36579	-2.03682
15652	49	10	NCGC00346707-03	Lonafarnib	Farnesyltransferase Inhibitor	NCGC00386179-07	OSI-027	Unknown	22.9231	63	-536.606	296356	-17.803	0.97715	0.9271	1.75085	-3.43044
15652	50	10	NCGC00250406-06	Tipifarnib (Zarnestra)	Unknown	NCGC00386179-07	OSI-027	Unknown	26.2729	68	-604.892	290033	-19.8478	0.9494	0.91431	0.64381	-4.19462
15652	51	10	NCGC00183285-12	Nilotinib	Bcr-Abl Inhibitor	NCGC00263180-17	Trametinib	Mek 1/2 Inhibitor	23.7139	48	-114.467	460191	-5.79896	0.98565	0.98336	1.56692	-2.53896
15652	52	10	NCGC00183285-12	Nilotinib	Bcr-Abl Inhibitor	NCGC00263180-17	Trametinib	Mek 1/2 Inhibitor	43.9362	62	-789.166	276580	-27.3758	0.93586	0.88594	1.59085	-5.83278
15652	53	10	NCGC00159456-28	Imatinib	Bcr-Abl Inhibitor	NCGC00263180-17	Trametinib	Mek 1/2 Inhibitor	30.5448	56	-347.347	456359	-15.0814	0.95598	0.94473	2.42913	-4.72359
15652	54	10	NCGC00159456-28	Imatinib	Bcr-Abl Inhibitor	NCGC00263180-17	Trametinib	Mek 1/2 Inhibitor	27.7111	44	-230.311	292129	-12.5793	0.97908	0.9667	1.86511	-3.22783
15652	55	10	NCGC00344764-02	CPI-613	altered energy metabolism-directed agent	NCGC00168085-19	Vorinostat (SAHA)	HDAC Inhibitor	38.0663	40	-347.222	184251	-15.65	0.94579	0.94473	0.71093	-4.10389
15652	56	10	NCGC00345794-02	MLN-4924	NEDD8-Activating Enzyme (NAE) Inhibitor	NCGC00168085-19	Vorinostat (SAHA)	HDAC Inhibitor	57.0286	53	-624.245	161408	-26.9012	0.93174	0.8959	2.22115	-5.50736
15652	57	10	NCGC00263089-14	Barasertib	Aurora-B/C Inhibitor	NCGC00168085-19	Vorinostat (SAHA)	HDAC Inhibitor	25.771	54	-329.323	139007	-12.0222	0.97202	0.93113	2.55317	-2.74083
15652	58	10	NCGC00347951-04	LSD1-C76	Unknown	NCGC00168085-19	Vorinostat (SAHA)	HDAC Inhibitor	12.299	36	-49.9624	178401	-5.39172	0.98472	0.98125	1.28335	-1.49051
15652	59	10	NCGC00344764-02	CPI-613	altered energy metabolism-directed agent	NCGC00168085-19	Vorinostat (SAHA)	HDAC Inhibitor	39.2263	32	-84.1634	286949	-3.67399	0.98961	0.98724	1.12498	-1.82016
15652	60	10	NCGC00345794-02	MLN-4924	NEDD8-Activating Enzyme (NAE) Inhibitor	NCGC00168085-19	Vorinostat (SAHA)	HDAC Inhibitor	31.3335	44	-114.185	278161	-9.11808	0.99935	0.98475	1.68213	-1.56404
15652	61	10	NCGC00263089-14	Barasertib	Aurora-B/C Inhibitor	NCGC00168085-19	Vorinostat (SAHA)	HDAC Inhibitor	28.7837	73	-607.771	276652	-13.3375	0.93877	0.90425	0.47045	-3.96288
15652	62	10	NCGC00347951-04	LSD1-C76	Unknown	NCGC00168085-19	Vorinostat (SAHA)	HDAC Inhibitor	28.5079	50	-140.505	270317	-10.0478	0.99453	0.97689	1.98701	-2.13552
15652	63	10	NCGC00346656-12	Dinaciclib	Unknown	NCGC00188344-23	Navitoclax	Unknown	112.194	80	-2302.18	89116.5	-38.1781	0.36631	0.32451	0.0043	-20.2386
15652	64	10	NCGC00263271-11	Alisertib	Aurora-A Inhibitor	NCGC00188344-23	Navitoclax	Unknown	45.3536	57	-856.342	164120	-37.5843	0.94392	0.87271	2.57124	-6.61331
15652	65	10	NCGC00168110-10	Tozasertib	Aurora-A/B/C Kinase Inhibitor	NCGC00188344-23	Navitoclax	Unknown	48.6339	74	-1478.77	181025	-38.8295	0.80911	0.79375	0.66128	-14.0401
15652	66	10	NCGC00094374-11	Seliciclib	CDK Inhibitor	NCGC00188344-23	Navitoclax	Unknown	35.6738	50	-512.545	189619	-22.9577	0.93936	0.93357	0.45767	-5.14279
15652	67	10	NCGC00346531-05	NCGC00346531-05	Unknown	NCGC00188344-23	Navitoclax	Unknown	86.6548	78	-1824.05	113757	-43.8552	0.61113	0.57246	0.01983	-16.0319
15652	68	10	NCGC00181306-11	Docetaxel	Unknown	NCGC00188344-23	Navitoclax	Unknown	107.224	75	-2355.17	120481	-54.1365	0.50107	0.47539	1.27192	-22.9393
15652	69	10	NCGC00163700-06	Vincristine sulfate	Tubulin polymerization Inhibitor	NCGC00188344-23	Navitoclax	Unknown	105.177	81	-3274.38	156266	-64.1784	0.47461	0.43574	0	-29.2458
15652	70	10	NCGC00188399-09	Fingolimod hydrochloride	Sphingosine Kinase 1 (SphK1) Inhibitor	NCGC00188344-23	Navitoclax	Unknown	28.4278	49	-452.531	188948	-12.4665	0.9442	0.93823	0.78282	-4.94531
15652	71	10	NCGC00346656-12	Dinaciclib	Unknown	NCGC00188344-23	Navitoclax	Unknown	93.0684	67	-1507.95	218486	-41.6279	0.80762	0.77676	0.29821	-13.3721
15652	72	10	NCGC00263271-11	Alisertib	Aurora-A Inhibitor	NCGC00188344-23	Navitoclax	Unknown	28.0904	43	-253.581	283201	-20.5656	0.98596	0.95825	1.81302	-2.47918
15652	73	10	NCGC00168110-10	Tozasertib	Aurora-A/B/C Kinase Inhibitor	NCGC00188344-23	Navitoclax	Unknown	35.4932	79	-1201.72	285616	-34.568	0.86538	0.83608	0.10009	-9.95816
15652	74	10	NCGC00016543-10	Phenformin hydrochloride	antidiabetic drug	NCGC00188344-23	Navitoclax	Unknown	36.8048	61	-491.144	151007	-22.3077	0.95281	0.9321	1.09588	-4.42714
15652	75	10	NCGC00181306-11	Docetaxel	Unknown	NCGC00188344-23	Navitoclax	Unknown	99.5563	77	-2445.16	228935	-54.558	0.6082	0.56553	0.13405	-21.5167
15652	76	10	NCGC00094374-11	Seliciclib	CDK Inhibitor	NCGC00188344-23	Navitoclax	Unknown	27.8986	59	-380.667	286177	-14.4213	0.9792	0.94915	2.13642	-3.68358
15652	77	10	NCGC00163700-06	Vincristine sulfate	Tubulin polymerization Inhibitor	NCGC00188344-23	Navitoclax	Unknown	57.7938	58	-1161.63	265934	-59.1617	0.87964	0.82988	2.75039	-11.2236
15652	78	10	NCGC00188399-09	Fingolimod hydrochloride	Sphingosine Kinase 1 (SphK1) Inhibitor	NCGC00188344-23	Navitoclax	Unknown	24.1779	40	-158.914	291329	-21.6061	0.96941	0.95925	2.34232	-3.16491
15652	79	10	NCGC00346531-05	NCGC00346531-05	Unknown	NCGC00188344-23	Navitoclax	Unknown	74.9073	77	-1510	176100	-43.8823	0.69414	0.63311	0.29666	-12.3674
15652	80	10	NCGC00016543-10	Phenformin hydrochloride	antidiabetic drug	NCGC00188344-23	Navitoclax	Unknown	31.0512	39	-260.349	181587	-13.0756	0.97153	0.95547	1.75813	-3.08133
15652	82	10	NCGC00159549-13	Zebularine	Cytidine Deaminase Inhibitor	NCGC00238451-18	Olaparib	Unknown	12.528	39	-29.6977	168283	-4.57379	1.00027	0.99533	1.44454	-1.30003
15652	83	10	NCGC00166088-08	Decitabine	DNA Methyltransferase (DNMT) Inhibitor	NCGC00238451-18	Olaparib	Unknown	23.968	61	-576.09	175166	-13.7715	0.93036	0.92684	0.28741	-5.74606
15652	84	10	NCGC00016564-11	Metformin	AMPK Activator	NCGC00238451-18	Olaparib	Unknown	15.3621	46	-116.315	147405	-3.90318	0.99104	0.98507	0.80045	-1.45827
15652	86	10	NCGC00159549-13	Zebularine	Cytidine Deaminase Inhibitor	NCGC00238451-18	Olaparib	Unknown	20.6303	61	-537.406	277072	-15.3277	0.93491	0.9312	0.49709	-5.54749
15652	87	10	NCGC00166088-08	Decitabine	DNA Methyltransferase (DNMT) Inhibitor	NCGC00238451-18	Olaparib	Unknown	14.3087	64	-273.179	274614	-7.98536	0.96731	0.96162	1.28447	-3.50016
15652	88	10	NCGC00016564-11	Metformin	AMPK Activator	NCGC00238451-18	Olaparib	Unknown	14.5458	64	-334.318	170592	-11.6922	0.96631	0.95537	1.22414	-3.62745
15652	89	10	NCGC00263183-04	MK-1775	Wee1 Kinase Inhibitor	NCGC00242481-14	AZD-7762	Chk1/2 Inhibitor	55.3739	62	-813.629	147581	-25.6304	0.90264	0.83877	2.78536	-6.05135
15652	90	10	NCGC00263175-02	Tosedostat	Aminopeptidase N Inhibitor	NCGC00242481-14	AZD-7762	Chk1/2 Inhibitor	50.6105	59	-410.818	158653	-13.3806	0.96604	0.93867	1.01276	-3.31791
15652	91	10	NCGC00242490-07	PD-166285	Unknown	NCGC00242481-14	AZD-7762	Chk1/2 Inhibitor	66.0934	65	-1064.31	140782	-32.3404	0.80752	0.75957	1.49531	-8.16282
15652	92	10	NCGC00241982-04	GSK-269962A	ROCK 1, ROCK 2 Inhibitor	NCGC00242481-14	AZD-7762	Chk1/2 Inhibitor	42.7859	58	-288.869	155091	-11.4761	0.97798	0.93972	3.38667	-3.30432
15652	93	10	NCGC00263175-02	Tosedostat	Aminopeptidase N Inhibitor	NCGC00242481-14	AZD-7762	Chk1/2 Inhibitor	47.0967	37	144.597	229734	-11.972	1.01751	1.01174	4.55649	-2.83287
15652	94	10	NCGC00346501-07	Bleomycin sulfate	glycopeptide antibiotic	NCGC00242481-14	AZD-7762	Chk1/2 Inhibitor	47.4753	29	438.701	136329	-3.27018	1.15903	1.08643	8.7898	-1.31138
15652	95	10	NCGC00241982-04	GSK-269962A	ROCK 1, ROCK 2 Inhibitor	NCGC00242481-14	AZD-7762	Chk1/2 Inhibitor	52.1632	59	-399.393	256558	-11.2983	0.95304	0.94939	0.89368	-4.67775
15652	96	10	NCGC00168784-09	Gemcitabine	Ribonucleotide reductase Inhibitor	NCGC00242481-14	AZD-7762	Chk1/2 Inhibitor	45.5817	66	-538.964	110114	-16.2569	1.00005	0.84031	4.4549	-1.95276
15652	97	10	NCGC00263183-04	MK-1775	Wee1 Kinase Inhibitor	NCGC00242481-14	AZD-7762	Chk1/2 Inhibitor	53.0352	74	-789.742	251714	-25.7708	0.8875	0.86465	0.4672	-6.54076
15652	98	10	NCGC00346501-07	Bleomycin sulfate	glycopeptide antibiotic	NCGC00242481-14	AZD-7762	Chk1/2 Inhibitor	37.8879	63	-367.166	264857	-9.14983	0.94862	0.94363	0.46832	-3.7578
15652	99	10	NCGC00242490-07	PD-166285	Unknown	NCGC00242481-14	AZD-7762	Chk1/2 Inhibitor	54.8153	65	-785.988	254484	-30.1517	0.90381	0.86899	0.40043	-5.98847
15652	100	10	NCGC00168784-09	Gemcitabine	Ribonucleotide reductase Inhibitor	NCGC00242481-14	AZD-7762	Chk1/2 Inhibitor	53.9109	74	-1011.05	223303	-33.2058	0.87046	0.80278	1.1931	-5.9996
15652	101	10	NCGC00346707-03	Lonafarnib	Farnesyltransferase Inhibitor	NCGC00386179-07	OSI-027	Unknown	34.5387	44	-159.812	273773	-13.5753	0.96174	0.95376	3.63391	-4.68255
15652	102	10	NCGC00250406-06	Tipifarnib (Zarnestra)	Unknown	NCGC00386179-07	OSI-027	Unknown	50.5322	65	-800.534	280834	-21.8136	0.8792	0.87061	0.28861	-7.61635
15652	103	10	NCGC00346707-03	Lonafarnib	Farnesyltransferase Inhibitor	NCGC00386179-07	OSI-027	Unknown	46.5294	54	-417.639	163415	-31.1086	0.90962	0.89746	4.00088	-6.81299
15652	104	10	NCGC00250406-06	Tipifarnib (Zarnestra)	Unknown	NCGC00386179-07	OSI-027	Unknown	50.46	61	-644.044	160445	-30.2133	0.93023	0.88574	2.45382	-5.7513
15652	105	10	NCGC00183285-12	Nilotinib	Bcr-Abl Inhibitor	NCGC00263180-17	Trametinib	Mek 1/2 Inhibitor	39.6329	53	-185.66	245076	-9.14275	0.97025	0.95645	1.66654	-2.63618
15652	106	10	NCGC00183285-12	Nilotinib	Bcr-Abl Inhibitor	NCGC00263180-17	Trametinib	Mek 1/2 Inhibitor	54.1865	60	-856.44	155421	-30.3664	0.90706	0.86489	1.1069	-7.17047
15652	107	10	NCGC00159456-28	Imatinib	Bcr-Abl Inhibitor	NCGC00263180-17	Trametinib	Mek 1/2 Inhibitor	42.9428	64	-399.625	260541	-7.41302	0.94492	0.93594	0.79719	-4.26446
15652	108	10	NCGC00159456-28	Imatinib	Bcr-Abl Inhibitor	NCGC00263180-17	Trametinib	Mek 1/2 Inhibitor	35.3654	40	-47.9129	152883	-5.84987	1.03617	0.99425	3.04913	-0.9874
15652	109	10	NCGC00344764-02	CPI-613	altered energy metabolism-directed agent	NCGC00263104-09	Foretinib	VEGFR-2 Inhibitor	19.0772	46	-263.199	490978	-8.41304	0.96848	0.96235	1.2507	-3.38437
15652	110	10	NCGC00344764-02	CPI-613	altered energy metabolism-directed agent	NCGC00263104-09	Foretinib	VEGFR-2 Inhibitor	13.9748	50	-238.641	316190	-9.89902	0.96931	0.96931	0.44817	-2.83458
15652	111	10	NCGC00183285-12	Nilotinib	Bcr-Abl Inhibitor	NCGC00168110-10	Tozasertib	Aurora-A/B/C Kinase Inhibitor	23.9701	35	149.241	227952	-7.34628	1.03023	1.01724	3.9928	-1.65391
15652	112	10	NCGC00183285-12	Nilotinib	Bcr-Abl Inhibitor	NCGC00168110-10	Tozasertib	Aurora-A/B/C Kinase Inhibitor	31.7928	55	-376.869	143975	-22.9455	0.99717	0.94763	2.88485	-3.3677
15652	113	10	NCGC00263090-06	AZ-3146	MPS1 Inhibitor	NCGC00168110-10	Tozasertib	Aurora-A/B/C Kinase Inhibitor	24.4246	32	129.042	229095	-11.5905	1.00801	1.00801	3.45231	-2.16189
15652	114	10	NCGC00263090-06	AZ-3146	MPS1 Inhibitor	NCGC00168110-10	Tozasertib	Aurora-A/B/C Kinase Inhibitor	17.5665	57	-310.577	153060	-11.6855	0.99537	0.95273	1.73601	-1.97833
15652	115	10	NCGC00183285-12	Nilotinib	Bcr-Abl Inhibitor	NCGC00168110-10	Tozasertib	Aurora-A/B/C Kinase Inhibitor	19.3926	42	-206.626	414466	-13.6611	0.97578	0.97151	1.36456	-3.06828
15652	116	10	NCGC00183285-12	Nilotinib	Bcr-Abl Inhibitor	NCGC00168110-10	Tozasertib	Aurora-A/B/C Kinase Inhibitor	24.8757	51	-641.896	260270	-31.6876	0.91794	0.91514	0.86011	-6.97854
15652	117	10	NCGC00263090-06	AZ-3146	MPS1 Inhibitor	NCGC00168110-10	Tozasertib	Aurora-A/B/C Kinase Inhibitor	18.6627	46	-178.862	394256	-6.11703	0.98381	0.97516	1.24669	-2.33963
15652	118	10	NCGC00263090-06	AZ-3146	MPS1 Inhibitor	NCGC00168110-10	Tozasertib	Aurora-A/B/C Kinase Inhibitor	20.7854	55	-432.183	260490	-11.7437	0.94817	0.94303	0.26949	-4.13657
15652	119	10	NCGC00344764-02	CPI-613	altered energy metabolism-directed agent	NCGC00263104-09	Foretinib	VEGFR-2 Inhibitor	31.1623	23	-67.0991	281389	-2.50484	0.99098	0.98795	1.0165	-1.48306
15652	120	10	NCGC00344764-02	CPI-613	altered energy metabolism-directed agent	NCGC00263104-09	Foretinib	VEGFR-2 Inhibitor	28.2081	31	-81.9405	172683	-8.47581	0.99014	0.98608	1.61816	-1.98038

## Sheet: A549 Ranked
A549 Ranked (ExcessHSA) Data
AssayId	BlockId	Size	RowSid	RowName	RowTarget	ColSid	ColName	ColTarget	ExcessHSA
15652	69	10	NCGC00163700-06	Vincristine sulfate	Tubulin polymerization Inhibitor	NCGC00188344-23	Navitoclax	Unknown	-3274.38
15652	75	10	NCGC00181306-11	Docetaxel	Unknown	NCGC00188344-23	Navitoclax	Unknown	-2445.16
15652	68	10	NCGC00181306-11	Docetaxel	Unknown	NCGC00188344-23	Navitoclax	Unknown	-2355.17
15652	63	10	NCGC00346656-12	Dinaciclib	Unknown	NCGC00188344-23	Navitoclax	Unknown	-2302.18
15652	67	10	NCGC00346531-05	NCGC00346531-05	Unknown	NCGC00188344-23	Navitoclax	Unknown	-1824.05
15652	14	10	NCGC00181306-11	Docetaxel	Unknown	NCGC00188344-23	Navitoclax	Unknown	-1562.76
15652	79	10	NCGC00346531-05	NCGC00346531-05	Unknown	NCGC00188344-23	Navitoclax	Unknown	-1510
15652	71	10	NCGC00346656-12	Dinaciclib	Unknown	NCGC00188344-23	Navitoclax	Unknown	-1507.95
15652	65	10	NCGC00168110-10	Tozasertib	Aurora-A/B/C Kinase Inhibitor	NCGC00188344-23	Navitoclax	Unknown	-1478.77
15652	73	10	NCGC00168110-10	Tozasertib	Aurora-A/B/C Kinase Inhibitor	NCGC00188344-23	Navitoclax	Unknown	-1201.72
15652	77	10	NCGC00163700-06	Vincristine sulfate	Tubulin polymerization Inhibitor	NCGC00188344-23	Navitoclax	Unknown	-1161.63
15652	15	10	NCGC00163700-06	Vincristine sulfate	Tubulin polymerization Inhibitor	NCGC00188344-23	Navitoclax	Unknown	-1100.73
15652	91	10	NCGC00242490-07	PD-166285	Unknown	NCGC00242481-14	AZD-7762	Chk1/2 Inhibitor	-1064.31
15652	100	10	NCGC00168784-09	Gemcitabine	Ribonucleotide reductase Inhibitor	NCGC00242481-14	AZD-7762	Chk1/2 Inhibitor	-1011.05
15652	106	10	NCGC00183285-12	Nilotinib	Bcr-Abl Inhibitor	NCGC00263180-17	Trametinib	Mek 1/2 Inhibitor	-856.44
15652	64	10	NCGC00263271-11	Alisertib	Aurora-A Inhibitor	NCGC00188344-23	Navitoclax	Unknown	-856.342
15652	21	10	NCGC00181306-11	Docetaxel	Unknown	NCGC00188344-23	Navitoclax	Unknown	-852.796
15652	89	10	NCGC00263183-04	MK-1775	Wee1 Kinase Inhibitor	NCGC00242481-14	AZD-7762	Chk1/2 Inhibitor	-813.629
15652	102	10	NCGC00250406-06	Tipifarnib (Zarnestra)	Unknown	NCGC00386179-07	OSI-027	Unknown	-800.534
15652	97	10	NCGC00263183-04	MK-1775	Wee1 Kinase Inhibitor	NCGC00242481-14	AZD-7762	Chk1/2 Inhibitor	-789.742
15652	52	10	NCGC00183285-12	Nilotinib	Bcr-Abl Inhibitor	NCGC00263180-17	Trametinib	Mek 1/2 Inhibitor	-789.166
15652	43	10	NCGC00263183-04	MK-1775	Wee1 Kinase Inhibitor	NCGC00242481-14	AZD-7762	Chk1/2 Inhibitor	-787.339
15652	99	10	NCGC00242490-07	PD-166285	Unknown	NCGC00242481-14	AZD-7762	Chk1/2 Inhibitor	-785.988
15652	9	10	NCGC00346656-12	Dinaciclib	Unknown	NCGC00188344-23	Navitoclax	Unknown	-747.275
15652	35	10	NCGC00263183-04	MK-1775	Wee1 Kinase Inhibitor	NCGC00242481-14	AZD-7762	Chk1/2 Inhibitor	-744.992
15652	46	10	NCGC00168784-09	Gemcitabine	Ribonucleotide reductase Inhibitor	NCGC00242481-14	AZD-7762	Chk1/2 Inhibitor	-701.313
15652	104	10	NCGC00250406-06	Tipifarnib (Zarnestra)	Unknown	NCGC00386179-07	OSI-027	Unknown	-644.044
15652	45	10	NCGC00242490-07	PD-166285	Unknown	NCGC00242481-14	AZD-7762	Chk1/2 Inhibitor	-643.052
15652	116	10	NCGC00183285-12	Nilotinib	Bcr-Abl Inhibitor	NCGC00168110-10	Tozasertib	Aurora-A/B/C Kinase Inhibitor	-641.896
15652	42	10	NCGC00168784-09	Gemcitabine	Ribonucleotide reductase Inhibitor	NCGC00242481-14	AZD-7762	Chk1/2 Inhibitor	-627.004
15652	56	10	NCGC00345794-02	MLN-4924	NEDD8-Activating Enzyme (NAE) Inhibitor	NCGC00168085-19	Vorinostat (SAHA)	HDAC Inhibitor	-624.245
15652	61	10	NCGC00263089-14	Barasertib	Aurora-B/C Inhibitor	NCGC00168085-19	Vorinostat (SAHA)	HDAC Inhibitor	-607.771
15652	50	10	NCGC00250406-06	Tipifarnib (Zarnestra)	Unknown	NCGC00386179-07	OSI-027	Unknown	-604.892
15652	83	10	NCGC00166088-08	Decitabine	DNA Methyltransferase (DNMT) Inhibitor	NCGC00238451-18	Olaparib	Unknown	-576.09
15652	23	10	NCGC00163700-06	Vincristine sulfate	Tubulin polymerization Inhibitor	NCGC00188344-23	Navitoclax	Unknown	-570.177
15652	5	10	NCGC00344764-02	CPI-613	altered energy metabolism-directed agent	NCGC00168085-19	Vorinostat (SAHA)	HDAC Inhibitor	-551.987
15652	96	10	NCGC00168784-09	Gemcitabine	Ribonucleotide reductase Inhibitor	NCGC00242481-14	AZD-7762	Chk1/2 Inhibitor	-538.964
15652	86	10	NCGC00159549-13	Zebularine	Cytidine Deaminase Inhibitor	NCGC00238451-18	Olaparib	Unknown	-537.406
15652	49	10	NCGC00346707-03	Lonafarnib	Farnesyltransferase Inhibitor	NCGC00386179-07	OSI-027	Unknown	-536.606
15652	66	10	NCGC00094374-11	Seliciclib	CDK Inhibitor	NCGC00188344-23	Navitoclax	Unknown	-512.545
15652	13	10	NCGC00346531-05	NCGC00346531-05	Unknown	NCGC00188344-23	Navitoclax	Unknown	-507.416
15652	74	10	NCGC00016543-10	Phenformin hydrochloride	antidiabetic drug	NCGC00188344-23	Navitoclax	Unknown	-491.144
15652	38	10	NCGC00241982-04	GSK-269962A	ROCK 1, ROCK 2 Inhibitor	NCGC00242481-14	AZD-7762	Chk1/2 Inhibitor	-490.045
15652	37	10	NCGC00242490-07	PD-166285	Unknown	NCGC00242481-14	AZD-7762	Chk1/2 Inhibitor	-487.053
15652	70	10	NCGC00188399-09	Fingolimod hydrochloride	Sphingosine Kinase 1 (SphK1) Inhibitor	NCGC00188344-23	Navitoclax	Unknown	-452.531
15652	118	10	NCGC00263090-06	AZ-3146	MPS1 Inhibitor	NCGC00168110-10	Tozasertib	Aurora-A/B/C Kinase Inhibitor	-432.183
15652	103	10	NCGC00346707-03	Lonafarnib	Farnesyltransferase Inhibitor	NCGC00386179-07	OSI-027	Unknown	-417.639
15652	90	10	NCGC00263175-02	Tosedostat	Aminopeptidase N Inhibitor	NCGC00242481-14	AZD-7762	Chk1/2 Inhibitor	-410.818
15652	107	10	NCGC00159456-28	Imatinib	Bcr-Abl Inhibitor	NCGC00263180-17	Trametinib	Mek 1/2 Inhibitor	-399.625
15652	95	10	NCGC00241982-04	GSK-269962A	ROCK 1, ROCK 2 Inhibitor	NCGC00242481-14	AZD-7762	Chk1/2 Inhibitor	-399.393
15652	76	10	NCGC00094374-11	Seliciclib	CDK Inhibitor	NCGC00188344-23	Navitoclax	Unknown	-380.667
15652	112	10	NCGC00183285-12	Nilotinib	Bcr-Abl Inhibitor	NCGC00168110-10	Tozasertib	Aurora-A/B/C Kinase Inhibitor	-376.869
15652	98	10	NCGC00346501-07	Bleomycin sulfate	glycopeptide antibiotic	NCGC00242481-14	AZD-7762	Chk1/2 Inhibitor	-367.166
15652	11	10	NCGC00168110-10	Tozasertib	Aurora-A/B/C Kinase Inhibitor	NCGC00188344-23	Navitoclax	Unknown	-356.123
15652	53	10	NCGC00159456-28	Imatinib	Bcr-Abl Inhibitor	NCGC00263180-17	Trametinib	Mek 1/2 Inhibitor	-347.347
15652	55	10	NCGC00344764-02	CPI-613	altered energy metabolism-directed agent	NCGC00168085-19	Vorinostat (SAHA)	HDAC Inhibitor	-347.222
15652	88	10	NCGC00016564-11	Metformin	AMPK Activator	NCGC00238451-18	Olaparib	Unknown	-334.318
15652	57	10	NCGC00263089-14	Barasertib	Aurora-B/C Inhibitor	NCGC00168085-19	Vorinostat (SAHA)	HDAC Inhibitor	-329.323
15652	29	10	NCGC00166088-08	Decitabine	DNA Methyltransferase (DNMT) Inhibitor	NCGC00238451-18	Olaparib	Unknown	-314.118
15652	114	10	NCGC00263090-06	AZ-3146	MPS1 Inhibitor	NCGC00168110-10	Tozasertib	Aurora-A/B/C Kinase Inhibitor	-310.577
15652	17	10	NCGC00346656-12	Dinaciclib	Unknown	NCGC00188344-23	Navitoclax	Unknown	-292.011
15652	92	10	NCGC00241982-04	GSK-269962A	ROCK 1, ROCK 2 Inhibitor	NCGC00242481-14	AZD-7762	Chk1/2 Inhibitor	-288.869
15652	87	10	NCGC00166088-08	Decitabine	DNA Methyltransferase (DNMT) Inhibitor	NCGC00238451-18	Olaparib	Unknown	-273.179
15652	109	10	NCGC00344764-02	CPI-613	altered energy metabolism-directed agent	NCGC00263104-09	Foretinib	VEGFR-2 Inhibitor	-263.199
15652	80	10	NCGC00016543-10	Phenformin hydrochloride	antidiabetic drug	NCGC00188344-23	Navitoclax	Unknown	-260.349
15652	72	10	NCGC00263271-11	Alisertib	Aurora-A Inhibitor	NCGC00188344-23	Navitoclax	Unknown	-253.581
15652	47	10	NCGC00346707-03	Lonafarnib	Farnesyltransferase Inhibitor	NCGC00386179-07	OSI-027	Unknown	-243.137
15652	110	10	NCGC00344764-02	CPI-613	altered energy metabolism-directed agent	NCGC00263104-09	Foretinib	VEGFR-2 Inhibitor	-238.641
15652	39	10	NCGC00263175-02	Tosedostat	Aminopeptidase N Inhibitor	NCGC00242481-14	AZD-7762	Chk1/2 Inhibitor	-237.994
15652	54	10	NCGC00159456-28	Imatinib	Bcr-Abl Inhibitor	NCGC00263180-17	Trametinib	Mek 1/2 Inhibitor	-230.311
15652	30	10	NCGC00016564-11	Metformin	AMPK Activator	NCGC00238451-18	Olaparib	Unknown	-229.246
15652	10	10	NCGC00263271-11	Alisertib	Aurora-A Inhibitor	NCGC00188344-23	Navitoclax	Unknown	-227.69
15652	115	10	NCGC00183285-12	Nilotinib	Bcr-Abl Inhibitor	NCGC00168110-10	Tozasertib	Aurora-A/B/C Kinase Inhibitor	-206.626
15652	105	10	NCGC00183285-12	Nilotinib	Bcr-Abl Inhibitor	NCGC00263180-17	Trametinib	Mek 1/2 Inhibitor	-185.66
15652	117	10	NCGC00263090-06	AZ-3146	MPS1 Inhibitor	NCGC00168110-10	Tozasertib	Aurora-A/B/C Kinase Inhibitor	-178.862
15652	19	10	NCGC00168110-10	Tozasertib	Aurora-A/B/C Kinase Inhibitor	NCGC00188344-23	Navitoclax	Unknown	-174.703
15652	41	10	NCGC00241982-04	GSK-269962A	ROCK 1, ROCK 2 Inhibitor	NCGC00242481-14	AZD-7762	Chk1/2 Inhibitor	-172.125
15652	34	10	NCGC00016564-11	Metformin	AMPK Activator	NCGC00238451-18	Olaparib	Unknown	-169.034
15652	101	10	NCGC00346707-03	Lonafarnib	Farnesyltransferase Inhibitor	NCGC00386179-07	OSI-027	Unknown	-159.812
15652	78	10	NCGC00188399-09	Fingolimod hydrochloride	Sphingosine Kinase 1 (SphK1) Inhibitor	NCGC00188344-23	Navitoclax	Unknown	-158.914
15652	48	10	NCGC00250406-06	Tipifarnib (Zarnestra)	Unknown	NCGC00386179-07	OSI-027	Unknown	-154.331
15652	25	10	NCGC00346531-05	NCGC00346531-05	Unknown	NCGC00188344-23	Navitoclax	Unknown	-146.97
15652	62	10	NCGC00347951-04	LSD1-C76	Unknown	NCGC00168085-19	Vorinostat (SAHA)	HDAC Inhibitor	-140.505
15652	84	10	NCGC00016564-11	Metformin	AMPK Activator	NCGC00238451-18	Olaparib	Unknown	-116.315
15652	51	10	NCGC00183285-12	Nilotinib	Bcr-Abl Inhibitor	NCGC00263180-17	Trametinib	Mek 1/2 Inhibitor	-114.467
15652	60	10	NCGC00345794-02	MLN-4924	NEDD8-Activating Enzyme (NAE) Inhibitor	NCGC00168085-19	Vorinostat (SAHA)	HDAC Inhibitor	-114.185
15652	59	10	NCGC00344764-02	CPI-613	altered energy metabolism-directed agent	NCGC00168085-19	Vorinostat (SAHA)	HDAC Inhibitor	-84.1634
15652	120	10	NCGC00344764-02	CPI-613	altered energy metabolism-directed agent	NCGC00263104-09	Foretinib	VEGFR-2 Inhibitor	-81.9405
15652	119	10	NCGC00344764-02	CPI-613	altered energy metabolism-directed agent	NCGC00263104-09	Foretinib	VEGFR-2 Inhibitor	-67.0991
15652	44	10	NCGC00346501-07	Bleomycin sulfate	glycopeptide antibiotic	NCGC00242481-14	AZD-7762	Chk1/2 Inhibitor	-59.2899
15652	58	10	NCGC00347951-04	LSD1-C76	Unknown	NCGC00168085-19	Vorinostat (SAHA)	HDAC Inhibitor	-49.9624
15652	108	10	NCGC00159456-28	Imatinib	Bcr-Abl Inhibitor	NCGC00263180-17	Trametinib	Mek 1/2 Inhibitor	-47.9129
15652	20	10	NCGC00016543-10	Phenformin hydrochloride	antidiabetic drug	NCGC00188344-23	Navitoclax	Unknown	-45.5937
15652	26	10	NCGC00016543-10	Phenformin hydrochloride	antidiabetic drug	NCGC00188344-23	Navitoclax	Unknown	-44.197
15652	18	10	NCGC00263271-11	Alisertib	Aurora-A Inhibitor	NCGC00188344-23	Navitoclax	Unknown	-39.7784
15652	7	10	NCGC00263089-14	Barasertib	Aurora-B/C Inhibitor	NCGC00168085-19	Vorinostat (SAHA)	HDAC Inhibitor	-33.1321
15652	82	10	NCGC00159549-13	Zebularine	Cytidine Deaminase Inhibitor	NCGC00238451-18	Olaparib	Unknown	-29.6977
15652	22	10	NCGC00094374-11	Seliciclib	CDK Inhibitor	NCGC00188344-23	Navitoclax	Unknown	-15.7574
15652	6	10	NCGC00345794-02	MLN-4924	NEDD8-Activating Enzyme (NAE) Inhibitor	NCGC00168085-19	Vorinostat (SAHA)	HDAC Inhibitor	-12.4447
15652	33	10	NCGC00166088-08	Decitabine	DNA Methyltransferase (DNMT) Inhibitor	NCGC00238451-18	Olaparib	Unknown	-1.77345
15652	1	10	NCGC00344764-02	CPI-613	altered energy metabolism-directed agent	NCGC00168085-19	Vorinostat (SAHA)	HDAC Inhibitor	12.1045
15652	2	10	NCGC00345794-02	MLN-4924	NEDD8-Activating Enzyme (NAE) Inhibitor	NCGC00168085-19	Vorinostat (SAHA)	HDAC Inhibitor	56.8137
15652	8	10	NCGC00347951-04	LSD1-C76	Unknown	NCGC00168085-19	Vorinostat (SAHA)	HDAC Inhibitor	57.6791
15652	3	10	NCGC00263089-14	Barasertib	Aurora-B/C Inhibitor	NCGC00168085-19	Vorinostat (SAHA)	HDAC Inhibitor	78.0323
15652	32	10	NCGC00159549-13	Zebularine	Cytidine Deaminase Inhibitor	NCGC00238451-18	Olaparib	Unknown	93.0251
15652	4	10	NCGC00347951-04	LSD1-C76	Unknown	NCGC00168085-19	Vorinostat (SAHA)	HDAC Inhibitor	98.9443
15652	36	10	NCGC00263175-02	Tosedostat	Aminopeptidase N Inhibitor	NCGC00242481-14	AZD-7762	Chk1/2 Inhibitor	101.948
15652	24	10	NCGC00188399-09	Fingolimod hydrochloride	Sphingosine Kinase 1 (SphK1) Inhibitor	NCGC00188344-23	Navitoclax	Unknown	126.375
15652	113	10	NCGC00263090-06	AZ-3146	MPS1 Inhibitor	NCGC00168110-10	Tozasertib	Aurora-A/B/C Kinase Inhibitor	129.042
15652	28	10	NCGC00159549-13	Zebularine	Cytidine Deaminase Inhibitor	NCGC00238451-18	Olaparib	Unknown	135.967
15652	93	10	NCGC00263175-02	Tosedostat	Aminopeptidase N Inhibitor	NCGC00242481-14	AZD-7762	Chk1/2 Inhibitor	144.597
15652	111	10	NCGC00183285-12	Nilotinib	Bcr-Abl Inhibitor	NCGC00168110-10	Tozasertib	Aurora-A/B/C Kinase Inhibitor	149.241
15652	40	10	NCGC00346501-07	Bleomycin sulfate	glycopeptide antibiotic	NCGC00242481-14	AZD-7762	Chk1/2 Inhibitor	214.697
15652	12	10	NCGC00094374-11	Seliciclib	CDK Inhibitor	NCGC00188344-23	Navitoclax	Unknown	269.416
15652	16	10	NCGC00188399-09	Fingolimod hydrochloride	Sphingosine Kinase 1 (SphK1) Inhibitor	NCGC00188344-23	Navitoclax	Unknown	305.416
15652	94	10	NCGC00346501-07	Bleomycin sulfate	glycopeptide antibiotic	NCGC00242481-14	AZD-7762	Chk1/2 Inhibitor	438.701

## Sheet: H2009
H2009 Data
AssayId	BlockId	Size	RowSid	RowName	RowTarget	ColSid	ColName	ColTarget	MedianExcess	NumExcess	ExcessHSA	ExcessCRX	LS3x3	Beta	Gamma	DBSumPos	DBSumNeg
15831	1	10	NCGC00344764-02	CPI-613	altered energy metabolism-directed agent	NCGC00168085-19	Vorinostat (SAHA)	HDAC Inhibitor	15.3078	59	-238.924	312977	-6.18889	0.97869	0.96755	0.84858	-2.33778
15831	2	10	NCGC00345794-02	MLN-4924	NEDD8-Activating Enzyme (NAE) Inhibitor	NCGC00168085-19	Vorinostat (SAHA)	HDAC Inhibitor	14.9353	49	-253.203	318843	-6.75882	0.9668	0.96639	0.37479	-2.86791
15831	3	10	NCGC00263089-14	Barasertib	Aurora-B/C Inhibitor	NCGC00168085-19	Vorinostat (SAHA)	HDAC Inhibitor	20.2847	29	121.446	243603	-1.54126	1.01836	1.01577	2.16708	-0.77972
15831	4	10	NCGC00347951-04	LSD1-C76	Unknown	NCGC00168085-19	Vorinostat (SAHA)	HDAC Inhibitor	11.5061	15	89.0532	314114	-0.36636	1.01211	1.01074	2.45414	-1.45316
15831	5	10	NCGC00344764-02	CPI-613	altered energy metabolism-directed agent	NCGC00168085-19	Vorinostat (SAHA)	HDAC Inhibitor	16.0949	40	-159.065	483124	-7.3806	0.996	0.97681	2.50682	-2.58515
15831	6	10	NCGC00345794-02	MLN-4924	NEDD8-Activating Enzyme (NAE) Inhibitor	NCGC00168085-19	Vorinostat (SAHA)	HDAC Inhibitor	11.345	29	150.607	485156	-3.46359	1.03042	1.01493	3.74935	-1.02849
15831	7	10	NCGC00263089-14	Barasertib	Aurora-B/C Inhibitor	NCGC00168085-19	Vorinostat (SAHA)	HDAC Inhibitor	15.1264	33	-30.2128	474343	-5.69574	1.01006	0.98556	4.2146	-2.65579
15831	8	10	NCGC00347951-04	LSD1-C76	Unknown	NCGC00168085-19	Vorinostat (SAHA)	HDAC Inhibitor	10.9473	18	268.438	463107	-3.0889	1.04961	1.03298	4.2992	-0.3125
15831	9	10	NCGC00346656-12	Dinaciclib	Unknown	NCGC00188344-23	Navitoclax	Unknown	92.0975	56	-254.313	45882.1	-12.9559	0.69697	0.67979	0.43899	-2.78682
15831	10	10	NCGC00263271-11	Alisertib	Aurora-A Inhibitor	NCGC00188344-23	Navitoclax	Unknown	25.8744	64	-233.561	267195	-11.0299	0.9833	0.95254	2.9787	-3.26457
15831	11	10	NCGC00168110-10	Tozasertib	Aurora-A/B/C Kinase Inhibitor	NCGC00188344-23	Navitoclax	Unknown	22.0721	49	-69.9789	284093	-10.9388	0.98079	0.98079	3.02559	-3.72538
15831	12	10	NCGC00094374-11	Seliciclib	CDK Inhibitor	NCGC00188344-23	Navitoclax	Unknown	12.2101	18	45.5794	299174	-3.66619	0.99746	0.99746	2.16695	-1.71115
15831	13	10	NCGC00346531-05	NCGC00346531-05	Unknown	NCGC00188344-23	Navitoclax	Unknown	26.6431	75	-637.931	298722	-14.1386	0.91179	0.90767	0.10155	-6.17067
15831	14	10	NCGC00181306-11	Docetaxel	Unknown	NCGC00188344-23	Navitoclax	Unknown	60.246	75	-1073.69	198528	-30.6704	0.78638	0.78584	0.14273	-10.8353
15831	15	10	NCGC00163700-06	Vincristine sulfate	Tubulin polymerization Inhibitor	NCGC00188344-23	Navitoclax	Unknown	40.3154	59	-363.486	235831	-13.3083	0.93799	0.93799	0.8198	-4.45466
15831	16	10	NCGC00188399-09	Fingolimod hydrochloride	Sphingosine Kinase 1 (SphK1) Inhibitor	NCGC00188344-23	Navitoclax	Unknown	19.816	35	-107.195	304147	-2.75755	0.98945	0.98816	1.38462	-2.33975
15831	17	10	NCGC00346656-12	Dinaciclib	Unknown	NCGC00188344-23	Navitoclax	Unknown	82.9955	58	-391.006	251310	-18.6095	1.0106	0.92905	1.74076	-2.98601
15831	18	10	NCGC00263271-11	Alisertib	Aurora-A Inhibitor	NCGC00188344-23	Navitoclax	Unknown	18.3196	45	3.95246	433814	-10.9514	1.06416	0.99204	6.09933	-1.38127
15831	19	10	NCGC00168110-10	Tozasertib	Aurora-A/B/C Kinase Inhibitor	NCGC00188344-23	Navitoclax	Unknown	18.7731	39	-188.628	469735	-13.0068	1.01086	0.97112	4.12426	-3.13029
15831	20	10	NCGC00016543-10	Phenformin hydrochloride	antidiabetic drug	NCGC00188344-23	Navitoclax	Unknown	29.1465	21	310.666	240741	-0.5716	1.06802	1.03474	6.88194	-1.35544
15831	21	10	NCGC00181306-11	Docetaxel	Unknown	NCGC00188344-23	Navitoclax	Unknown	58.4494	60	-600.683	306586	-26.4031	0.92881	0.87268	1.80325	-5.18549
15831	22	10	NCGC00094374-11	Seliciclib	CDK Inhibitor	NCGC00188344-23	Navitoclax	Unknown	18.7615	26	-20.173	486226	-10.9771	0.99634	0.99274	2.51956	-2.34432
15831	23	10	NCGC00163700-06	Vincristine sulfate	Tubulin polymerization Inhibitor	NCGC00188344-23	Navitoclax	Unknown	44.9482	50	-127.663	387448	-22.6242	0.97749	0.97749	3.84292	-5.11955
15831	24	10	NCGC00188399-09	Fingolimod hydrochloride	Sphingosine Kinase 1 (SphK1) Inhibitor	NCGC00188344-23	Navitoclax	Unknown	5.37612	31	-2.29932	484239	-3.10827	0.99338	0.99297	1.55692	-1.5456
15831	25	10	NCGC00346531-05	NCGC00346531-05	Unknown	NCGC00188344-23	Navitoclax	Unknown	19.3537	53	-110.415	450845	-6.0913	1.00671	0.98137	2.25331	-1.57636
15831	26	10	NCGC00016543-10	Phenformin hydrochloride	antidiabetic drug	NCGC00188344-23	Navitoclax	Unknown	15.5379	55	-136.555	308860	-7.08729	0.98419	0.97916	1.87405	-2.826
15831	28	10	NCGC00159549-13	Zebularine	Cytidine Deaminase Inhibitor	NCGC00238451-18	Olaparib	Unknown	12.0168	37	-80.7747	265183	-3.33762	0.98856	0.98856	0.83631	-1.64405
15831	29	10	NCGC00166088-08	Decitabine	DNA Methyltransferase (DNMT) Inhibitor	NCGC00238451-18	Olaparib	Unknown	17.7412	31	128.05	238513	-6.35598	1.04522	1.01006	6.87502	-2.84651
15831	30	10	NCGC00016564-11	Metformin	AMPK Activator	NCGC00238451-18	Olaparib	Unknown	12.3274	23	277.455	208162	-0.6084	1.07219	1.03665	6.18898	-0.96292
15831	32	10	NCGC00159549-13	Zebularine	Cytidine Deaminase Inhibitor	NCGC00238451-18	Olaparib	Unknown	26.3743	25	198.704	390566	-1.19173	1.03311	1.02141	4.23685	-1.30236
15831	33	10	NCGC00166088-08	Decitabine	DNA Methyltransferase (DNMT) Inhibitor	NCGC00238451-18	Olaparib	Unknown	13.5917	24	158.267	393851	-2.58804	1.05299	1.01842	5.02706	-0.87795
15831	34	10	NCGC00016564-11	Metformin	AMPK Activator	NCGC00238451-18	Olaparib	Unknown	9.23494	38	-44.8686	254322	-8.52511	0.98648	0.98611	2.04437	-2.40383
15831	35	10	NCGC00263183-04	MK-1775	Wee1 Kinase Inhibitor	NCGC00242481-14	AZD-7762	Chk1/2 Inhibitor	46.4802	53	-408.32	248865	-21.995	0.91521	0.91521	1.59269	-5.67589
15831	36	10	NCGC00263175-02	Tosedostat	Aminopeptidase N Inhibitor	NCGC00242481-14	AZD-7762	Chk1/2 Inhibitor	21.6683	28	47.496	262823	-15.6528	1.00276	1.00276	2.65635	-2.18139
15831	37	10	NCGC00242490-07	PD-166285	Unknown	NCGC00242481-14	AZD-7762	Chk1/2 Inhibitor	50.3624	42	-534.309	252525	-27.4115	0.89353	0.88835	1.50015	-6.58509
15831	38	10	NCGC00241982-04	GSK-269962A	ROCK 1, ROCK 2 Inhibitor	NCGC00242481-14	AZD-7762	Chk1/2 Inhibitor	25.2269	46	-468.238	321334	-14.3869	0.9402	0.9402	0.4869	-5.16928
15831	39	10	NCGC00263175-02	Tosedostat	Aminopeptidase N Inhibitor	NCGC00242481-14	AZD-7762	Chk1/2 Inhibitor	25.9768	46	-225.812	482763	-8.12905	0.96939	0.96939	1.09206	-3.35017
15831	40	10	NCGC00346501-07	Bleomycin sulfate	glycopeptide antibiotic	NCGC00242481-14	AZD-7762	Chk1/2 Inhibitor	40.8901	30	-119.527	300556	-10.1023	0.98486	0.98486	1.42469	-2.61996
15831	41	10	NCGC00241982-04	GSK-269962A	ROCK 1, ROCK 2 Inhibitor	NCGC00242481-14	AZD-7762	Chk1/2 Inhibitor	17.4224	34	-90.8714	499827	-6.04742	0.99168	0.98731	2.48071	-3.02467
15831	42	10	NCGC00168784-09	Gemcitabine	Ribonucleotide reductase Inhibitor	NCGC00242481-14	AZD-7762	Chk1/2 Inhibitor	28.1313	55	-479.075	279037	-17.1737	0.96309	0.92427	2.74672	-4.446
15831	43	10	NCGC00263183-04	MK-1775	Wee1 Kinase Inhibitor	NCGC00242481-14	AZD-7762	Chk1/2 Inhibitor	26.0714	41	-289.015	485474	-20.9298	0.98857	0.96455	2.20466	-3.31479
15831	44	10	NCGC00346501-07	Bleomycin sulfate	glycopeptide antibiotic	NCGC00242481-14	AZD-7762	Chk1/2 Inhibitor	13.756	21	104.583	480953	-3.72035	1.0249	1.00724	4.15799	-1.74874
15831	45	10	NCGC00242490-07	PD-166285	Unknown	NCGC00242481-14	AZD-7762	Chk1/2 Inhibitor	19.9682	57	-554.337	496380	-23.312	0.94268	0.92856	0.84174	-5.27629
15831	46	10	NCGC00168784-09	Gemcitabine	Ribonucleotide reductase Inhibitor	NCGC00242481-14	AZD-7762	Chk1/2 Inhibitor	25.8191	49	-159.095	458590	-18.7231	0.9729	0.96455	3.15174	-4.08997
15831	47	10	NCGC00346707-03	Lonafarnib	Farnesyltransferase Inhibitor	NCGC00386179-07	OSI-027	Unknown	11.5449	28	211.584	473053	-7.8944	1.02168	1.01792	4.10189	-1.61887
15831	48	10	NCGC00250406-06	Tipifarnib (Zarnestra)	Unknown	NCGC00386179-07	OSI-027	Unknown	15.3446	35	-189.849	487818	-9.91218	0.97546	0.97315	1.08236	-2.79408
15831	49	10	NCGC00346707-03	Lonafarnib	Farnesyltransferase Inhibitor	NCGC00386179-07	OSI-027	Unknown	25.1691	64	-468.832	294722	-14.4871	0.96115	0.93423	1.01773	-3.66107
15831	50	10	NCGC00250406-06	Tipifarnib (Zarnestra)	Unknown	NCGC00386179-07	OSI-027	Unknown	28.4859	77	-779.403	303502	-16.4477	0.90627	0.89262	0.2295	-6.94022
15831	51	10	NCGC00183285-12	Nilotinib	Bcr-Abl Inhibitor	NCGC00263180-17	Trametinib	Mek 1/2 Inhibitor	38.9856	60	-329.484	415513	-12.4495	0.95352	0.95352	0.84902	-4.14386
15831	52	10	NCGC00183285-12	Nilotinib	Bcr-Abl Inhibitor	NCGC00263180-17	Trametinib	Mek 1/2 Inhibitor	42.3541	48	-418.024	263637	-18.7583	0.96724	0.94168	1.59584	-4.24581
15831	53	10	NCGC00159456-28	Imatinib	Bcr-Abl Inhibitor	NCGC00263180-17	Trametinib	Mek 1/2 Inhibitor	41.3283	27	195.723	349176	-4.95023	1.07317	1.0405	5.06337	-1.5807
15831	54	10	NCGC00159456-28	Imatinib	Bcr-Abl Inhibitor	NCGC00263180-17	Trametinib	Mek 1/2 Inhibitor	42.5956	22	430.038	224687	-8.77437	1.14292	1.08359	7.7823	-0.33725
15831	55	10	NCGC00344764-02	CPI-613	altered energy metabolism-directed agent	NCGC00168085-19	Vorinostat (SAHA)	HDAC Inhibitor	40.8122	18	274.063	164681	-0.14228	1.0561	1.03977	5.00577	-1.32792
15831	56	10	NCGC00345794-02	MLN-4924	NEDD8-Activating Enzyme (NAE) Inhibitor	NCGC00168085-19	Vorinostat (SAHA)	HDAC Inhibitor	36.3369	22	350.64	161854	-5.39205	1.05598	1.02705	7.39349	-1.99972
15831	57	10	NCGC00263089-14	Barasertib	Aurora-B/C Inhibitor	NCGC00168085-19	Vorinostat (SAHA)	HDAC Inhibitor	20.8146	35	31.754	126018	-9.2071	1.07222	0.9812	6.09906	-0.89841
15831	58	10	NCGC00347951-04	LSD1-C76	Unknown	NCGC00168085-19	Vorinostat (SAHA)	HDAC Inhibitor	19.4436	29	-5.38905	164392	-3.5899	0.98329	0.97899	2.32116	-1.91225
15831	59	10	NCGC00344764-02	CPI-613	altered energy metabolism-directed agent	NCGC00168085-19	Vorinostat (SAHA)	HDAC Inhibitor	9.82017	24	97.7362	274338	-2.41246	0.99907	0.99639	2.57323	-1.28272
15831	60	10	NCGC00345794-02	MLN-4924	NEDD8-Activating Enzyme (NAE) Inhibitor	NCGC00168085-19	Vorinostat (SAHA)	HDAC Inhibitor	11.0666	21	273.479	267489	-4.68789	1.01165	1.00565	4.77482	-1.4103
15831	61	10	NCGC00263089-14	Barasertib	Aurora-B/C Inhibitor	NCGC00168085-19	Vorinostat (SAHA)	HDAC Inhibitor	53.2161	67	-770.794	255325	-27.7798	0.88501	0.85562	1.10771	-6.35362
15831	62	10	NCGC00347951-04	LSD1-C76	Unknown	NCGC00168085-19	Vorinostat (SAHA)	HDAC Inhibitor	33.7971	70	-531.738	273955	-15.6221	0.93145	0.91824	0.64014	-4.88433
15831	63	10	NCGC00346656-12	Dinaciclib	Unknown	NCGC00188344-23	Navitoclax	Unknown	96.9498	74	-691.305	37773.8	-17.8563	0.41758	0.40391	0.03797	-6.7034
15831	64	10	NCGC00263271-11	Alisertib	Aurora-A Inhibitor	NCGC00188344-23	Navitoclax	Unknown	53.8287	62	-809.347	168466	-23.847	0.88696	0.87078	0.60679	-7.6103
15831	65	10	NCGC00168110-10	Tozasertib	Aurora-A/B/C Kinase Inhibitor	NCGC00188344-23	Navitoclax	Unknown	33.6103	76	-1102.35	172410	-25.4748	0.92398	0.83633	0.78847	-5.56767
15831	66	10	NCGC00094374-11	Seliciclib	CDK Inhibitor	NCGC00188344-23	Navitoclax	Unknown	28.2803	44	-103.036	178694	-10.3315	0.99356	0.97117	5.30808	-4.35161
15831	67	10	NCGC00346531-05	NCGC00346531-05	Unknown	NCGC00188344-23	Navitoclax	Unknown	26.684	67	-643.689	181872	-24.8657	0.9354	0.91123	1.60491	-6.11085
15831	68	10	NCGC00181306-11	Docetaxel	Unknown	NCGC00188344-23	Navitoclax	Unknown	84.4879	78	-1589.17	109217	-34.9621	0.69023	0.65732	0.06111	-14.0526
15831	69	10	NCGC00163700-06	Vincristine sulfate	Tubulin polymerization Inhibitor	NCGC00188344-23	Navitoclax	Unknown	55.167	76	-1333.6	146366	-27.9025	0.81472	0.76719	0.38835	-10.1332
15831	70	10	NCGC00188399-09	Fingolimod hydrochloride	Sphingosine Kinase 1 (SphK1) Inhibitor	NCGC00188344-23	Navitoclax	Unknown	28.3546	56	-690.118	182240	-13.5322	0.92683	0.91304	1.94205	-7.63883
15831	71	10	NCGC00346656-12	Dinaciclib	Unknown	NCGC00188344-23	Navitoclax	Unknown	93.4104	63	-602.318	150188	-23.3559	0.95713	0.90596	2.91667	-7.04481
15831	72	10	NCGC00263271-11	Alisertib	Aurora-A Inhibitor	NCGC00188344-23	Navitoclax	Unknown	30.4569	55	-465.549	280966	-19.7801	0.94917	0.93047	1.38144	-4.51505
15831	73	10	NCGC00168110-10	Tozasertib	Aurora-A/B/C Kinase Inhibitor	NCGC00188344-23	Navitoclax	Unknown	35.8282	66	-737.611	283880	-24.9567	0.92666	0.89585	0.56145	-5.57253
15831	74	10	NCGC00016543-10	Phenformin hydrochloride	antidiabetic drug	NCGC00188344-23	Navitoclax	Unknown	24.4218	72	-641.718	169955	-15.6862	0.92769	0.91543	0.22977	-5.60571
15831	75	10	NCGC00181306-11	Docetaxel	Unknown	NCGC00188344-23	Navitoclax	Unknown	89.5376	80	-1865.16	211786	-41.0603	0.67998	0.6543	0.02292	-17.0172
15831	76	10	NCGC00094374-11	Seliciclib	CDK Inhibitor	NCGC00188344-23	Navitoclax	Unknown	16.7784	56	-204.871	301920	-11.1338	0.99885	0.97231	2.27139	-2.24267
15831	77	10	NCGC00163700-06	Vincristine sulfate	Tubulin polymerization Inhibitor	NCGC00188344-23	Navitoclax	Unknown	45.7833	73	-1344.64	246690	-36.2311	0.90637	0.78755	1.52316	-7.27416
15831	78	10	NCGC00188399-09	Fingolimod hydrochloride	Sphingosine Kinase 1 (SphK1) Inhibitor	NCGC00188344-23	Navitoclax	Unknown	30.5407	23	275.834	273315	-6.94948	1.0876	1.04048	7.5544	-1.65318
15831	79	10	NCGC00346531-05	NCGC00346531-05	Unknown	NCGC00188344-23	Navitoclax	Unknown	18.0472	46	-139.546	282946	-12.5125	1.02011	0.9781	3.5648	-1.88603
15831	80	10	NCGC00016543-10	Phenformin hydrochloride	antidiabetic drug	NCGC00188344-23	Navitoclax	Unknown	36.066	24	249.29	173274	-5.03772	1.0761	1.0304	7.45465	-1.75159
15831	82	10	NCGC00159549-13	Zebularine	Cytidine Deaminase Inhibitor	NCGC00238451-18	Olaparib	Unknown	12.7979	37	-265.929	175986	-4.67431	0.96783	0.96548	1.08061	-3.52811
15831	83	10	NCGC00166088-08	Decitabine	DNA Methyltransferase (DNMT) Inhibitor	NCGC00238451-18	Olaparib	Unknown	11.6372	44	77.6628	166205	-6.41326	1.00518	1.00139	3.79062	-2.66393
15831	84	10	NCGC00016564-11	Metformin	AMPK Activator	NCGC00238451-18	Olaparib	Unknown	7.59257	47	-107.103	141332	-5.91168	0.97998	0.97955	1.12227	-2.15575
15831	86	10	NCGC00159549-13	Zebularine	Cytidine Deaminase Inhibitor	NCGC00238451-18	Olaparib	Unknown	17.406	70	-482.725	273343	-13.2689	0.9374	0.9374	0.19297	-5.02022
15831	87	10	NCGC00166088-08	Decitabine	DNA Methyltransferase (DNMT) Inhibitor	NCGC00238451-18	Olaparib	Unknown	15.799	53	-240.528	268425	-7.43784	0.96895	0.96658	0.67516	-2.88483
15831	88	10	NCGC00016564-11	Metformin	AMPK Activator	NCGC00238451-18	Olaparib	Unknown	12.7221	38	-95.1314	172435	-6.20773	0.98649	0.98649	0.81148	-1.76279
15831	89	10	NCGC00263183-04	MK-1775	Wee1 Kinase Inhibitor	NCGC00242481-14	AZD-7762	Chk1/2 Inhibitor	57.5339	74	-1005.25	143120	-29.4954	0.8521	0.7751	1.32685	-6.20651
15831	90	10	NCGC00263175-02	Tosedostat	Aminopeptidase N Inhibitor	NCGC00242481-14	AZD-7762	Chk1/2 Inhibitor	59.1934	67	-943.463	161408	-28.1652	0.91543	0.84805	1.78017	-6.7742
15831	91	10	NCGC00242490-07	PD-166285	Unknown	NCGC00242481-14	AZD-7762	Chk1/2 Inhibitor	58.2618	70	-981.025	149201	-37.3877	0.82085	0.79238	0.98636	-8.19374
15831	92	10	NCGC00241982-04	GSK-269962A	ROCK 1, ROCK 2 Inhibitor	NCGC00242481-14	AZD-7762	Chk1/2 Inhibitor	25.4115	30	92.5492	168563	-7.61768	1.02307	1.00769	3.31983	-0.94711
15831	93	10	NCGC00263175-02	Tosedostat	Aminopeptidase N Inhibitor	NCGC00242481-14	AZD-7762	Chk1/2 Inhibitor	30.0364	53	-476.916	268285	-22.5967	0.96377	0.91765	2.00186	-3.75534
15831	94	10	NCGC00346501-07	Bleomycin sulfate	glycopeptide antibiotic	NCGC00242481-14	AZD-7762	Chk1/2 Inhibitor	43.2829	54	-587.3	166811	-33.5843	0.91797	0.8896	2.67089	-6.27514
15831	95	10	NCGC00241982-04	GSK-269962A	ROCK 1, ROCK 2 Inhibitor	NCGC00242481-14	AZD-7762	Chk1/2 Inhibitor	19.9319	33	35.8517	281187	-4.65978	1.00059	0.99595	2.3171	-1.433
15831	96	10	NCGC00168784-09	Gemcitabine	Ribonucleotide reductase Inhibitor	NCGC00242481-14	AZD-7762	Chk1/2 Inhibitor	38.432	66	-800.226	166523	-19.2185	0.87676	0.85903	1.22926	-7.54147
15831	97	10	NCGC00263183-04	MK-1775	Wee1 Kinase Inhibitor	NCGC00242481-14	AZD-7762	Chk1/2 Inhibitor	45.7095	73	-877.148	259528	-30.042	0.90584	0.85093	0.88876	-5.88919
15831	98	10	NCGC00346501-07	Bleomycin sulfate	glycopeptide antibiotic	NCGC00242481-14	AZD-7762	Chk1/2 Inhibitor	30.5318	66	-579.667	282432	-16.4453	0.92837	0.90835	0.86086	-5.13162
15831	99	10	NCGC00242490-07	PD-166285	Unknown	NCGC00242481-14	AZD-7762	Chk1/2 Inhibitor	48.8118	62	-898.409	278951	-37.9191	0.89253	0.86497	0.85964	-7.91292
15831	100	10	NCGC00168784-09	Gemcitabine	Ribonucleotide reductase Inhibitor	NCGC00242481-14	AZD-7762	Chk1/2 Inhibitor	45.3881	69	-785.841	266940	-23.2106	0.90742	0.87661	0.30763	-5.73336
15831	101	10	NCGC00346707-03	Lonafarnib	Farnesyltransferase Inhibitor	NCGC00386179-07	OSI-027	Unknown	28.3181	43	-64.2284	260497	-9.39908	1.03359	0.98525	4.50714	-2.23825
15831	102	10	NCGC00250406-06	Tipifarnib (Zarnestra)	Unknown	NCGC00386179-07	OSI-027	Unknown	29.3342	57	-382.941	273832	-15.7007	0.98301	0.93792	2.7011	-3.12604
15831	103	10	NCGC00346707-03	Lonafarnib	Farnesyltransferase Inhibitor	NCGC00386179-07	OSI-027	Unknown	29.5386	57	-282.352	173438	-10.2581	0.99761	0.9583	2.42856	-2.36744
15831	104	10	NCGC00250406-06	Tipifarnib (Zarnestra)	Unknown	NCGC00386179-07	OSI-027	Unknown	31.1469	57	-294.536	162146	-10.5347	1.0212	0.95015	3.21429	-1.32844
15831	105	10	NCGC00183285-12	Nilotinib	Bcr-Abl Inhibitor	NCGC00263180-17	Trametinib	Mek 1/2 Inhibitor	45.6825	8	539.606	175990	0.18642	1.12446	1.11821	5.81119	-0.20004
15831	106	10	NCGC00183285-12	Nilotinib	Bcr-Abl Inhibitor	NCGC00263180-17	Trametinib	Mek 1/2 Inhibitor	67.8687	27	-149.47	117176	-11.2003	1.04775	0.96758	4.96901	-3.26134
15831	107	10	NCGC00159456-28	Imatinib	Bcr-Abl Inhibitor	NCGC00263180-17	Trametinib	Mek 1/2 Inhibitor	43.9668	22	111.101	188871	-5.92582	1.09692	1.01856	4.8585	-0.52744
15831	108	10	NCGC00159456-28	Imatinib	Bcr-Abl Inhibitor	NCGC00263180-17	Trametinib	Mek 1/2 Inhibitor	49.7676	28	57.8403	123452	-2.47587	1.0491	1.01211	3.61243	-1.23032
15831	109	10	NCGC00344764-02	CPI-613	altered energy metabolism-directed agent	NCGC00263104-09	Foretinib	VEGFR-2 Inhibitor	23.4247	52	-166.712	444656	-13.3001	1.04341	0.96804	5.29932	-1.85146
15831	110	10	NCGC00344764-02	CPI-613	altered energy metabolism-directed agent	NCGC00263104-09	Foretinib	VEGFR-2 Inhibitor	26.9759	66	-548.055	292049	-16.0213	0.95713	0.92087	1.73033	-4.28739
15831	111	10	NCGC00183285-12	Nilotinib	Bcr-Abl Inhibitor	NCGC00168110-10	Tozasertib	Aurora-A/B/C Kinase Inhibitor	24.9227	69	-550.916	260155	-9.99149	0.93914	0.92537	0.82764	-5.24366
15831	112	10	NCGC00183285-12	Nilotinib	Bcr-Abl Inhibitor	NCGC00168110-10	Tozasertib	Aurora-A/B/C Kinase Inhibitor	33.3031	55	-510.305	162115	-23.6485	0.94717	0.93477	1.53442	-5.71467
15831	113	10	NCGC00263090-06	AZ-3146	MPS1 Inhibitor	NCGC00168110-10	Tozasertib	Aurora-A/B/C Kinase Inhibitor	37.8158	25	309.786	213041	-8.70022	1.08877	1.05264	6.76919	-1.75322
15831	114	10	NCGC00263090-06	AZ-3146	MPS1 Inhibitor	NCGC00168110-10	Tozasertib	Aurora-A/B/C Kinase Inhibitor	28.7728	35	-12.6748	143471	-13.1419	1.06882	0.995	5.62038	-1.37593
15831	115	10	NCGC00183285-12	Nilotinib	Bcr-Abl Inhibitor	NCGC00168110-10	Tozasertib	Aurora-A/B/C Kinase Inhibitor	24.2153	33	-194.369	404675	-24.2589	0.97141	0.97012	2.84559	-4.67837
15831	116	10	NCGC00183285-12	Nilotinib	Bcr-Abl Inhibitor	NCGC00168110-10	Tozasertib	Aurora-A/B/C Kinase Inhibitor	29.9268	24	268.342	235119	-11.3949	1.05689	1.03867	6.01338	-1.81466
15831	117	10	NCGC00263090-06	AZ-3146	MPS1 Inhibitor	NCGC00168110-10	Tozasertib	Aurora-A/B/C Kinase Inhibitor	18.179	28	77.8647	381289	-6.0829	1.058	1.01006	4.7751	-0.67231
15831	118	10	NCGC00263090-06	AZ-3146	MPS1 Inhibitor	NCGC00168110-10	Tozasertib	Aurora-A/B/C Kinase Inhibitor	22.9358	36	-215.935	252213	-8.26831	0.98005	0.96787	2.75	-3.89295
15831	119	10	NCGC00344764-02	CPI-613	altered energy metabolism-directed agent	NCGC00263104-09	Foretinib	VEGFR-2 Inhibitor	18.3031	49	-302.232	287564	-8.85525	0.94871	0.94329	1.41977	-3.99314
15831	120	10	NCGC00344764-02	CPI-613	altered energy metabolism-directed agent	NCGC00263104-09	Foretinib	VEGFR-2 Inhibitor	21.7033	45	-98.2073	166307	-4.35303	0.9855	0.97172	2.76927	-2.47118

## Sheet: H2009 Ranked
H2009 Ranked (ExcessHSA) Data
AssayId	BlockId	Size	RowSid	RowName	RowTarget	ColSid	ColName	ColTarget	ExcessHSA
15831	75	10	NCGC00181306-11	Docetaxel	Unknown	NCGC00188344-23	Navitoclax	Unknown	-1865.16
15831	68	10	NCGC00181306-11	Docetaxel	Unknown	NCGC00188344-23	Navitoclax	Unknown	-1589.17
15831	77	10	NCGC00163700-06	Vincristine sulfate	Tubulin polymerization Inhibitor	NCGC00188344-23	Navitoclax	Unknown	-1344.64
15831	69	10	NCGC00163700-06	Vincristine sulfate	Tubulin polymerization Inhibitor	NCGC00188344-23	Navitoclax	Unknown	-1333.6
15831	65	10	NCGC00168110-10	Tozasertib	Aurora-A/B/C Kinase Inhibitor	NCGC00188344-23	Navitoclax	Unknown	-1102.35
15831	14	10	NCGC00181306-11	Docetaxel	Unknown	NCGC00188344-23	Navitoclax	Unknown	-1073.69
15831	89	10	NCGC00263183-04	MK-1775	Wee1 Kinase Inhibitor	NCGC00242481-14	AZD-7762	Chk1/2 Inhibitor	-1005.25
15831	91	10	NCGC00242490-07	PD-166285	Unknown	NCGC00242481-14	AZD-7762	Chk1/2 Inhibitor	-981.025
15831	90	10	NCGC00263175-02	Tosedostat	Aminopeptidase N Inhibitor	NCGC00242481-14	AZD-7762	Chk1/2 Inhibitor	-943.463
15831	99	10	NCGC00242490-07	PD-166285	Unknown	NCGC00242481-14	AZD-7762	Chk1/2 Inhibitor	-898.409
15831	97	10	NCGC00263183-04	MK-1775	Wee1 Kinase Inhibitor	NCGC00242481-14	AZD-7762	Chk1/2 Inhibitor	-877.148
15831	64	10	NCGC00263271-11	Alisertib	Aurora-A Inhibitor	NCGC00188344-23	Navitoclax	Unknown	-809.347
15831	96	10	NCGC00168784-09	Gemcitabine	Ribonucleotide reductase Inhibitor	NCGC00242481-14	AZD-7762	Chk1/2 Inhibitor	-800.226
15831	100	10	NCGC00168784-09	Gemcitabine	Ribonucleotide reductase Inhibitor	NCGC00242481-14	AZD-7762	Chk1/2 Inhibitor	-785.841
15831	50	10	NCGC00250406-06	Tipifarnib (Zarnestra)	Unknown	NCGC00386179-07	OSI-027	Unknown	-779.403
15831	61	10	NCGC00263089-14	Barasertib	Aurora-B/C Inhibitor	NCGC00168085-19	Vorinostat (SAHA)	HDAC Inhibitor	-770.794
15831	73	10	NCGC00168110-10	Tozasertib	Aurora-A/B/C Kinase Inhibitor	NCGC00188344-23	Navitoclax	Unknown	-737.611
15831	63	10	NCGC00346656-12	Dinaciclib	Unknown	NCGC00188344-23	Navitoclax	Unknown	-691.305
15831	70	10	NCGC00188399-09	Fingolimod hydrochloride	Sphingosine Kinase 1 (SphK1) Inhibitor	NCGC00188344-23	Navitoclax	Unknown	-690.118
15831	67	10	NCGC00346531-05	NCGC00346531-05	Unknown	NCGC00188344-23	Navitoclax	Unknown	-643.689
15831	74	10	NCGC00016543-10	Phenformin hydrochloride	antidiabetic drug	NCGC00188344-23	Navitoclax	Unknown	-641.718
15831	13	10	NCGC00346531-05	NCGC00346531-05	Unknown	NCGC00188344-23	Navitoclax	Unknown	-637.931
15831	71	10	NCGC00346656-12	Dinaciclib	Unknown	NCGC00188344-23	Navitoclax	Unknown	-602.318
15831	21	10	NCGC00181306-11	Docetaxel	Unknown	NCGC00188344-23	Navitoclax	Unknown	-600.683
15831	94	10	NCGC00346501-07	Bleomycin sulfate	glycopeptide antibiotic	NCGC00242481-14	AZD-7762	Chk1/2 Inhibitor	-587.3
15831	98	10	NCGC00346501-07	Bleomycin sulfate	glycopeptide antibiotic	NCGC00242481-14	AZD-7762	Chk1/2 Inhibitor	-579.667
15831	45	10	NCGC00242490-07	PD-166285	Unknown	NCGC00242481-14	AZD-7762	Chk1/2 Inhibitor	-554.337
15831	111	10	NCGC00183285-12	Nilotinib	Bcr-Abl Inhibitor	NCGC00168110-10	Tozasertib	Aurora-A/B/C Kinase Inhibitor	-550.916
15831	110	10	NCGC00344764-02	CPI-613	altered energy metabolism-directed agent	NCGC00263104-09	Foretinib	VEGFR-2 Inhibitor	-548.055
15831	37	10	NCGC00242490-07	PD-166285	Unknown	NCGC00242481-14	AZD-7762	Chk1/2 Inhibitor	-534.309
15831	62	10	NCGC00347951-04	LSD1-C76	Unknown	NCGC00168085-19	Vorinostat (SAHA)	HDAC Inhibitor	-531.738
15831	112	10	NCGC00183285-12	Nilotinib	Bcr-Abl Inhibitor	NCGC00168110-10	Tozasertib	Aurora-A/B/C Kinase Inhibitor	-510.305
15831	86	10	NCGC00159549-13	Zebularine	Cytidine Deaminase Inhibitor	NCGC00238451-18	Olaparib	Unknown	-482.725
15831	42	10	NCGC00168784-09	Gemcitabine	Ribonucleotide reductase Inhibitor	NCGC00242481-14	AZD-7762	Chk1/2 Inhibitor	-479.075
15831	93	10	NCGC00263175-02	Tosedostat	Aminopeptidase N Inhibitor	NCGC00242481-14	AZD-7762	Chk1/2 Inhibitor	-476.916
15831	49	10	NCGC00346707-03	Lonafarnib	Farnesyltransferase Inhibitor	NCGC00386179-07	OSI-027	Unknown	-468.832
15831	38	10	NCGC00241982-04	GSK-269962A	ROCK 1, ROCK 2 Inhibitor	NCGC00242481-14	AZD-7762	Chk1/2 Inhibitor	-468.238
15831	72	10	NCGC00263271-11	Alisertib	Aurora-A Inhibitor	NCGC00188344-23	Navitoclax	Unknown	-465.549
15831	52	10	NCGC00183285-12	Nilotinib	Bcr-Abl Inhibitor	NCGC00263180-17	Trametinib	Mek 1/2 Inhibitor	-418.024
15831	35	10	NCGC00263183-04	MK-1775	Wee1 Kinase Inhibitor	NCGC00242481-14	AZD-7762	Chk1/2 Inhibitor	-408.32
15831	17	10	NCGC00346656-12	Dinaciclib	Unknown	NCGC00188344-23	Navitoclax	Unknown	-391.006
15831	102	10	NCGC00250406-06	Tipifarnib (Zarnestra)	Unknown	NCGC00386179-07	OSI-027	Unknown	-382.941
15831	15	10	NCGC00163700-06	Vincristine sulfate	Tubulin polymerization Inhibitor	NCGC00188344-23	Navitoclax	Unknown	-363.486
15831	51	10	NCGC00183285-12	Nilotinib	Bcr-Abl Inhibitor	NCGC00263180-17	Trametinib	Mek 1/2 Inhibitor	-329.484
15831	119	10	NCGC00344764-02	CPI-613	altered energy metabolism-directed agent	NCGC00263104-09	Foretinib	VEGFR-2 Inhibitor	-302.232
15831	104	10	NCGC00250406-06	Tipifarnib (Zarnestra)	Unknown	NCGC00386179-07	OSI-027	Unknown	-294.536
15831	43	10	NCGC00263183-04	MK-1775	Wee1 Kinase Inhibitor	NCGC00242481-14	AZD-7762	Chk1/2 Inhibitor	-289.015
15831	103	10	NCGC00346707-03	Lonafarnib	Farnesyltransferase Inhibitor	NCGC00386179-07	OSI-027	Unknown	-282.352
15831	82	10	NCGC00159549-13	Zebularine	Cytidine Deaminase Inhibitor	NCGC00238451-18	Olaparib	Unknown	-265.929
15831	9	10	NCGC00346656-12	Dinaciclib	Unknown	NCGC00188344-23	Navitoclax	Unknown	-254.313
15831	2	10	NCGC00345794-02	MLN-4924	NEDD8-Activating Enzyme (NAE) Inhibitor	NCGC00168085-19	Vorinostat (SAHA)	HDAC Inhibitor	-253.203
15831	87	10	NCGC00166088-08	Decitabine	DNA Methyltransferase (DNMT) Inhibitor	NCGC00238451-18	Olaparib	Unknown	-240.528
15831	1	10	NCGC00344764-02	CPI-613	altered energy metabolism-directed agent	NCGC00168085-19	Vorinostat (SAHA)	HDAC Inhibitor	-238.924
15831	10	10	NCGC00263271-11	Alisertib	Aurora-A Inhibitor	NCGC00188344-23	Navitoclax	Unknown	-233.561
15831	39	10	NCGC00263175-02	Tosedostat	Aminopeptidase N Inhibitor	NCGC00242481-14	AZD-7762	Chk1/2 Inhibitor	-225.812
15831	118	10	NCGC00263090-06	AZ-3146	MPS1 Inhibitor	NCGC00168110-10	Tozasertib	Aurora-A/B/C Kinase Inhibitor	-215.935
15831	76	10	NCGC00094374-11	Seliciclib	CDK Inhibitor	NCGC00188344-23	Navitoclax	Unknown	-204.871
15831	115	10	NCGC00183285-12	Nilotinib	Bcr-Abl Inhibitor	NCGC00168110-10	Tozasertib	Aurora-A/B/C Kinase Inhibitor	-194.369
15831	48	10	NCGC00250406-06	Tipifarnib (Zarnestra)	Unknown	NCGC00386179-07	OSI-027	Unknown	-189.849
15831	19	10	NCGC00168110-10	Tozasertib	Aurora-A/B/C Kinase Inhibitor	NCGC00188344-23	Navitoclax	Unknown	-188.628
15831	109	10	NCGC00344764-02	CPI-613	altered energy metabolism-directed agent	NCGC00263104-09	Foretinib	VEGFR-2 Inhibitor	-166.712
15831	46	10	NCGC00168784-09	Gemcitabine	Ribonucleotide reductase Inhibitor	NCGC00242481-14	AZD-7762	Chk1/2 Inhibitor	-159.095
15831	5	10	NCGC00344764-02	CPI-613	altered energy metabolism-directed agent	NCGC00168085-19	Vorinostat (SAHA)	HDAC Inhibitor	-159.065
15831	106	10	NCGC00183285-12	Nilotinib	Bcr-Abl Inhibitor	NCGC00263180-17	Trametinib	Mek 1/2 Inhibitor	-149.47
15831	79	10	NCGC00346531-05	NCGC00346531-05	Unknown	NCGC00188344-23	Navitoclax	Unknown	-139.546
15831	26	10	NCGC00016543-10	Phenformin hydrochloride	antidiabetic drug	NCGC00188344-23	Navitoclax	Unknown	-136.555
15831	23	10	NCGC00163700-06	Vincristine sulfate	Tubulin polymerization Inhibitor	NCGC00188344-23	Navitoclax	Unknown	-127.663
15831	40	10	NCGC00346501-07	Bleomycin sulfate	glycopeptide antibiotic	NCGC00242481-14	AZD-7762	Chk1/2 Inhibitor	-119.527
15831	25	10	NCGC00346531-05	NCGC00346531-05	Unknown	NCGC00188344-23	Navitoclax	Unknown	-110.415
15831	16	10	NCGC00188399-09	Fingolimod hydrochloride	Sphingosine Kinase 1 (SphK1) Inhibitor	NCGC00188344-23	Navitoclax	Unknown	-107.195
15831	84	10	NCGC00016564-11	Metformin	AMPK Activator	NCGC00238451-18	Olaparib	Unknown	-107.103
15831	66	10	NCGC00094374-11	Seliciclib	CDK Inhibitor	NCGC00188344-23	Navitoclax	Unknown	-103.036
15831	120	10	NCGC00344764-02	CPI-613	altered energy metabolism-directed agent	NCGC00263104-09	Foretinib	VEGFR-2 Inhibitor	-98.2073
15831	88	10	NCGC00016564-11	Metformin	AMPK Activator	NCGC00238451-18	Olaparib	Unknown	-95.1314
15831	41	10	NCGC00241982-04	GSK-269962A	ROCK 1, ROCK 2 Inhibitor	NCGC00242481-14	AZD-7762	Chk1/2 Inhibitor	-90.8714
15831	28	10	NCGC00159549-13	Zebularine	Cytidine Deaminase Inhibitor	NCGC00238451-18	Olaparib	Unknown	-80.7747
15831	11	10	NCGC00168110-10	Tozasertib	Aurora-A/B/C Kinase Inhibitor	NCGC00188344-23	Navitoclax	Unknown	-69.9789
15831	101	10	NCGC00346707-03	Lonafarnib	Farnesyltransferase Inhibitor	NCGC00386179-07	OSI-027	Unknown	-64.2284
15831	34	10	NCGC00016564-11	Metformin	AMPK Activator	NCGC00238451-18	Olaparib	Unknown	-44.8686
15831	7	10	NCGC00263089-14	Barasertib	Aurora-B/C Inhibitor	NCGC00168085-19	Vorinostat (SAHA)	HDAC Inhibitor	-30.2128
15831	22	10	NCGC00094374-11	Seliciclib	CDK Inhibitor	NCGC00188344-23	Navitoclax	Unknown	-20.173
15831	114	10	NCGC00263090-06	AZ-3146	MPS1 Inhibitor	NCGC00168110-10	Tozasertib	Aurora-A/B/C Kinase Inhibitor	-12.6748
15831	58	10	NCGC00347951-04	LSD1-C76	Unknown	NCGC00168085-19	Vorinostat (SAHA)	HDAC Inhibitor	-5.38905
15831	24	10	NCGC00188399-09	Fingolimod hydrochloride	Sphingosine Kinase 1 (SphK1) Inhibitor	NCGC00188344-23	Navitoclax	Unknown	-2.29932
15831	18	10	NCGC00263271-11	Alisertib	Aurora-A Inhibitor	NCGC00188344-23	Navitoclax	Unknown	3.95246
15831	57	10	NCGC00263089-14	Barasertib	Aurora-B/C Inhibitor	NCGC00168085-19	Vorinostat (SAHA)	HDAC Inhibitor	31.754
15831	95	10	NCGC00241982-04	GSK-269962A	ROCK 1, ROCK 2 Inhibitor	NCGC00242481-14	AZD-7762	Chk1/2 Inhibitor	35.8517
15831	12	10	NCGC00094374-11	Seliciclib	CDK Inhibitor	NCGC00188344-23	Navitoclax	Unknown	45.5794
15831	36	10	NCGC00263175-02	Tosedostat	Aminopeptidase N Inhibitor	NCGC00242481-14	AZD-7762	Chk1/2 Inhibitor	47.496
15831	108	10	NCGC00159456-28	Imatinib	Bcr-Abl Inhibitor	NCGC00263180-17	Trametinib	Mek 1/2 Inhibitor	57.8403
15831	83	10	NCGC00166088-08	Decitabine	DNA Methyltransferase (DNMT) Inhibitor	NCGC00238451-18	Olaparib	Unknown	77.6628
15831	117	10	NCGC00263090-06	AZ-3146	MPS1 Inhibitor	NCGC00168110-10	Tozasertib	Aurora-A/B/C Kinase Inhibitor	77.8647
15831	4	10	NCGC00347951-04	LSD1-C76	Unknown	NCGC00168085-19	Vorinostat (SAHA)	HDAC Inhibitor	89.0532
15831	92	10	NCGC00241982-04	GSK-269962A	ROCK 1, ROCK 2 Inhibitor	NCGC00242481-14	AZD-7762	Chk1/2 Inhibitor	92.5492
15831	59	10	NCGC00344764-02	CPI-613	altered energy metabolism-directed agent	NCGC00168085-19	Vorinostat (SAHA)	HDAC Inhibitor	97.7362
15831	44	10	NCGC00346501-07	Bleomycin sulfate	glycopeptide antibiotic	NCGC00242481-14	AZD-7762	Chk1/2 Inhibitor	104.583
15831	107	10	NCGC00159456-28	Imatinib	Bcr-Abl Inhibitor	NCGC00263180-17	Trametinib	Mek 1/2 Inhibitor	111.101
15831	3	10	NCGC00263089-14	Barasertib	Aurora-B/C Inhibitor	NCGC00168085-19	Vorinostat (SAHA)	HDAC Inhibitor	121.446
15831	29	10	NCGC00166088-08	Decitabine	DNA Methyltransferase (DNMT) Inhibitor	NCGC00238451-18	Olaparib	Unknown	128.05
15831	6	10	NCGC00345794-02	MLN-4924	NEDD8-Activating Enzyme (NAE) Inhibitor	NCGC00168085-19	Vorinostat (SAHA)	HDAC Inhibitor	150.607
15831	33	10	NCGC00166088-08	Decitabine	DNA Methyltransferase (DNMT) Inhibitor	NCGC00238451-18	Olaparib	Unknown	158.267
15831	53	10	NCGC00159456-28	Imatinib	Bcr-Abl Inhibitor	NCGC00263180-17	Trametinib	Mek 1/2 Inhibitor	195.723
15831	32	10	NCGC00159549-13	Zebularine	Cytidine Deaminase Inhibitor	NCGC00238451-18	Olaparib	Unknown	198.704
15831	47	10	NCGC00346707-03	Lonafarnib	Farnesyltransferase Inhibitor	NCGC00386179-07	OSI-027	Unknown	211.584
15831	80	10	NCGC00016543-10	Phenformin hydrochloride	antidiabetic drug	NCGC00188344-23	Navitoclax	Unknown	249.29
15831	116	10	NCGC00183285-12	Nilotinib	Bcr-Abl Inhibitor	NCGC00168110-10	Tozasertib	Aurora-A/B/C Kinase Inhibitor	268.342
15831	8	10	NCGC00347951-04	LSD1-C76	Unknown	NCGC00168085-19	Vorinostat (SAHA)	HDAC Inhibitor	268.438
15831	60	10	NCGC00345794-02	MLN-4924	NEDD8-Activating Enzyme (NAE) Inhibitor	NCGC00168085-19	Vorinostat (SAHA)	HDAC Inhibitor	273.479
15831	55	10	NCGC00344764-02	CPI-613	altered energy metabolism-directed agent	NCGC00168085-19	Vorinostat (SAHA)	HDAC Inhibitor	274.063
15831	78	10	NCGC00188399-09	Fingolimod hydrochloride	Sphingosine Kinase 1 (SphK1) Inhibitor	NCGC00188344-23	Navitoclax	Unknown	275.834
15831	30	10	NCGC00016564-11	Metformin	AMPK Activator	NCGC00238451-18	Olaparib	Unknown	277.455
15831	113	10	NCGC00263090-06	AZ-3146	MPS1 Inhibitor	NCGC00168110-10	Tozasertib	Aurora-A/B/C Kinase Inhibitor	309.786
15831	20	10	NCGC00016543-10	Phenformin hydrochloride	antidiabetic drug	NCGC00188344-23	Navitoclax	Unknown	310.666
15831	56	10	NCGC00345794-02	MLN-4924	NEDD8-Activating Enzyme (NAE) Inhibitor	NCGC00168085-19	Vorinostat (SAHA)	HDAC Inhibitor	350.64
15831	54	10	NCGC00159456-28	Imatinib	Bcr-Abl Inhibitor	NCGC00263180-17	Trametinib	Mek 1/2 Inhibitor	430.038
15831	105	10	NCGC00183285-12	Nilotinib	Bcr-Abl Inhibitor	NCGC00263180-17	Trametinib	Mek 1/2 Inhibitor	539.606

## Sheet: H1437
H1437 Data
AssayId	BlockId	Size	RowSid	RowName	RowTarget	ColSid	ColName	ColTarget	MedianExcess	NumExcess	ExcessHSA	ExcessCRX	LS3x3	Beta	Gamma	DBSumPos	DBSumNeg
15832	1	10	NCGC00344764-02	CPI-613	altered energy metabolism-directed agent	NCGC00168085-19	Vorinostat (SAHA)	HDAC Inhibitor	17.7715	54	-254.203	301415	-7.22137	0.99309	0.96415	2.0402	-2.35805
15832	2	10	NCGC00345794-02	MLN-4924	NEDD8-Activating Enzyme (NAE) Inhibitor	NCGC00168085-19	Vorinostat (SAHA)	HDAC Inhibitor	35.5927	29	47.7993	249191	-3.84722	1.03115	1.00195	4.25076	-2.11492
15832	3	10	NCGC00263089-14	Barasertib	Aurora-B/C Inhibitor	NCGC00168085-19	Vorinostat (SAHA)	HDAC Inhibitor	21.2833	67	-359.158	260500	-12.5192	0.96674	0.95017	0.64004	-2.97846
15832	4	10	NCGC00347951-04	LSD1-C76	Unknown	NCGC00168085-19	Vorinostat (SAHA)	HDAC Inhibitor	12.937	34	31.2888	309500	-4.13114	1.01223	1.0017	2.67625	-1.49374
15832	5	10	NCGC00344764-02	CPI-613	altered energy metabolism-directed agent	NCGC00168085-19	Vorinostat (SAHA)	HDAC Inhibitor	20.3716	40	-174.465	449866	-14.9143	1.06328	0.97349	6.72099	-2.49416
15832	6	10	NCGC00345794-02	MLN-4924	NEDD8-Activating Enzyme (NAE) Inhibitor	NCGC00168085-19	Vorinostat (SAHA)	HDAC Inhibitor	16.8449	31	216.826	419952	-4.15633	1.11907	1.01787	9.15157	-1.07196
15832	7	10	NCGC00263089-14	Barasertib	Aurora-B/C Inhibitor	NCGC00168085-19	Vorinostat (SAHA)	HDAC Inhibitor	15.9488	32	395.823	435688	-6.9938	1.06934	1.04121	7.18721	-1.13991
15832	8	10	NCGC00347951-04	LSD1-C76	Unknown	NCGC00168085-19	Vorinostat (SAHA)	HDAC Inhibitor	9.75261	17	411.88	436509	-2.21448	1.09519	1.05005	7.77039	-0.56515
15832	9	10	NCGC00346656-12	Dinaciclib	Unknown	NCGC00188344-23	Navitoclax	Unknown	97.4583	69	-957.326	92782.6	-24.0758	0.59629	0.58145	0.5114	-9.63555
15832	10	10	NCGC00263271-11	Alisertib	Aurora-A Inhibitor	NCGC00188344-23	Navitoclax	Unknown	23.6679	54	-312.443	290890	-12.1229	0.98184	0.95544	1.88134	-3.08989
15832	11	10	NCGC00168110-10	Tozasertib	Aurora-A/B/C Kinase Inhibitor	NCGC00188344-23	Navitoclax	Unknown	25.1135	43	144.922	261224	-9.145	1.01714	1.00459	5.24542	-2.92702
15832	12	10	NCGC00094374-11	Seliciclib	CDK Inhibitor	NCGC00188344-23	Navitoclax	Unknown	18.1761	38	-88.5666	299360	-8.3539	0.99128	0.98767	2.09127	-2.69918
15832	13	10	NCGC00346531-05	NCGC00346531-05	Unknown	NCGC00188344-23	Navitoclax	Unknown	63.6855	67	-701.382	193898	-20.2478	0.83408	0.83408	1.34015	-8.35398
15832	14	10	NCGC00181306-11	Docetaxel	Unknown	NCGC00188344-23	Navitoclax	Unknown	103.883	74	-2039.73	176824	-46.9005	0.49697	0.49697	0.28072	-20.678
15832	15	10	NCGC00163700-06	Vincristine sulfate	Tubulin polymerization Inhibitor	NCGC00188344-23	Navitoclax	Unknown	69.0112	75	-1697.77	246511	-41.2846	0.72295	0.72295	0.46006	-17.4378
15832	16	10	NCGC00188399-09	Fingolimod hydrochloride	Sphingosine Kinase 1 (SphK1) Inhibitor	NCGC00188344-23	Navitoclax	Unknown	16.9338	35	215.224	302449	-2.77862	1.02095	1.01586	4.38942	-1.86854
15832	17	10	NCGC00346656-12	Dinaciclib	Unknown	NCGC00188344-23	Navitoclax	Unknown	74.771	63	-606.2	310494	-26.7191	0.94941	0.89858	2.36332	-6.14553
15832	18	10	NCGC00263271-11	Alisertib	Aurora-A Inhibitor	NCGC00188344-23	Navitoclax	Unknown	16.4753	50	-357.258	467623	-10.3679	1.02634	0.95176	4.34979	-2.70778
15832	19	10	NCGC00168110-10	Tozasertib	Aurora-A/B/C Kinase Inhibitor	NCGC00188344-23	Navitoclax	Unknown	12.6604	24	499.42	445443	-4.02567	1.10002	1.06243	8.70478	-0.94922
15832	20	10	NCGC00016543-10	Phenformin hydrochloride	antidiabetic drug	NCGC00188344-23	Navitoclax	Unknown	16.715	24	229.385	230169	-3.6528	1.10337	1.02517	7.54371	-0.54739
15832	21	10	NCGC00181306-11	Docetaxel	Unknown	NCGC00188344-23	Navitoclax	Unknown	78.5893	77	-2099.05	325589	-47.8535	0.73286	0.58076	2.06538	-13.4169
15832	22	10	NCGC00094374-11	Seliciclib	CDK Inhibitor	NCGC00188344-23	Navitoclax	Unknown	8.93318	20	512.279	465263	-2.14538	1.06523	1.05889	6.55067	-0.68057
15832	23	10	NCGC00163700-06	Vincristine sulfate	Tubulin polymerization Inhibitor	NCGC00188344-23	Navitoclax	Unknown	65.1199	61	-1320.5	427477	-46.2588	0.80781	0.80186	2.21489	-14.9802
15832	24	10	NCGC00188399-09	Fingolimod hydrochloride	Sphingosine Kinase 1 (SphK1) Inhibitor	NCGC00188344-23	Navitoclax	Unknown	5.96977	20	184.554	478503	-1.75272	1.02661	1.02112	2.84792	-0.53027
15832	25	10	NCGC00346531-05	NCGC00346531-05	Unknown	NCGC00188344-23	Navitoclax	Unknown	55.4761	42	-45.6945	271541	-5.4692	1.00791	0.98782	1.86273	-1.48051
15832	26	10	NCGC00016543-10	Phenformin hydrochloride	antidiabetic drug	NCGC00188344-23	Navitoclax	Unknown	22.6563	33	376.461	268145	-5.34062	1.0887	1.0438	7.27058	-0.67598
15832	28	10	NCGC00159549-13	Zebularine	Cytidine Deaminase Inhibitor	NCGC00238451-18	Olaparib	Unknown	13.6589	33	-36.7019	262263	-2.98909	0.99974	0.99434	1.62004	-1.55159
15832	29	10	NCGC00166088-08	Decitabine	DNA Methyltransferase (DNMT) Inhibitor	NCGC00238451-18	Olaparib	Unknown	13.92	29	212.106	229265	-0.37144	1.1043	1.02872	8.84488	-1.68293
15832	30	10	NCGC00016564-11	Metformin	AMPK Activator	NCGC00238451-18	Olaparib	Unknown	8.88912	11	850.765	193352	0.87048	1.18877	1.10981	13.2682	-0.00453
15832	32	10	NCGC00159549-13	Zebularine	Cytidine Deaminase Inhibitor	NCGC00238451-18	Olaparib	Unknown	23.6702	13	374.163	375948	0.68937	1.08395	1.04966	6.67277	-0.53384
15832	33	10	NCGC00166088-08	Decitabine	DNA Methyltransferase (DNMT) Inhibitor	NCGC00238451-18	Olaparib	Unknown	14.8266	39	-54.5058	405030	-8.53702	1.01597	0.99149	3.25382	-1.89466
15832	34	10	NCGC00016564-11	Metformin	AMPK Activator	NCGC00238451-18	Olaparib	Unknown	11.5322	32	194.558	246796	-5.44638	1.0177	1.01487	3.91814	-1.61899
15832	35	10	NCGC00263183-04	MK-1775	Wee1 Kinase Inhibitor	NCGC00242481-14	AZD-7762	Chk1/2 Inhibitor	71.131	53	-868.112	270038	-51.4817	0.86543	0.85952	1.21505	-9.49695
15832	36	10	NCGC00263175-02	Tosedostat	Aminopeptidase N Inhibitor	NCGC00242481-14	AZD-7762	Chk1/2 Inhibitor	15.9693	25	251.535	270196	-2.68915	1.04187	1.02986	4.27725	-1.01204
15832	37	10	NCGC00242490-07	PD-166285	Unknown	NCGC00242481-14	AZD-7762	Chk1/2 Inhibitor	72.6617	33	-340.161	275043	-16.3613	0.9582	0.95313	1.42554	-4.40456
15832	38	10	NCGC00241982-04	GSK-269962A	ROCK 1, ROCK 2 Inhibitor	NCGC00242481-14	AZD-7762	Chk1/2 Inhibitor	26.1566	30	-161.423	301561	-26.4691	0.96616	0.96426	3.55199	-4.98034
15832	39	10	NCGC00263175-02	Tosedostat	Aminopeptidase N Inhibitor	NCGC00242481-14	AZD-7762	Chk1/2 Inhibitor	21.0365	25	-74.3461	504267	-4.7822	0.9894	0.9894	1.20767	-1.95114
15832	40	10	NCGC00346501-07	Bleomycin sulfate	glycopeptide antibiotic	NCGC00242481-14	AZD-7762	Chk1/2 Inhibitor	42.3232	14	74.7245	315233	0	1.00859	1.00859	2.57137	-1.82412
15832	41	10	NCGC00241982-04	GSK-269962A	ROCK 1, ROCK 2 Inhibitor	NCGC00242481-14	AZD-7762	Chk1/2 Inhibitor	23.5916	20	-49.6793	505933	-12.3268	0.99661	0.99342	2.14094	-2.36197
15832	42	10	NCGC00168784-09	Gemcitabine	Ribonucleotide reductase Inhibitor	NCGC00242481-14	AZD-7762	Chk1/2 Inhibitor	55.2169	65	-1603.34	303892	-46.1844	0.79326	0.78345	0.5543	-15.7717
15832	43	10	NCGC00263183-04	MK-1775	Wee1 Kinase Inhibitor	NCGC00242481-14	AZD-7762	Chk1/2 Inhibitor	38.8716	25	-409.771	512999	-41.4677	0.94573	0.94548	0.99315	-5.05477
15832	44	10	NCGC00346501-07	Bleomycin sulfate	glycopeptide antibiotic	NCGC00242481-14	AZD-7762	Chk1/2 Inhibitor	28.0667	15	56.9621	496304	0	1.00755	1.00654	1.09905	-0.43623
15832	45	10	NCGC00242490-07	PD-166285	Unknown	NCGC00242481-14	AZD-7762	Chk1/2 Inhibitor	20.7185	13	-207.185	520496	-14.758	0.97544	0.97544	0.46921	-2.54106
15832	46	10	NCGC00168784-09	Gemcitabine	Ribonucleotide reductase Inhibitor	NCGC00242481-14	AZD-7762	Chk1/2 Inhibitor	53.5687	50	-1360.02	522385	-52.2911	0.83145	0.83115	0.28176	-13.8587
15832	47	10	NCGC00346707-03	Lonafarnib	Farnesyltransferase Inhibitor	NCGC00386179-07	OSI-027	Unknown	26.1974	11	113.1	502891	-0.03163	1.01243	1.01129	2.21225	-0.93908
15832	48	10	NCGC00250406-06	Tipifarnib (Zarnestra)	Unknown	NCGC00386179-07	OSI-027	Unknown	40.2577	22	-273.928	501733	-14.6624	0.96804	0.96724	0.13003	-2.79669
15832	49	10	NCGC00346707-03	Lonafarnib	Farnesyltransferase Inhibitor	NCGC00386179-07	OSI-027	Unknown	1.7172	14	1339.17	3244.22	0	61.9875	17.3	14.0161	-0.00016
15832	50	10	NCGC00250406-06	Tipifarnib (Zarnestra)	Unknown	NCGC00386179-07	OSI-027	Unknown	2.67456	9	1283.98	6575.58	0	30.1	8.7125	14.0773	0
15832	51	10	NCGC00183285-12	Nilotinib	Bcr-Abl Inhibitor	NCGC00263180-17	Trametinib	Mek 1/2 Inhibitor	2.98731	12	1166.77	17320.1	0	17.2094	5.30703	13.5585	0
15832	52	10	NCGC00183285-12	Nilotinib	Bcr-Abl Inhibitor	NCGC00263180-17	Trametinib	Mek 1/2 Inhibitor	4.32963	11	1060.23	15667.1	0	11.3484	3.85859	13.1541	0
15832	53	10	NCGC00159456-28	Imatinib	Bcr-Abl Inhibitor	NCGC00263180-17	Trametinib	Mek 1/2 Inhibitor	51.5577	46	-222.306	377661	-16.8036	0.99998	0.96362	2.89196	-2.7658
15832	54	10	NCGC00159456-28	Imatinib	Bcr-Abl Inhibitor	NCGC00263180-17	Trametinib	Mek 1/2 Inhibitor	41.9572	62	-557.426	254344	-17.8605	0.94269	0.90906	1.07794	-4.30142
15832	55	10	NCGC00344764-02	CPI-613	altered energy metabolism-directed agent	NCGC00168085-19	Vorinostat (SAHA)	HDAC Inhibitor	50.3207	49	-233	165839	-12.5409	0.98558	0.96978	2.09069	-2.86344
15832	56	10	NCGC00345794-02	MLN-4924	NEDD8-Activating Enzyme (NAE) Inhibitor	NCGC00168085-19	Vorinostat (SAHA)	HDAC Inhibitor	41.3871	37	112.408	148222	-10.1977	1.05488	1.02222	5.58206	-1.83842
15832	57	10	NCGC00263089-14	Barasertib	Aurora-B/C Inhibitor	NCGC00168085-19	Vorinostat (SAHA)	HDAC Inhibitor	54.0115	57	-326.679	121126	-16.6258	0.93833	0.90503	4.56615	-4.94581
15832	58	10	NCGC00347951-04	LSD1-C76	Unknown	NCGC00168085-19	Vorinostat (SAHA)	HDAC Inhibitor	50.4966	67	-801.111	158906	-19.9029	0.89507	0.86531	0.45378	-5.68761
15832	59	10	NCGC00344764-02	CPI-613	altered energy metabolism-directed agent	NCGC00168085-19	Vorinostat (SAHA)	HDAC Inhibitor	48.1807	58	-575.595	245377	-17.0343	0.93272	0.90313	0.95973	-4.16108
15832	60	10	NCGC00345794-02	MLN-4924	NEDD8-Activating Enzyme (NAE) Inhibitor	NCGC00168085-19	Vorinostat (SAHA)	HDAC Inhibitor	42.7439	58	-456.001	233376	-12.6439	0.93379	0.90613	1.63123	-3.62357
15832	61	10	NCGC00263089-14	Barasertib	Aurora-B/C Inhibitor	NCGC00168085-19	Vorinostat (SAHA)	HDAC Inhibitor	24.9567	63	-347.947	235839	-9.91294	1.1291	0.94668	6.09138	-0.53431
15832	62	10	NCGC00347951-04	LSD1-C76	Unknown	NCGC00168085-19	Vorinostat (SAHA)	HDAC Inhibitor	35.3643	47	-182.01	242999	-8.79951	1.07242	0.97271	4.54697	-0.98644
15832	63	10	NCGC00346656-12	Dinaciclib	Unknown	NCGC00188344-23	Navitoclax	Unknown	106.917	81	-1733.3	62097.5	-28.1855	0.32363	0.28086	0	-14.899
15832	64	10	NCGC00263271-11	Alisertib	Aurora-A Inhibitor	NCGC00188344-23	Navitoclax	Unknown	45.8445	59	387.984	110759	-21.4398	0.9418	0.86748	12.4422	-4.19403
15832	65	10	NCGC00168110-10	Tozasertib	Aurora-A/B/C Kinase Inhibitor	NCGC00188344-23	Navitoclax	Unknown	37.7924	74	-960.428	170547	-23.3194	0.90518	0.84653	0.87224	-6.14255
15832	66	10	NCGC00094374-11	Seliciclib	CDK Inhibitor	NCGC00188344-23	Navitoclax	Unknown	19.7802	53	-366.405	182969	-11.3679	0.97244	0.94199	1.40903	-2.97663
15832	67	10	NCGC00346531-05	NCGC00346531-05	Unknown	NCGC00188344-23	Navitoclax	Unknown	54.4717	78	-694.576	119810	-14.712	0.88384	0.85117	0.56064	-5.21246
15832	68	10	NCGC00181306-11	Docetaxel	Unknown	NCGC00188344-23	Navitoclax	Unknown	115.734	78	-2513.24	104300	-43.4322	0.3582	0.35508	0.95811	-23.9838
15832	69	10	NCGC00163700-06	Vincristine sulfate	Tubulin polymerization Inhibitor	NCGC00188344-23	Navitoclax	Unknown	72.7188	73	-2267.07	161404	-47.1863	0.64775	0.6249	1.13511	-21.1664
15832	70	10	NCGC00188399-09	Fingolimod hydrochloride	Sphingosine Kinase 1 (SphK1) Inhibitor	NCGC00188344-23	Navitoclax	Unknown	19.6711	38	-163.743	188049	-11.084	0.97532	0.96769	2.08401	-3.1493
15832	71	10	NCGC00346656-12	Dinaciclib	Unknown	NCGC00188344-23	Navitoclax	Unknown	100.882	59	-1222.01	198069	-31.1423	0.89453	0.84219	2.46817	-11.6212
15832	72	10	NCGC00263271-11	Alisertib	Aurora-A Inhibitor	NCGC00188344-23	Navitoclax	Unknown	34.2583	44	-391.71	284198	-20.9909	0.96333	0.93538	2.88042	-4.6774
15832	73	10	NCGC00168110-10	Tozasertib	Aurora-A/B/C Kinase Inhibitor	NCGC00188344-23	Navitoclax	Unknown	29.458	69	-621.61	278921	-20.4645	0.9499	0.90064	1.83486	-4.45281
15832	74	10	NCGC00016543-10	Phenformin hydrochloride	antidiabetic drug	NCGC00188344-23	Navitoclax	Unknown	35.2085	50	-361.962	145314	-21.8947	1.01182	0.94392	3.20156	-2.37855
15832	75	10	NCGC00181306-11	Docetaxel	Unknown	NCGC00188344-23	Navitoclax	Unknown	122.106	81	-3189.67	234523	-52.2907	0.44102	0.4293	0.07857	-30.0174
15832	76	10	NCGC00094374-11	Seliciclib	CDK Inhibitor	NCGC00188344-23	Navitoclax	Unknown	17.6979	47	-243.074	297481	-10.5206	0.98872	0.96809	1.62273	-2.45078
15832	77	10	NCGC00163700-06	Vincristine sulfate	Tubulin polymerization Inhibitor	NCGC00188344-23	Navitoclax	Unknown	99.4971	69	-2503.39	265613	-62.7046	0.65029	0.5876	1.6182	-21.112
15832	78	10	NCGC00188399-09	Fingolimod hydrochloride	Sphingosine Kinase 1 (SphK1) Inhibitor	NCGC00188344-23	Navitoclax	Unknown	17.8421	46	-101.989	284025	-8.2918	1.02261	0.98005	3.25633	-1.43975
15832	79	10	NCGC00346531-05	NCGC00346531-05	Unknown	NCGC00188344-23	Navitoclax	Unknown	45.4365	58	-291.303	183290	-12.7817	0.99334	0.90728	3.34905	-1.87834
15832	80	10	NCGC00016543-10	Phenformin hydrochloride	antidiabetic drug	NCGC00188344-23	Navitoclax	Unknown	19.3887	24	224	164636	-3.6301	1.10579	1.02361	7.23342	-0.17875
15832	82	10	NCGC00159549-13	Zebularine	Cytidine Deaminase Inhibitor	NCGC00238451-18	Olaparib	Unknown	18.0229	35	-33.5094	170715	-9.64877	1.00568	0.99338	2.75863	-2.09873
15832	83	10	NCGC00166088-08	Decitabine	DNA Methyltransferase (DNMT) Inhibitor	NCGC00238451-18	Olaparib	Unknown	17.1322	27	235.033	159394	-3.7282	1.04556	1.02426	5.16754	-1.1341
15832	84	10	NCGC00016564-11	Metformin	AMPK Activator	NCGC00238451-18	Olaparib	Unknown	14.9742	24	178.841	137119	-8.0669	1.02549	1.01559	3.85414	-1.24673
15832	86	10	NCGC00159549-13	Zebularine	Cytidine Deaminase Inhibitor	NCGC00238451-18	Olaparib	Unknown	19.2466	50	-197.616	257733	-12.2447	0.97993	0.96582	2.63068	-3.34072
15832	87	10	NCGC00166088-08	Decitabine	DNA Methyltransferase (DNMT) Inhibitor	NCGC00238451-18	Olaparib	Unknown	18.1267	59	-403.95	273088	-15.0983	0.95302	0.94657	0.50176	-4.01122
15832	88	10	NCGC00016564-11	Metformin	AMPK Activator	NCGC00238451-18	Olaparib	Unknown	20.1526	44	-264.671	169286	-10.1085	0.97304	0.96426	1.32258	-3.28995
15832	89	10	NCGC00263183-04	MK-1775	Wee1 Kinase Inhibitor	NCGC00242481-14	AZD-7762	Chk1/2 Inhibitor	72.4662	66	-1242.38	145469	-45.365	0.81348	0.7665	2.16459	-10.379
15832	90	10	NCGC00263175-02	Tosedostat	Aminopeptidase N Inhibitor	NCGC00242481-14	AZD-7762	Chk1/2 Inhibitor	54.9277	62	-655.199	154667	-23.9573	0.98154	0.89858	2.58991	-4.08071
15832	91	10	NCGC00242490-07	PD-166285	Unknown	NCGC00242481-14	AZD-7762	Chk1/2 Inhibitor	67.8653	67	-1105.36	152029	-32.0188	0.87725	0.8209	1.38503	-8.2382
15832	92	10	NCGC00241982-04	GSK-269962A	ROCK 1, ROCK 2 Inhibitor	NCGC00242481-14	AZD-7762	Chk1/2 Inhibitor	44.4301	44	-155.41	155861	-12.6703	1.02705	0.96895	4.46727	-2.0596
15832	93	10	NCGC00263175-02	Tosedostat	Aminopeptidase N Inhibitor	NCGC00242481-14	AZD-7762	Chk1/2 Inhibitor	44.0464	42	-34.6154	249422	-10.3279	1.06665	1.00525	5.2038	-1.73539
15832	94	10	NCGC00346501-07	Bleomycin sulfate	glycopeptide antibiotic	NCGC00242481-14	AZD-7762	Chk1/2 Inhibitor	45.3203	43	-297.042	160048	-25.4638	0.95195	0.93706	3.80917	-5.23053
15832	95	10	NCGC00241982-04	GSK-269962A	ROCK 1, ROCK 2 Inhibitor	NCGC00242481-14	AZD-7762	Chk1/2 Inhibitor	48.1055	44	-166.899	266374	-10.04	0.99722	0.97911	2.71005	-2.80213
15832	96	10	NCGC00168784-09	Gemcitabine	Ribonucleotide reductase Inhibitor	NCGC00242481-14	AZD-7762	Chk1/2 Inhibitor	64.2247	68	-1518.97	149702	-45.2656	0.73682	0.69658	2.34076	-13.0882
15832	97	10	NCGC00263183-04	MK-1775	Wee1 Kinase Inhibitor	NCGC00242481-14	AZD-7762	Chk1/2 Inhibitor	52.4316	62	-1074.23	273766	-52.0254	0.8832	0.83687	1.81762	-9.20525
15832	98	10	NCGC00346501-07	Bleomycin sulfate	glycopeptide antibiotic	NCGC00242481-14	AZD-7762	Chk1/2 Inhibitor	38.7041	56	-265.14	277350	-11.3027	0.98093	0.96401	1.51147	-2.89065
15832	99	10	NCGC00242490-07	PD-166285	Unknown	NCGC00242481-14	AZD-7762	Chk1/2 Inhibitor	48.3641	61	-704.765	277322	-41.9554	0.90684	0.89519	1.88456	-7.75163
15832	100	10	NCGC00168784-09	Gemcitabine	Ribonucleotide reductase Inhibitor	NCGC00242481-14	AZD-7762	Chk1/2 Inhibitor	63.99	65	-1578.05	263182	-48.0329	0.74688	0.72065	2.34393	-15.0734
15832	101	10	NCGC00346707-03	Lonafarnib	Farnesyltransferase Inhibitor	NCGC00386179-07	OSI-027	Unknown	40.3705	32	168.593	232351	-8.87233	1.03042	1.00554	5.51148	-2.56744
15832	102	10	NCGC00250406-06	Tipifarnib (Zarnestra)	Unknown	NCGC00386179-07	OSI-027	Unknown	47.1082	60	-446.319	243143	-27.0484	0.95303	0.9188	1.65586	-3.84128
15832	103	10	NCGC00346707-03	Lonafarnib	Farnesyltransferase Inhibitor	NCGC00386179-07	OSI-027	Unknown	47.4787	53	-445.544	153004	-23.9598	0.94221	0.90806	1.9621	-4.16646
15832	104	10	NCGC00250406-06	Tipifarnib (Zarnestra)	Unknown	NCGC00386179-07	OSI-027	Unknown	45.8743	53	-424.692	142514	-16.9296	0.99804	0.9166	2.63277	-2.02691
15832	105	10	NCGC00183285-12	Nilotinib	Bcr-Abl Inhibitor	NCGC00263180-17	Trametinib	Mek 1/2 Inhibitor	40.0577	17	394.702	207081	1.16894	1.07758	1.07544	4.68011	-0.63529
15832	106	10	NCGC00183285-12	Nilotinib	Bcr-Abl Inhibitor	NCGC00263180-17	Trametinib	Mek 1/2 Inhibitor	43.5153	50	-493.122	146706	-21.4269	0.96306	0.90615	2.08918	-3.8335
15832	107	10	NCGC00159456-28	Imatinib	Bcr-Abl Inhibitor	NCGC00263180-17	Trametinib	Mek 1/2 Inhibitor	41.3764	27	54.1586	228276	-4.26123	1.03862	1.00791	2.9978	-0.90547
15832	108	10	NCGC00159456-28	Imatinib	Bcr-Abl Inhibitor	NCGC00263180-17	Trametinib	Mek 1/2 Inhibitor	36.1996	51	-276.7	144283	-5.67113	1.00147	0.94869	1.8729	-1.56919
15832	109	10	NCGC00344764-02	CPI-613	altered energy metabolism-directed agent	NCGC00263104-09	Foretinib	VEGFR-2 Inhibitor	16.0323	52	-172.648	469306	-7.58027	1.0169	0.974	2.94824	-1.54001
15832	110	10	NCGC00344764-02	CPI-613	altered energy metabolism-directed agent	NCGC00263104-09	Foretinib	VEGFR-2 Inhibitor	19.0739	52	-478.649	310804	-21.6138	0.95215	0.93579	2.21696	-5.6072
15832	111	10	NCGC00183285-12	Nilotinib	Bcr-Abl Inhibitor	NCGC00168110-10	Tozasertib	Aurora-A/B/C Kinase Inhibitor	26.9296	58	-471.983	252286	-20.6554	0.94829	0.93254	0.95574	-4.57364
15832	112	10	NCGC00183285-12	Nilotinib	Bcr-Abl Inhibitor	NCGC00168110-10	Tozasertib	Aurora-A/B/C Kinase Inhibitor	33.4729	69	-728.817	156780	-25.4931	0.9377	0.89973	0.61915	-5.12082
15832	113	10	NCGC00263090-06	AZ-3146	MPS1 Inhibitor	NCGC00168110-10	Tozasertib	Aurora-A/B/C Kinase Inhibitor	32.5045	19	344.139	210427	-3.83584	1.10635	1.05674	7.3542	-1.33242
15832	114	10	NCGC00263090-06	AZ-3146	MPS1 Inhibitor	NCGC00168110-10	Tozasertib	Aurora-A/B/C Kinase Inhibitor	32.2007	19	513.164	132876	1.52261	1.17529	1.08931	10.2313	-0.61491
15832	115	10	NCGC00183285-12	Nilotinib	Bcr-Abl Inhibitor	NCGC00168110-10	Tozasertib	Aurora-A/B/C Kinase Inhibitor	16.3065	18	572.131	360432	-2.22273	1.12148	1.07861	9.34315	-0.42959
15832	116	10	NCGC00183285-12	Nilotinib	Bcr-Abl Inhibitor	NCGC00168110-10	Tozasertib	Aurora-A/B/C Kinase Inhibitor	27.2648	21	508.432	213383	-0.73446	1.16128	1.07642	10.4792	-0.28867
15832	117	10	NCGC00263090-06	AZ-3146	MPS1 Inhibitor	NCGC00168110-10	Tozasertib	Aurora-A/B/C Kinase Inhibitor	13.9057	18	496.302	362941	-2.01372	1.099	1.06773	7.96418	-0.49893
15832	118	10	NCGC00263090-06	AZ-3146	MPS1 Inhibitor	NCGC00168110-10	Tozasertib	Aurora-A/B/C Kinase Inhibitor	16.8747	36	83.5226	241122	-5.60656	1.0167	1.0064	3.46072	-1.62149
15832	119	10	NCGC00344764-02	CPI-613	altered energy metabolism-directed agent	NCGC00263104-09	Foretinib	VEGFR-2 Inhibitor	16.9506	15	405.803	270405	-2.55984	1.06548	1.05356	5.89175	-0.65826
15832	120	10	NCGC00344764-02	CPI-613	altered energy metabolism-directed agent	NCGC00263104-09	Foretinib	VEGFR-2 Inhibitor	19.9078	37	-58.0656	173695	-15.2049	1.0004	0.9884	1.81835	-1.46157

## Sheet: H1437 Ranked
H1437 Ranked (ExcessHSA) Data
AssayId	BlockId	Size	RowSid	RowName	RowTarget	ColSid	ColName	ColTarget	ExcessHSA
15832	75	10	NCGC00181306-11	Docetaxel	Unknown	NCGC00188344-23	Navitoclax	Unknown	-3189.67
15832	68	10	NCGC00181306-11	Docetaxel	Unknown	NCGC00188344-23	Navitoclax	Unknown	-2513.24
15832	77	10	NCGC00163700-06	Vincristine sulfate	Tubulin polymerization Inhibitor	NCGC00188344-23	Navitoclax	Unknown	-2503.39
15832	69	10	NCGC00163700-06	Vincristine sulfate	Tubulin polymerization Inhibitor	NCGC00188344-23	Navitoclax	Unknown	-2267.07
15832	21	10	NCGC00181306-11	Docetaxel	Unknown	NCGC00188344-23	Navitoclax	Unknown	-2099.05
15832	14	10	NCGC00181306-11	Docetaxel	Unknown	NCGC00188344-23	Navitoclax	Unknown	-2039.73
15832	63	10	NCGC00346656-12	Dinaciclib	Unknown	NCGC00188344-23	Navitoclax	Unknown	-1733.3
15832	15	10	NCGC00163700-06	Vincristine sulfate	Tubulin polymerization Inhibitor	NCGC00188344-23	Navitoclax	Unknown	-1697.77
15832	42	10	NCGC00168784-09	Gemcitabine	Ribonucleotide reductase Inhibitor	NCGC00242481-14	AZD-7762	Chk1/2 Inhibitor	-1603.34
15832	100	10	NCGC00168784-09	Gemcitabine	Ribonucleotide reductase Inhibitor	NCGC00242481-14	AZD-7762	Chk1/2 Inhibitor	-1578.05
15832	96	10	NCGC00168784-09	Gemcitabine	Ribonucleotide reductase Inhibitor	NCGC00242481-14	AZD-7762	Chk1/2 Inhibitor	-1518.97
15832	46	10	NCGC00168784-09	Gemcitabine	Ribonucleotide reductase Inhibitor	NCGC00242481-14	AZD-7762	Chk1/2 Inhibitor	-1360.02
15832	23	10	NCGC00163700-06	Vincristine sulfate	Tubulin polymerization Inhibitor	NCGC00188344-23	Navitoclax	Unknown	-1320.5
15832	89	10	NCGC00263183-04	MK-1775	Wee1 Kinase Inhibitor	NCGC00242481-14	AZD-7762	Chk1/2 Inhibitor	-1242.38
15832	71	10	NCGC00346656-12	Dinaciclib	Unknown	NCGC00188344-23	Navitoclax	Unknown	-1222.01
15832	91	10	NCGC00242490-07	PD-166285	Unknown	NCGC00242481-14	AZD-7762	Chk1/2 Inhibitor	-1105.36
15832	97	10	NCGC00263183-04	MK-1775	Wee1 Kinase Inhibitor	NCGC00242481-14	AZD-7762	Chk1/2 Inhibitor	-1074.23
15832	65	10	NCGC00168110-10	Tozasertib	Aurora-A/B/C Kinase Inhibitor	NCGC00188344-23	Navitoclax	Unknown	-960.428
15832	9	10	NCGC00346656-12	Dinaciclib	Unknown	NCGC00188344-23	Navitoclax	Unknown	-957.326
15832	35	10	NCGC00263183-04	MK-1775	Wee1 Kinase Inhibitor	NCGC00242481-14	AZD-7762	Chk1/2 Inhibitor	-868.112
15832	58	10	NCGC00347951-04	LSD1-C76	Unknown	NCGC00168085-19	Vorinostat (SAHA)	HDAC Inhibitor	-801.111
15832	112	10	NCGC00183285-12	Nilotinib	Bcr-Abl Inhibitor	NCGC00168110-10	Tozasertib	Aurora-A/B/C Kinase Inhibitor	-728.817
15832	99	10	NCGC00242490-07	PD-166285	Unknown	NCGC00242481-14	AZD-7762	Chk1/2 Inhibitor	-704.765
15832	13	10	NCGC00346531-05	NCGC00346531-05	Unknown	NCGC00188344-23	Navitoclax	Unknown	-701.382
15832	67	10	NCGC00346531-05	NCGC00346531-05	Unknown	NCGC00188344-23	Navitoclax	Unknown	-694.576
15832	90	10	NCGC00263175-02	Tosedostat	Aminopeptidase N Inhibitor	NCGC00242481-14	AZD-7762	Chk1/2 Inhibitor	-655.199
15832	73	10	NCGC00168110-10	Tozasertib	Aurora-A/B/C Kinase Inhibitor	NCGC00188344-23	Navitoclax	Unknown	-621.61
15832	17	10	NCGC00346656-12	Dinaciclib	Unknown	NCGC00188344-23	Navitoclax	Unknown	-606.2
15832	59	10	NCGC00344764-02	CPI-613	altered energy metabolism-directed agent	NCGC00168085-19	Vorinostat (SAHA)	HDAC Inhibitor	-575.595
15832	54	10	NCGC00159456-28	Imatinib	Bcr-Abl Inhibitor	NCGC00263180-17	Trametinib	Mek 1/2 Inhibitor	-557.426
15832	106	10	NCGC00183285-12	Nilotinib	Bcr-Abl Inhibitor	NCGC00263180-17	Trametinib	Mek 1/2 Inhibitor	-493.122
15832	110	10	NCGC00344764-02	CPI-613	altered energy metabolism-directed agent	NCGC00263104-09	Foretinib	VEGFR-2 Inhibitor	-478.649
15832	111	10	NCGC00183285-12	Nilotinib	Bcr-Abl Inhibitor	NCGC00168110-10	Tozasertib	Aurora-A/B/C Kinase Inhibitor	-471.983
15832	60	10	NCGC00345794-02	MLN-4924	NEDD8-Activating Enzyme (NAE) Inhibitor	NCGC00168085-19	Vorinostat (SAHA)	HDAC Inhibitor	-456.001
15832	102	10	NCGC00250406-06	Tipifarnib (Zarnestra)	Unknown	NCGC00386179-07	OSI-027	Unknown	-446.319
15832	103	10	NCGC00346707-03	Lonafarnib	Farnesyltransferase Inhibitor	NCGC00386179-07	OSI-027	Unknown	-445.544
15832	104	10	NCGC00250406-06	Tipifarnib (Zarnestra)	Unknown	NCGC00386179-07	OSI-027	Unknown	-424.692
15832	43	10	NCGC00263183-04	MK-1775	Wee1 Kinase Inhibitor	NCGC00242481-14	AZD-7762	Chk1/2 Inhibitor	-409.771
15832	87	10	NCGC00166088-08	Decitabine	DNA Methyltransferase (DNMT) Inhibitor	NCGC00238451-18	Olaparib	Unknown	-403.95
15832	72	10	NCGC00263271-11	Alisertib	Aurora-A Inhibitor	NCGC00188344-23	Navitoclax	Unknown	-391.71
15832	66	10	NCGC00094374-11	Seliciclib	CDK Inhibitor	NCGC00188344-23	Navitoclax	Unknown	-366.405
15832	74	10	NCGC00016543-10	Phenformin hydrochloride	antidiabetic drug	NCGC00188344-23	Navitoclax	Unknown	-361.962
15832	3	10	NCGC00263089-14	Barasertib	Aurora-B/C Inhibitor	NCGC00168085-19	Vorinostat (SAHA)	HDAC Inhibitor	-359.158
15832	18	10	NCGC00263271-11	Alisertib	Aurora-A Inhibitor	NCGC00188344-23	Navitoclax	Unknown	-357.258
15832	61	10	NCGC00263089-14	Barasertib	Aurora-B/C Inhibitor	NCGC00168085-19	Vorinostat (SAHA)	HDAC Inhibitor	-347.947
15832	37	10	NCGC00242490-07	PD-166285	Unknown	NCGC00242481-14	AZD-7762	Chk1/2 Inhibitor	-340.161
15832	57	10	NCGC00263089-14	Barasertib	Aurora-B/C Inhibitor	NCGC00168085-19	Vorinostat (SAHA)	HDAC Inhibitor	-326.679
15832	10	10	NCGC00263271-11	Alisertib	Aurora-A Inhibitor	NCGC00188344-23	Navitoclax	Unknown	-312.443
15832	94	10	NCGC00346501-07	Bleomycin sulfate	glycopeptide antibiotic	NCGC00242481-14	AZD-7762	Chk1/2 Inhibitor	-297.042
15832	79	10	NCGC00346531-05	NCGC00346531-05	Unknown	NCGC00188344-23	Navitoclax	Unknown	-291.303
15832	108	10	NCGC00159456-28	Imatinib	Bcr-Abl Inhibitor	NCGC00263180-17	Trametinib	Mek 1/2 Inhibitor	-276.7
15832	48	10	NCGC00250406-06	Tipifarnib (Zarnestra)	Unknown	NCGC00386179-07	OSI-027	Unknown	-273.928
15832	98	10	NCGC00346501-07	Bleomycin sulfate	glycopeptide antibiotic	NCGC00242481-14	AZD-7762	Chk1/2 Inhibitor	-265.14
15832	88	10	NCGC00016564-11	Metformin	AMPK Activator	NCGC00238451-18	Olaparib	Unknown	-264.671
15832	1	10	NCGC00344764-02	CPI-613	altered energy metabolism-directed agent	NCGC00168085-19	Vorinostat (SAHA)	HDAC Inhibitor	-254.203
15832	76	10	NCGC00094374-11	Seliciclib	CDK Inhibitor	NCGC00188344-23	Navitoclax	Unknown	-243.074
15832	55	10	NCGC00344764-02	CPI-613	altered energy metabolism-directed agent	NCGC00168085-19	Vorinostat (SAHA)	HDAC Inhibitor	-233
15832	53	10	NCGC00159456-28	Imatinib	Bcr-Abl Inhibitor	NCGC00263180-17	Trametinib	Mek 1/2 Inhibitor	-222.306
15832	45	10	NCGC00242490-07	PD-166285	Unknown	NCGC00242481-14	AZD-7762	Chk1/2 Inhibitor	-207.185
15832	86	10	NCGC00159549-13	Zebularine	Cytidine Deaminase Inhibitor	NCGC00238451-18	Olaparib	Unknown	-197.616
15832	62	10	NCGC00347951-04	LSD1-C76	Unknown	NCGC00168085-19	Vorinostat (SAHA)	HDAC Inhibitor	-182.01
15832	5	10	NCGC00344764-02	CPI-613	altered energy metabolism-directed agent	NCGC00168085-19	Vorinostat (SAHA)	HDAC Inhibitor	-174.465
15832	109	10	NCGC00344764-02	CPI-613	altered energy metabolism-directed agent	NCGC00263104-09	Foretinib	VEGFR-2 Inhibitor	-172.648
15832	95	10	NCGC00241982-04	GSK-269962A	ROCK 1, ROCK 2 Inhibitor	NCGC00242481-14	AZD-7762	Chk1/2 Inhibitor	-166.899
15832	70	10	NCGC00188399-09	Fingolimod hydrochloride	Sphingosine Kinase 1 (SphK1) Inhibitor	NCGC00188344-23	Navitoclax	Unknown	-163.743
15832	38	10	NCGC00241982-04	GSK-269962A	ROCK 1, ROCK 2 Inhibitor	NCGC00242481-14	AZD-7762	Chk1/2 Inhibitor	-161.423
15832	92	10	NCGC00241982-04	GSK-269962A	ROCK 1, ROCK 2 Inhibitor	NCGC00242481-14	AZD-7762	Chk1/2 Inhibitor	-155.41
15832	78	10	NCGC00188399-09	Fingolimod hydrochloride	Sphingosine Kinase 1 (SphK1) Inhibitor	NCGC00188344-23	Navitoclax	Unknown	-101.989
15832	12	10	NCGC00094374-11	Seliciclib	CDK Inhibitor	NCGC00188344-23	Navitoclax	Unknown	-88.5666
15832	39	10	NCGC00263175-02	Tosedostat	Aminopeptidase N Inhibitor	NCGC00242481-14	AZD-7762	Chk1/2 Inhibitor	-74.3461
15832	120	10	NCGC00344764-02	CPI-613	altered energy metabolism-directed agent	NCGC00263104-09	Foretinib	VEGFR-2 Inhibitor	-58.0656
15832	33	10	NCGC00166088-08	Decitabine	DNA Methyltransferase (DNMT) Inhibitor	NCGC00238451-18	Olaparib	Unknown	-54.5058
15832	41	10	NCGC00241982-04	GSK-269962A	ROCK 1, ROCK 2 Inhibitor	NCGC00242481-14	AZD-7762	Chk1/2 Inhibitor	-49.6793
15832	25	10	NCGC00346531-05	NCGC00346531-05	Unknown	NCGC00188344-23	Navitoclax	Unknown	-45.6945
15832	28	10	NCGC00159549-13	Zebularine	Cytidine Deaminase Inhibitor	NCGC00238451-18	Olaparib	Unknown	-36.7019
15832	93	10	NCGC00263175-02	Tosedostat	Aminopeptidase N Inhibitor	NCGC00242481-14	AZD-7762	Chk1/2 Inhibitor	-34.6154
15832	82	10	NCGC00159549-13	Zebularine	Cytidine Deaminase Inhibitor	NCGC00238451-18	Olaparib	Unknown	-33.5094
15832	4	10	NCGC00347951-04	LSD1-C76	Unknown	NCGC00168085-19	Vorinostat (SAHA)	HDAC Inhibitor	31.2888
15832	2	10	NCGC00345794-02	MLN-4924	NEDD8-Activating Enzyme (NAE) Inhibitor	NCGC00168085-19	Vorinostat (SAHA)	HDAC Inhibitor	47.7993
15832	107	10	NCGC00159456-28	Imatinib	Bcr-Abl Inhibitor	NCGC00263180-17	Trametinib	Mek 1/2 Inhibitor	54.1586
15832	44	10	NCGC00346501-07	Bleomycin sulfate	glycopeptide antibiotic	NCGC00242481-14	AZD-7762	Chk1/2 Inhibitor	56.9621
15832	40	10	NCGC00346501-07	Bleomycin sulfate	glycopeptide antibiotic	NCGC00242481-14	AZD-7762	Chk1/2 Inhibitor	74.7245
15832	118	10	NCGC00263090-06	AZ-3146	MPS1 Inhibitor	NCGC00168110-10	Tozasertib	Aurora-A/B/C Kinase Inhibitor	83.5226
15832	56	10	NCGC00345794-02	MLN-4924	NEDD8-Activating Enzyme (NAE) Inhibitor	NCGC00168085-19	Vorinostat (SAHA)	HDAC Inhibitor	112.408
15832	47	10	NCGC00346707-03	Lonafarnib	Farnesyltransferase Inhibitor	NCGC00386179-07	OSI-027	Unknown	113.1
15832	11	10	NCGC00168110-10	Tozasertib	Aurora-A/B/C Kinase Inhibitor	NCGC00188344-23	Navitoclax	Unknown	144.922
15832	101	10	NCGC00346707-03	Lonafarnib	Farnesyltransferase Inhibitor	NCGC00386179-07	OSI-027	Unknown	168.593
15832	84	10	NCGC00016564-11	Metformin	AMPK Activator	NCGC00238451-18	Olaparib	Unknown	178.841
15832	24	10	NCGC00188399-09	Fingolimod hydrochloride	Sphingosine Kinase 1 (SphK1) Inhibitor	NCGC00188344-23	Navitoclax	Unknown	184.554
15832	34	10	NCGC00016564-11	Metformin	AMPK Activator	NCGC00238451-18	Olaparib	Unknown	194.558
15832	29	10	NCGC00166088-08	Decitabine	DNA Methyltransferase (DNMT) Inhibitor	NCGC00238451-18	Olaparib	Unknown	212.106
15832	16	10	NCGC00188399-09	Fingolimod hydrochloride	Sphingosine Kinase 1 (SphK1) Inhibitor	NCGC00188344-23	Navitoclax	Unknown	215.224
15832	6	10	NCGC00345794-02	MLN-4924	NEDD8-Activating Enzyme (NAE) Inhibitor	NCGC00168085-19	Vorinostat (SAHA)	HDAC Inhibitor	216.826
15832	80	10	NCGC00016543-10	Phenformin hydrochloride	antidiabetic drug	NCGC00188344-23	Navitoclax	Unknown	224
15832	20	10	NCGC00016543-10	Phenformin hydrochloride	antidiabetic drug	NCGC00188344-23	Navitoclax	Unknown	229.385
15832	83	10	NCGC00166088-08	Decitabine	DNA Methyltransferase (DNMT) Inhibitor	NCGC00238451-18	Olaparib	Unknown	235.033
15832	36	10	NCGC00263175-02	Tosedostat	Aminopeptidase N Inhibitor	NCGC00242481-14	AZD-7762	Chk1/2 Inhibitor	251.535
15832	113	10	NCGC00263090-06	AZ-3146	MPS1 Inhibitor	NCGC00168110-10	Tozasertib	Aurora-A/B/C Kinase Inhibitor	344.139
15832	32	10	NCGC00159549-13	Zebularine	Cytidine Deaminase Inhibitor	NCGC00238451-18	Olaparib	Unknown	374.163
15832	26	10	NCGC00016543-10	Phenformin hydrochloride	antidiabetic drug	NCGC00188344-23	Navitoclax	Unknown	376.461
15832	64	10	NCGC00263271-11	Alisertib	Aurora-A Inhibitor	NCGC00188344-23	Navitoclax	Unknown	387.984
15832	105	10	NCGC00183285-12	Nilotinib	Bcr-Abl Inhibitor	NCGC00263180-17	Trametinib	Mek 1/2 Inhibitor	394.702
15832	7	10	NCGC00263089-14	Barasertib	Aurora-B/C Inhibitor	NCGC00168085-19	Vorinostat (SAHA)	HDAC Inhibitor	395.823
15832	119	10	NCGC00344764-02	CPI-613	altered energy metabolism-directed agent	NCGC00263104-09	Foretinib	VEGFR-2 Inhibitor	405.803
15832	8	10	NCGC00347951-04	LSD1-C76	Unknown	NCGC00168085-19	Vorinostat (SAHA)	HDAC Inhibitor	411.88
15832	117	10	NCGC00263090-06	AZ-3146	MPS1 Inhibitor	NCGC00168110-10	Tozasertib	Aurora-A/B/C Kinase Inhibitor	496.302
15832	19	10	NCGC00168110-10	Tozasertib	Aurora-A/B/C Kinase Inhibitor	NCGC00188344-23	Navitoclax	Unknown	499.42
15832	116	10	NCGC00183285-12	Nilotinib	Bcr-Abl Inhibitor	NCGC00168110-10	Tozasertib	Aurora-A/B/C Kinase Inhibitor	508.432
15832	22	10	NCGC00094374-11	Seliciclib	CDK Inhibitor	NCGC00188344-23	Navitoclax	Unknown	512.279
15832	114	10	NCGC00263090-06	AZ-3146	MPS1 Inhibitor	NCGC00168110-10	Tozasertib	Aurora-A/B/C Kinase Inhibitor	513.164
15832	115	10	NCGC00183285-12	Nilotinib	Bcr-Abl Inhibitor	NCGC00168110-10	Tozasertib	Aurora-A/B/C Kinase Inhibitor	572.131
15832	30	10	NCGC00016564-11	Metformin	AMPK Activator	NCGC00238451-18	Olaparib	Unknown	850.765
15832	52	10	NCGC00183285-12	Nilotinib	Bcr-Abl Inhibitor	NCGC00263180-17	Trametinib	Mek 1/2 Inhibitor	1060.23
15832	51	10	NCGC00183285-12	Nilotinib	Bcr-Abl Inhibitor	NCGC00263180-17	Trametinib	Mek 1/2 Inhibitor	1166.77
15832	50	10	NCGC00250406-06	Tipifarnib (Zarnestra)	Unknown	NCGC00386179-07	OSI-027	Unknown	1283.98
15832	49	10	NCGC00346707-03	Lonafarnib	Farnesyltransferase Inhibitor	NCGC00386179-07	OSI-027	Unknown	1339.17

[truncated: 28 more sheets: H1703, H1703 Ranked, H727, H727 Ranked, H1666, H1666 Ranked, H1734, H1734 Ranked, H1915,  H1915 Ranked, H1755 , H1755 Ranked, A427, A427 Ranked, Calu-6, Calu-6 Ranked, SK-LU-1, SK-LU-1 Ranked, H2347, H2347 Ranked …]
