# Supplementary material for: A landscape of response to drug combinations in non-small cell lung cancer
Source: Nat Commun. 2023 Jun 28;14:3830. doi: 10.1038/s41467-023-39528-9 (PMC10307832; doi:10.1038/s41467-023-39528-9)
Supplement: Supplementary file 13 — Supplementary Dataset S9 [file 41467_2023_39528_MOESM13_ESM.xlsx]

## Sheet: Sheet 1
Spearman's correlation for the synergy scores between the two replicates for each drug combination, across all cell lines and library drug doses.
Note: when Spearman's correlation gives p-value = 0, it can be read as p-value < 2.2e-16
AnchorID	LibraryID	AnchorName	LibraryName	Spearmans_correlation_estimate	Spearmans_correlation_P_value	Spearmans_correlation_FDR_value
32	262	Tozasertib	VX-11e	0.781586	0	0
32	178	Tozasertib	BAY61-3606	0.79101	0	0
32	535	Tozasertib	Vorinostat	0.931286	0	0
32	549	Tozasertib	Apatinib	0.658535	0	0
32	398	Tozasertib	VE-821	0.720352	0	0
32	499	Tozasertib	BI-D1870	0.673676	0	0
32	364	Tozasertib	HG-5-88-01	0.664064	0	0
32	566	Tozasertib	SGI-1776	0.863582	0	0
32	119	Tozasertib	Lapatinib	0.784206	0	0
32	570	Tozasertib	Pifithrin_alpha	0.801401	0	0
32	88	Tozasertib	Entinostat	0.749062	0	0
32	270	Tozasertib	AZ3146	0.759883	0	0
32	497	Tozasertib	BX 795	0.728287	0	0
32	34	Tozasertib	Imatinib	0.64607	0	0
32	163	Tozasertib	JQ1	0.776674	0	0
32	1	Tozasertib	Erlotinib	0.805966	0	0
32	489	Tozasertib	Nilotinib	0.791072	0	0
32	527	Tozasertib	AT9283	0.905263	0	0
32	55	Tozasertib	A770041	0.720469	0	0
32	190	Tozasertib	Bleomycin	0.85178	0	0
32	286	Tozasertib	KIN001-236	0.703709	0	0
32	491	Tozasertib	Bosutinib	0.605152	0	0
32	373	Tozasertib	Pictilisib	0.782917	0	0
32	522	Tozasertib	RO-3306	0.563672	0	0
32	406	Tozasertib	LIMK1i BMS4	0.750769	0	0
32	258	Tozasertib	STF-62247	0.622035	0	0
32	91	Tozasertib	KIN001-135	0.637664	0	0
32	552	Tozasertib	BAM7	0.708642	0	0
32	94	Tozasertib	TGX 221	0.547087	0	0
32	151	Tozasertib	QS11	0.608157	0	0
32	307	Tozasertib	Staurosporine	0.892283	0	0
32	95	Tozasertib	DM3189	0.759343	0	0
32	154	Tozasertib	CHIR-99021	0.766426	0	0
32	230	Tozasertib	GSK269962A	0.823108	0	0
32	217	Tozasertib	KPT-214	0.644943	0	0
32	277	Tozasertib	Linifanib	0.824491	0	0
32	254	Tozasertib	Quizartinib	0.657724	0	0
32	29	Tozasertib	AZ628	0.745882	0	0
32	75	Tozasertib	RAF265	0.683575	0	0
32	155	Tozasertib	Ponatinib	0.630606	0	0
32	563	Tozasertib	Kobe2602	0.477235	0	0
32	444	Tozasertib	LSD1-C76	0.874897	0	0
32	421	Tozasertib	KU-55933	0.585511	0	0
32	205	Tozasertib	Avagacestat	0.46485	0	0
32	275	Tozasertib	I-BET	0.670337	0	0
32	23	Tozasertib	KN-93	0.74159	0	0
32	107	Tozasertib	R406	0.709481	0	0
32	292	Tozasertib	Masitinib	0.709065	0	0
32	310	Tozasertib	YM 201636	0.707812	0	0
32	191	Tozasertib	Zebularine	0.745282	0	0
32	5	Tozasertib	Sunitinib	0.546312	0	0
32	106	Tozasertib	XMD8-85	0.6691	0	0
32	266	Tozasertib	Zibotentan	0.71743	0	0
32	446	Tozasertib	MIM1	0.675107	0	0
32	30	Tozasertib	Sorafenib	0.755686	0	0
32	126	Tozasertib	Everolimus	0.68598	0	0
32	422	Tozasertib	Elesclomol	0.855541	0	0
32	213	Tozasertib	AZD5582	0.625892	0	0
32	539	Tozasertib	Decitabine	0.846354	0	0
32	525	Tozasertib	EHT 1864	0.667731	0	0
32	264	Tozasertib	Ricolinostat	0.772552	0	0
32	104	Tozasertib	Bortezomib	0.814984	0	0
32	113	Tozasertib	Alpelisib	0.556027	0	0
32	184	Tozasertib	BMS-754807	0.82497	0	0
32	388	Tozasertib	MS002	0.729057	0	0
32	51	Tozasertib	Dasatinib	0.643863	0	0
32	35	Tozasertib	NVP-TAE684	0.753244	0	0
32	495	Tozasertib	GW 441756	0.638576	0	0
32	485	Tozasertib	Tosedostat	0.572815	0	0
32	207	Tozasertib	AS601245	0.557286	0	0
32	538	Tozasertib	KU-60019	0.689127	0	0
32	560	Tozasertib	Compound 968	0.587848	0	0
32	283	Tozasertib	Omipalisib	0.866576	0	0
32	358	Tozasertib	Ruboxistaurin	0.645367	0	0
32	63	Tozasertib	KIN001-127	0.594528	0	0
32	14	Tozasertib	Neratinib	0.645188	0	0
32	550	Tozasertib	AZ505	0.572027	0	0
32	562	Tozasertib	AGI-6780	0.623577	0	0
32	305	Tozasertib	TPCA-1	0.632714	0	0
32	519	Tozasertib	Mirin	0.667363	0	0
32	74	Tozasertib	ENMD-981693	0.82379	0	0
32	249	Tozasertib	Cabozantinib	0.567719	0	0
32	125	Tozasertib	Dactolisib	0.699925	0	0
32	211	Tozasertib	TL-2-105	0.540447	0	0
32	210	Tozasertib	Vemurafenib	0.625375	0	0
32	551	Tozasertib	GSK126	0.551391	0	0
32	523	Tozasertib	GW843682X	0.907611	0	0
32	530	Tozasertib	Serdemetan	0.606003	0	0
32	410	Tozasertib	A832234	0.687848	0	0
32	436	Tozasertib	CAP-232	0.654514	0	0
32	38	Tozasertib	Saracatinib	0.658657	0	0
32	431	Tozasertib	Alisertib	0.885972	0	0
32	153	Tozasertib	Midostaurin	0.667597	0	0
32	177	Tozasertib	GSK650394	0.721901	0	0
32	409	Tozasertib	A-484954	0.713131	0	0
32	173	Tozasertib	FH535	0.583078	0	0
32	204	Tozasertib	Tipifarnib	0.831561	0	0
32	111	Tozasertib	Salubrinal	0.595884	0	0
32	112	Tozasertib	XAV939	0.559043	0	0
32	565	Tozasertib	Zosuquidar	0.503608	0	0
32	341	Tozasertib	Selisistat	0.550314	0	0
32	32	Tozasertib	Tozasertib	0.798197	0	0
32	306	Tozasertib	Fedratinib	0.837029	0	0
32	333	Tozasertib	T0901317	0.849323	0	0
32	567	Tozasertib	Leptomycin B	0.660821	0	0
32	156	Tozasertib	AZD6482	0.690203	0	0
32	215	Tozasertib	AZD1208	0.516574	0	0
32	238	Tozasertib	Idelalisib	0.584553	0	0
32	407	Tozasertib	kb NB 142-70	0.77372	0	0
32	98	Tozasertib	Barasertib	0.884812	0	0
32	232	Tozasertib	Carfilzomib	0.788828	0	0
32	68	Tozasertib	BAY-1942	0.595262	0	0
32	219	Tozasertib	AT-7519	0.704669	0	0
32	246	Tozasertib	Nutlin	0.769439	0	0
32	415	Tozasertib	CPI-613	0.693455	0	0
32	412	Tozasertib	Venetoclax	0.507582	0	0
32	251	Tozasertib	Halofuginone	0.509557	0	0
32	105	Tozasertib	MLN4924	0.890542	0	0
32	564	Tozasertib	MK-8033	0.546962	0	0
32	330	Tozasertib	XMD13-2	0.611266	0	0
32	97	Tozasertib	Selumetinib	0.771921	0	0
32	587	Tozasertib	4EGI-1	0.691749	0	0
32	128	Tozasertib	PCI-34051	0.544053	0	0
32	576	Tozasertib	RU-SKI 43	0.47138	0	0
32	487	Tozasertib	Docetaxel	0.90267	0	0
32	133	Tozasertib	Doxorubicin	0.720468	0	0
32	547	Tozasertib	Indole-3-carbinol	0.722239	0	0
32	135	Tozasertib	Gemcitabine	0.844451	0	0
32	130	Tozasertib	T-oligo	0.737494	0	0
32	96	Tozasertib	Pimozide	0.45995	0	0
32	528	Tozasertib	PF-4708671	0.619512	0	0
32	430	Tozasertib	Trametinib	0.740363	0	0
32	337	Tozasertib	ALW-II-49-7	0.615747	0	0
32	545	Tozasertib	Daporinad	0.696461	0	0
32	81	Tozasertib	BGJ398	0.602268	0	0
32	447	Tozasertib	ETP-45835	0.559522	0	0
32	529	Tozasertib	PRIMA-1MET	0.635622	0	0
32	21	Tozasertib	R59022	0.684471	0	0
32	368	Tozasertib	Afatinib	0.645392	0	0
32	268	Tozasertib	YM155	0.605204	0	0
32	203	Tozasertib	BMS-345541	0.571151	0	0
32	484	Tozasertib	Metformin	0.621894	0	0
32	416	Tozasertib	CAY10566	0.776491	0	0
32	418	Tozasertib	AZD7762	0.59579	0	0
32	273	Tozasertib	CUDC-101	0.582861	0	0
32	433	Tozasertib	EPZ-004777	0.566282	0	0
32	194	Tozasertib	Luminespid	0.822878	0	0
32	150	Tozasertib	Bicalutamide	0.662751	0	0
32	2	Tozasertib	Hydroxychloroquine	0.413587	1.80557e-12	1.86048e-12
32	193	Tozasertib	GW-2580	0.603933	0	0
32	428	Tozasertib	Pemetrexed	0.543116	0	0
32	553	Tozasertib	IDH-C35	0.433554	3.41178e-14	3.56103e-14
32	199	Tozasertib	Pazopanib	0.552283	0	0
32	300	Tozasertib	CX-5461	0.738144	0	0
32	574	Tozasertib	Wnt-C59	0.519791	0	0
32	279	Tozasertib	BIX 02189	0.5012	0	0
32	395	Tozasertib	MS010	0.776005	0	0
32	253	Tozasertib	XMD14-99	0.633972	0	0
32	413	Tozasertib	Bromopyruvate	0.416262	1.20366e-12	1.24152e-12
32	134	Tozasertib	Etoposide	0.796986	0	0
32	291	Tozasertib	KIN001-266	0.460988	0	0
32	158	Tozasertib	PF-562271	0.608381	0	0
32	299	Tozasertib	OSI-027	0.677681	0	0
32	295	Tozasertib	NVP-BHG712	0.523701	0	0
32	443	Tozasertib	GSK-J4	0.647642	0	0
32	141	Tozasertib	Ibrutinib	0.571935	0	0
32	370	Tozasertib	AZD8055	0.763223	0	0
32	543	Tozasertib	Silmitasertib	0.840226	0	0
32	315	Tozasertib	BIX01294	0.601528	0	0
32	186	Tozasertib	Bexarotene	0.528061	0	0
32	526	Tozasertib	Carboplatin	0.573393	0	0
32	182	Tozasertib	Obatoclax	0.648963	0	0
32	417	Tozasertib	Olaparib	0.647132	0	0
32	147	Tozasertib	NSC-87877	0.368641	5.49649e-10	5.55663e-10
32	518	Tozasertib	Doramapimod	0.299075	6.28087e-07	6.2883e-07
32	531	Tozasertib	Tanzisertib	0.576416	0	0
32	332	Tozasertib	XMD15-27	0.592161	0	0
32	548	Tozasertib	Vincristine	0.759055	0	0
32	590	Tozasertib	Motesanib	0.569904	0	0
32	208	Tozasertib	Ispinesib	0.761217	2.49016e-52	2.61305e-52
32	304	Tozasertib	SB52334	0.602267	0	0
32	589	Tozasertib	Tivantinib	0.660978	0	0
32	420	Tozasertib	VX-702	0.650659	0	0
32	99	Tozasertib	Vandetanib	0.639949	0	0
32	176	Tozasertib	IPA-3	0.465901	0	0
32	183	Tozasertib	Dinaciclib	0.928217	0	0
32	568	Tozasertib	AR-C155858	0.49113	0	0
32	537	Tozasertib	SCH900776	0.723216	0	0
32	309	Tozasertib	Y39983	0.615117	0	0
32	423	Tozasertib	Vismodegib	0.451861	0	0
32	108	Tozasertib	Bemcentinib	0.471292	0	0
32	533	Tozasertib	AZ23	0.662798	0	0
32	498	Tozasertib	KU57788	0.417522	9.88875e-13	1.02081e-12
32	496	Tozasertib	Lestaurtinib	0.72916	0	0
32	532	Tozasertib	THZ-1-87	0.624515	0	0
32	257	Tozasertib	NPK76-II-72-1	0.317561	1.13921e-07	1.14304e-07
32	185	Tozasertib	Linsitinib	0.603281	0	0
32	524	Tozasertib	CCT007093	0.309633	2.40186e-07	2.4066e-07
32	36	Tozasertib	PD-173074	0.533671	0	0
32	536	Tozasertib	Adavosertib	0.596695	0	0
32	425	Tozasertib	Palbociclib	0.69497	0	0
32	559	Tozasertib	Nelarabine	0.442862	0	0
32	584	Tozasertib	BMX-IN-1	0.66865	0	0
32	493	Tozasertib	Axitinib	0.543879	0	0
32	542	Tozasertib	Vatalanib	0.518042	0	0
32	324	Tozasertib	Oligomycin	0.856792	0	0
32	558	Tozasertib	FG-4592	0.499415	0	0
32	146	Tozasertib	A-769662	0.717681	0	0
32	544	Tozasertib	Darinaparsin	0.526619	0	0
32	37	Tozasertib	Crizotinib	0.566285	0	0
32	385	Tozasertib	Navitoclax	0.521271	0	0
32	346	Tozasertib	THZ-2-102-1	0.435451	1.4264e-14	1.49125e-14
32	175	Tozasertib	PAC-1	0.658945	0	0
32	174	Tozasertib	Sulindac	0.620681	0	0
32	490	Tozasertib	Veliparib	0.510094	0	0
32	357	Tozasertib	MK-2206	0.696445	0	0
32	250	Tozasertib	IU1-47	0.630077	0	0
32	554	Tozasertib	Crenolanib	0.511062	0	0
32	492	Tozasertib	Lenalidomide	0.606864	0	0
32	77	Tozasertib	Dovitinib	0.465289	0	0
32	172	Tozasertib	Embelin	0.680824	0	0
32	139	Tozasertib	Irinotecan	0.888148	0	0
32	442	Tozasertib	IMD-0354	0.828221	0	0
32	167	Tozasertib	OSU-03012	0.398989	1.36925e-11	1.39983e-11
32	541	Tozasertib	Cediranib	0.670169	0	0
32	557	Tozasertib	Temozolomide	0.46578	0	0
32	326	Tozasertib	GSK690693	0.429758	1.01732e-13	1.05835e-13
32	312	Tozasertib	Tivozanib	0.480902	0	0
32	110	Tozasertib	Seliciclib	0.593101	0	0
32	419	Tozasertib	17-AAG	0.839901	0	0
32	486	Tozasertib	Cytarabine	0.825308	0	0
32	60	Tozasertib	BI-2536	0.904521	0	0
32	435	Tozasertib	C-75	0.421462	5.19062e-13	5.37245e-13
32	206	Tozasertib	Ruxolitinib	0.590774	0	0
32	445	Tozasertib	JZL-184	0.559786	0	0
32	429	Tozasertib	Dabrafenib	0.704604	0	0
32	170	Tozasertib	Shikonin	0.542638	0	0
32	179	Tozasertib	5-Fluorouracil	0.791594	0	0
32	394	Tozasertib	MS009	0.511627	0	0
32	224	Tozasertib	AS605240	0.488469	0	0
32	546	Tozasertib	Fingolimod	0.946886	0	0
32	461	Tozasertib	NSC319726	0.933173	0	0
37	262	Crizotinib	VX-11e	0.617334	0	0
37	178	Crizotinib	BAY61-3606	0.619455	0	0
37	535	Crizotinib	Vorinostat	0.842284	0	0
37	549	Crizotinib	Apatinib	0.512511	0	0
37	398	Crizotinib	VE-821	0.63983	0	0
37	499	Crizotinib	BI-D1870	0.572671	0	0
37	364	Crizotinib	HG-5-88-01	0.58989	0	0
37	566	Crizotinib	SGI-1776	0.75825	0	0
37	119	Crizotinib	Lapatinib	0.625069	0	0
37	570	Crizotinib	Pifithrin_alpha	0.666163	0	0
37	88	Crizotinib	Entinostat	0.638811	0	0
37	270	Crizotinib	AZ3146	0.707273	0	0
37	497	Crizotinib	BX 795	0.636887	0	0
37	34	Crizotinib	Imatinib	0.669102	0	0
37	163	Crizotinib	JQ1	0.709558	0	0
37	1	Crizotinib	Erlotinib	0.640145	0	0
37	489	Crizotinib	Nilotinib	0.787823	0	0
37	527	Crizotinib	AT9283	0.784011	0	0
37	55	Crizotinib	A770041	0.65683	0	0
37	190	Crizotinib	Bleomycin	0.736504	0	0
37	286	Crizotinib	KIN001-236	0.609669	0	0
37	491	Crizotinib	Bosutinib	0.707577	0	0
37	373	Crizotinib	Pictilisib	0.724439	0	0
37	522	Crizotinib	RO-3306	0.615231	0	0
37	406	Crizotinib	LIMK1i BMS4	0.518239	0	0
37	258	Crizotinib	STF-62247	0.681759	0	0
37	91	Crizotinib	KIN001-135	0.607301	0	0
37	552	Crizotinib	BAM7	0.636439	0	0
37	94	Crizotinib	TGX 221	0.575799	0	0
37	151	Crizotinib	QS11	0.607399	0	0
37	307	Crizotinib	Staurosporine	0.803718	0	0
37	95	Crizotinib	DM3189	0.636279	0	0
37	154	Crizotinib	CHIR-99021	0.632835	0	0
37	230	Crizotinib	GSK269962A	0.722434	0	0
37	217	Crizotinib	KPT-214	0.610249	0	0
37	277	Crizotinib	Linifanib	0.778827	0	0
37	254	Crizotinib	Quizartinib	0.511531	0	0
37	29	Crizotinib	AZ628	0.713608	0	0
37	75	Crizotinib	RAF265	0.651394	0	0
37	155	Crizotinib	Ponatinib	0.524073	0	0
37	563	Crizotinib	Kobe2602	0.503356	0	0
37	444	Crizotinib	LSD1-C76	0.74707	0	0
37	421	Crizotinib	KU-55933	0.588409	0	0
37	205	Crizotinib	Avagacestat	0.54801	0	0
37	275	Crizotinib	I-BET	0.671936	0	0
37	23	Crizotinib	KN-93	0.631849	0	0
37	107	Crizotinib	R406	0.604523	0	0
37	292	Crizotinib	Masitinib	0.566019	0	0
37	310	Crizotinib	YM 201636	0.611615	0	0
37	191	Crizotinib	Zebularine	0.690846	0	0
37	5	Crizotinib	Sunitinib	0.598668	0	0
37	106	Crizotinib	XMD8-85	0.59722	0	0
37	266	Crizotinib	Zibotentan	0.696894	0	0
37	446	Crizotinib	MIM1	0.648989	0	0
37	30	Crizotinib	Sorafenib	0.663299	0	0
37	126	Crizotinib	Everolimus	0.65479	0	0
37	422	Crizotinib	Elesclomol	0.711465	0	0
37	213	Crizotinib	AZD5582	0.649186	0	0
37	539	Crizotinib	Decitabine	0.704003	0	0
37	525	Crizotinib	EHT 1864	0.557545	0	0
37	264	Crizotinib	Ricolinostat	0.677718	0	0
37	104	Crizotinib	Bortezomib	0.66647	0	0
37	113	Crizotinib	Alpelisib	0.529861	0	0
37	184	Crizotinib	BMS-754807	0.781922	0	0
37	388	Crizotinib	MS002	0.612983	0	0
37	51	Crizotinib	Dasatinib	0.730929	0	0
37	35	Crizotinib	NVP-TAE684	0.714895	0	0
37	495	Crizotinib	GW 441756	0.662077	0	0
37	485	Crizotinib	Tosedostat	0.559304	0	0
37	207	Crizotinib	AS601245	0.60426	9.93396e-34	1.04177e-33
37	538	Crizotinib	KU-60019	0.586295	0	0
37	560	Crizotinib	Compound 968	0.475131	0	0
37	283	Crizotinib	Omipalisib	0.813052	0	0
37	358	Crizotinib	Ruboxistaurin	0.558032	0	0
37	63	Crizotinib	KIN001-127	0.593461	0	0
37	14	Crizotinib	Neratinib	0.51762	0	0
37	550	Crizotinib	AZ505	0.584767	0	0
37	562	Crizotinib	AGI-6780	0.591621	0	0
37	305	Crizotinib	TPCA-1	0.598477	0	0
37	519	Crizotinib	Mirin	0.568295	0	0
37	74	Crizotinib	ENMD-981693	0.722289	0	0
37	249	Crizotinib	Cabozantinib	0.649072	0	0
37	125	Crizotinib	Dactolisib	0.508121	0	0
37	211	Crizotinib	TL-2-105	0.523935	0	0
37	210	Crizotinib	Vemurafenib	0.663733	0	0
37	551	Crizotinib	GSK126	0.435646	0	0
37	523	Crizotinib	GW843682X	0.673004	0	0
37	530	Crizotinib	Serdemetan	0.642233	0	0
37	410	Crizotinib	A832234	0.564538	0	0
37	436	Crizotinib	CAP-232	0.657993	0	0
37	38	Crizotinib	Saracatinib	0.621835	0	0
37	431	Crizotinib	Alisertib	0.776036	0	0
37	153	Crizotinib	Midostaurin	0.60363	0	0
37	177	Crizotinib	GSK650394	0.659409	0	0
37	409	Crizotinib	A-484954	0.645855	0	0
37	173	Crizotinib	FH535	0.639805	0	0
37	204	Crizotinib	Tipifarnib	0.743955	0	0
37	111	Crizotinib	Salubrinal	0.648688	0	0
37	112	Crizotinib	XAV939	0.629202	0	0
37	565	Crizotinib	Zosuquidar	0.559164	0	0
37	341	Crizotinib	Selisistat	0.578971	0	0
37	32	Crizotinib	Tozasertib	0.769641	0	0
37	306	Crizotinib	Fedratinib	0.751179	0	0
37	333	Crizotinib	T0901317	0.837544	0	0
37	567	Crizotinib	Leptomycin B	0.573724	0	0
37	156	Crizotinib	AZD6482	0.627225	0	0
37	215	Crizotinib	AZD1208	0.552982	0	0
37	238	Crizotinib	Idelalisib	0.576187	0	0
37	407	Crizotinib	kb NB 142-70	0.731086	0	0
37	98	Crizotinib	Barasertib	0.720272	0	0
37	232	Crizotinib	Carfilzomib	0.665444	0	0
37	68	Crizotinib	BAY-1942	0.551653	0	0
37	219	Crizotinib	AT-7519	0.706695	0	0
37	246	Crizotinib	Nutlin	0.619065	0	0
37	415	Crizotinib	CPI-613	0.651942	0	0
37	412	Crizotinib	Venetoclax	0.439585	0	0
37	251	Crizotinib	Halofuginone	0.555818	0	0
37	105	Crizotinib	MLN4924	0.789603	0	0
37	564	Crizotinib	MK-8033	0.418538	0	0
37	330	Crizotinib	XMD13-2	0.581425	0	0
37	97	Crizotinib	Selumetinib	0.645818	0	0
37	587	Crizotinib	4EGI-1	0.671375	0	0
37	128	Crizotinib	PCI-34051	0.565042	0	0
37	576	Crizotinib	RU-SKI 43	0.571192	0	0
37	487	Crizotinib	Docetaxel	0.722474	0	0
37	133	Crizotinib	Doxorubicin	0.662282	0	0
37	547	Crizotinib	Indole-3-carbinol	0.63268	0	0
37	135	Crizotinib	Gemcitabine	0.738943	0	0
37	130	Crizotinib	T-oligo	0.721193	0	0
37	96	Crizotinib	Pimozide	0.56298	0	0
37	528	Crizotinib	PF-4708671	0.64776	0	0
37	430	Crizotinib	Trametinib	0.714874	0	0
37	337	Crizotinib	ALW-II-49-7	0.630915	0	0
37	545	Crizotinib	Daporinad	0.629521	0	0
37	81	Crizotinib	BGJ398	0.592823	0	0
37	447	Crizotinib	ETP-45835	0.635005	0	0
37	529	Crizotinib	PRIMA-1MET	0.624177	0	0
37	21	Crizotinib	R59022	0.483228	0	0
37	368	Crizotinib	Afatinib	0.642176	0	0
37	268	Crizotinib	YM155	0.693961	0	0
37	203	Crizotinib	BMS-345541	0.517165	0	0
37	484	Crizotinib	Metformin	0.650847	0	0
37	416	Crizotinib	CAY10566	0.728856	0	0
37	418	Crizotinib	AZD7762	0.551584	0	0
37	273	Crizotinib	CUDC-101	0.617602	0	0
37	433	Crizotinib	EPZ-004777	0.476901	0	0
37	194	Crizotinib	Luminespid	0.776718	0	0
37	150	Crizotinib	Bicalutamide	0.636377	0	0
37	2	Crizotinib	Hydroxychloroquine	0.53031	0	0
37	193	Crizotinib	GW-2580	0.600637	0	0
37	428	Crizotinib	Pemetrexed	0.531319	0	0
37	553	Crizotinib	IDH-C35	0.565557	0	0
37	199	Crizotinib	Pazopanib	0.628222	0	0
37	300	Crizotinib	CX-5461	0.717144	0	0
37	574	Crizotinib	Wnt-C59	0.505257	0	0
37	279	Crizotinib	BIX 02189	0.512775	0	0
37	395	Crizotinib	MS010	0.71804	0	0
37	253	Crizotinib	XMD14-99	0.583139	0	0
37	413	Crizotinib	Bromopyruvate	0.518082	0	0
37	134	Crizotinib	Etoposide	0.759349	0	0
37	291	Crizotinib	KIN001-266	0.48275	0	0
37	158	Crizotinib	PF-562271	0.601144	0	0
37	299	Crizotinib	OSI-027	0.720136	0	0
37	295	Crizotinib	NVP-BHG712	0.563552	0	0
37	443	Crizotinib	GSK-J4	0.666502	0	0
37	141	Crizotinib	Ibrutinib	0.668374	0	0
37	370	Crizotinib	AZD8055	0.713012	0	0
37	543	Crizotinib	Silmitasertib	0.7486	0	0
37	315	Crizotinib	BIX01294	0.54409	0	0
37	186	Crizotinib	Bexarotene	0.640037	0	0
37	526	Crizotinib	Carboplatin	0.426314	0	0
37	182	Crizotinib	Obatoclax	0.534362	0	0
37	417	Crizotinib	Olaparib	0.623833	0	0
37	147	Crizotinib	NSC-87877	0.471275	0	0
37	518	Crizotinib	Doramapimod	0.558804	0	0
37	531	Crizotinib	Tanzisertib	0.524194	0	0
37	332	Crizotinib	XMD15-27	0.587338	0	0
37	548	Crizotinib	Vincristine	0.778188	0	0
37	590	Crizotinib	Motesanib	0.534295	0	0
37	208	Crizotinib	Ispinesib	0.725126	0	0
37	304	Crizotinib	SB52334	0.582193	0	0
37	589	Crizotinib	Tivantinib	0.592528	0	0
37	420	Crizotinib	VX-702	0.744467	0	0
37	99	Crizotinib	Vandetanib	0.59076	0	0
37	176	Crizotinib	IPA-3	0.512656	0	0
37	183	Crizotinib	Dinaciclib	0.864671	0	0
37	568	Crizotinib	AR-C155858	0.605241	0	0
37	537	Crizotinib	SCH900776	0.62262	0	0
37	309	Crizotinib	Y39983	0.644469	0	0
37	423	Crizotinib	Vismodegib	0.555216	0	0
37	108	Crizotinib	Bemcentinib	0.531416	0	0
37	533	Crizotinib	AZ23	0.661128	0	0
37	498	Crizotinib	KU57788	0.62575	0	0
37	496	Crizotinib	Lestaurtinib	0.630065	0	0
37	532	Crizotinib	THZ-1-87	0.554059	0	0
37	257	Crizotinib	NPK76-II-72-1	0.508325	0	0
37	185	Crizotinib	Linsitinib	0.591396	0	0
37	524	Crizotinib	CCT007093	0.471503	0	0
37	36	Crizotinib	PD-173074	0.628663	0	0
37	536	Crizotinib	Adavosertib	0.683791	0	0
37	425	Crizotinib	Palbociclib	0.624346	0	0
37	559	Crizotinib	Nelarabine	0.624633	0	0
37	584	Crizotinib	BMX-IN-1	0.644794	0	0
37	493	Crizotinib	Axitinib	0.630419	0	0
37	542	Crizotinib	Vatalanib	0.519822	0	0
37	324	Crizotinib	Oligomycin	0.68825	0	0
37	558	Crizotinib	FG-4592	0.623771	0	0
37	146	Crizotinib	A-769662	0.695606	0	0
37	544	Crizotinib	Darinaparsin	0.592749	0	0
37	37	Crizotinib	Crizotinib	0.609875	0	0
37	385	Crizotinib	Navitoclax	0.558615	0	0
37	346	Crizotinib	THZ-2-102-1	0.491028	0	0
37	175	Crizotinib	PAC-1	0.706737	0	0
37	174	Crizotinib	Sulindac	0.594575	0	0
37	490	Crizotinib	Veliparib	0.57433	0	0
37	357	Crizotinib	MK-2206	0.673848	0	0
37	250	Crizotinib	IU1-47	0.668983	0	0
37	554	Crizotinib	Crenolanib	0.513063	0	0
37	492	Crizotinib	Lenalidomide	0.583763	0	0
37	77	Crizotinib	Dovitinib	0.477111	0	0
37	172	Crizotinib	Embelin	0.648475	0	0
37	139	Crizotinib	Irinotecan	0.867669	0	0
37	442	Crizotinib	IMD-0354	0.696177	0	0
37	167	Crizotinib	OSU-03012	0.540516	0	0
37	541	Crizotinib	Cediranib	0.68264	0	0
37	557	Crizotinib	Temozolomide	0.497361	0	0
37	326	Crizotinib	GSK690693	0.502403	0	0
37	312	Crizotinib	Tivozanib	0.592362	0	0
37	110	Crizotinib	Seliciclib	0.565973	0	0
37	419	Crizotinib	17-AAG	0.644456	0	0
37	486	Crizotinib	Cytarabine	0.631162	0	0
37	60	Crizotinib	BI-2536	0.761443	0	0
37	435	Crizotinib	C-75	0.46383	0	0
37	206	Crizotinib	Ruxolitinib	0.629264	0	0
37	445	Crizotinib	JZL-184	0.59035	0	0
37	429	Crizotinib	Dabrafenib	0.661613	0	0
37	170	Crizotinib	Shikonin	0.540114	0	0
37	179	Crizotinib	5-Fluorouracil	0.647235	0	0
37	394	Crizotinib	MS009	0.551196	0	0
37	224	Crizotinib	AS605240	0.5382	0	0
37	546	Crizotinib	Fingolimod	0.768468	1.35525e-64	1.42242e-64
37	461	Crizotinib	NSC319726	0.827245	0	0
51	262	Dasatinib	VX-11e	0.608793	0	0
51	178	Dasatinib	BAY61-3606	0.537852	0	0
51	535	Dasatinib	Vorinostat	0.823981	0	0
51	549	Dasatinib	Apatinib	0.56432	0	0
51	398	Dasatinib	VE-821	0.628033	0	0
51	499	Dasatinib	BI-D1870	0.537997	0	0
51	364	Dasatinib	HG-5-88-01	0.812675	0	0
51	566	Dasatinib	SGI-1776	0.763452	0	0
51	119	Dasatinib	Lapatinib	0.673484	0	0
51	570	Dasatinib	Pifithrin_alpha	0.672203	0	0
51	88	Dasatinib	Entinostat	0.658307	0	0
51	270	Dasatinib	AZ3146	0.519126	0	0
51	497	Dasatinib	BX 795	0.652815	0	0
51	34	Dasatinib	Imatinib	0.608491	0	0
51	163	Dasatinib	JQ1	0.73494	0	0
51	1	Dasatinib	Erlotinib	0.743662	0	0
51	489	Dasatinib	Nilotinib	0.632289	0	0
51	527	Dasatinib	AT9283	0.791731	0	0
51	55	Dasatinib	A770041	0.674195	0	0
51	190	Dasatinib	Bleomycin	0.709559	0	0
51	286	Dasatinib	KIN001-236	0.628291	0	0
51	491	Dasatinib	Bosutinib	0.635316	0	0
51	373	Dasatinib	Pictilisib	0.817121	0	0
51	522	Dasatinib	RO-3306	0.595768	0	0
51	406	Dasatinib	LIMK1i BMS4	0.551939	0	0
51	258	Dasatinib	STF-62247	0.62917	0	0
51	91	Dasatinib	KIN001-135	0.571822	0	0
51	552	Dasatinib	BAM7	0.66683	0	0
51	94	Dasatinib	TGX 221	0.534797	0	0
51	151	Dasatinib	QS11	0.672315	0	0
51	307	Dasatinib	Staurosporine	0.858859	0	0
51	95	Dasatinib	DM3189	0.719242	0	0
51	154	Dasatinib	CHIR-99021	0.675182	0	0
51	230	Dasatinib	GSK269962A	0.841101	0	0
51	217	Dasatinib	KPT-214	0.694235	0	0
51	277	Dasatinib	Linifanib	0.705729	0	0
51	254	Dasatinib	Quizartinib	0.477384	0	0
51	29	Dasatinib	AZ628	0.748696	0	0
51	75	Dasatinib	RAF265	0.697005	0	0
51	155	Dasatinib	Ponatinib	0.550428	0	0
51	563	Dasatinib	Kobe2602	0.330194	3.32171e-08	3.33681e-08
51	444	Dasatinib	LSD1-C76	0.778863	0	0
51	421	Dasatinib	KU-55933	0.484953	0	0
51	205	Dasatinib	Avagacestat	0.599884	0	0
51	275	Dasatinib	I-BET	0.692222	0	0
51	23	Dasatinib	KN-93	0.645317	0	0
51	107	Dasatinib	R406	0.72942	0	0
51	292	Dasatinib	Masitinib	0.564641	0	0
51	310	Dasatinib	YM 201636	0.554865	0	0
51	191	Dasatinib	Zebularine	0.74638	0	0
51	5	Dasatinib	Sunitinib	0.424402	3.08364e-13	3.19687e-13
51	106	Dasatinib	XMD8-85	0.599357	0	0
51	266	Dasatinib	Zibotentan	0.654249	0	0
51	446	Dasatinib	MIM1	0.684953	0	0
51	30	Dasatinib	Sorafenib	0.672957	0	0
51	126	Dasatinib	Everolimus	0.822355	0	0
51	422	Dasatinib	Elesclomol	0.860276	0	0
51	213	Dasatinib	AZD5582	0.643602	0	0
51	539	Dasatinib	Decitabine	0.812229	0	0
51	525	Dasatinib	EHT 1864	0.587249	0	0
51	264	Dasatinib	Ricolinostat	0.695367	0	0
51	104	Dasatinib	Bortezomib	0.774724	0	0
51	113	Dasatinib	Alpelisib	0.637741	0	0
51	184	Dasatinib	BMS-754807	0.812249	0	0
51	388	Dasatinib	MS002	0.677135	0	0
51	51	Dasatinib	Dasatinib	0.85682	0	0
51	35	Dasatinib	NVP-TAE684	0.824789	0	0
51	495	Dasatinib	GW 441756	0.435542	1.34846e-14	1.41006e-14
51	485	Dasatinib	Tosedostat	0.533037	0	0
51	207	Dasatinib	AS601245	0.550953	0	0
51	538	Dasatinib	KU-60019	0.543435	0	0
51	560	Dasatinib	Compound 968	0.545556	0	0
51	283	Dasatinib	Omipalisib	0.890246	0	0
51	358	Dasatinib	Ruboxistaurin	0.670969	0	0
51	63	Dasatinib	KIN001-127	0.56837	0	0
51	14	Dasatinib	Neratinib	0.689998	0	0
51	550	Dasatinib	AZ505	0.479883	0	0
51	562	Dasatinib	AGI-6780	0.569008	0	0
51	305	Dasatinib	TPCA-1	0.57229	0	0
51	519	Dasatinib	Mirin	0.51628	0	0
51	74	Dasatinib	ENMD-981693	0.735845	0	0
51	249	Dasatinib	Cabozantinib	0.63909	0	0
51	125	Dasatinib	Dactolisib	0.714648	0	0
51	211	Dasatinib	TL-2-105	0.431111	7.23727e-14	7.5353e-14
51	210	Dasatinib	Vemurafenib	0.675251	0	0
51	551	Dasatinib	GSK126	0.409393	3.32218e-12	3.41561e-12
51	523	Dasatinib	GW843682X	0.76915	0	0
51	530	Dasatinib	Serdemetan	0.585861	0	0
51	410	Dasatinib	A832234	0.68509	0	0
51	436	Dasatinib	CAP-232	0.679271	0	0
51	38	Dasatinib	Saracatinib	0.728953	0	0
51	431	Dasatinib	Alisertib	0.7333	0	0
51	153	Dasatinib	Midostaurin	0.676921	0	0
51	177	Dasatinib	GSK650394	0.572469	0	0
51	409	Dasatinib	A-484954	0.543708	0	0
51	173	Dasatinib	FH535	0.70362	0	0
51	204	Dasatinib	Tipifarnib	0.634228	0	0
51	111	Dasatinib	Salubrinal	0.533812	0	0
51	112	Dasatinib	XAV939	0.725003	0	0
51	565	Dasatinib	Zosuquidar	0.528297	0	0
51	341	Dasatinib	Selisistat	0.5158	0	0
51	32	Dasatinib	Tozasertib	0.672819	0	0
51	306	Dasatinib	Fedratinib	0.651969	0	0
51	333	Dasatinib	T0901317	0.815135	0	0
51	567	Dasatinib	Leptomycin B	0.568293	0	0
51	156	Dasatinib	AZD6482	0.750183	0	0
51	215	Dasatinib	AZD1208	0.579466	0	0
51	238	Dasatinib	Idelalisib	0.595448	0	0
51	407	Dasatinib	kb NB 142-70	0.693036	0	0
51	98	Dasatinib	Barasertib	0.785071	0	0
51	232	Dasatinib	Carfilzomib	0.741369	0	0
51	68	Dasatinib	BAY-1942	0.544319	0	0
51	219	Dasatinib	AT-7519	0.582733	0	0
51	246	Dasatinib	Nutlin	0.667171	0	0
51	415	Dasatinib	CPI-613	0.635078	0	0
51	412	Dasatinib	Venetoclax	0.446168	0	0
51	251	Dasatinib	Halofuginone	0.544165	0	0
51	105	Dasatinib	MLN4924	0.851094	0	0
51	564	Dasatinib	MK-8033	0.33177	2.83743e-08	2.85089e-08
51	330	Dasatinib	XMD13-2	0.607471	0	0
51	97	Dasatinib	Selumetinib	0.76594	0	0
51	587	Dasatinib	4EGI-1	0.534496	0	0
51	128	Dasatinib	PCI-34051	0.479571	0	0
51	576	Dasatinib	RU-SKI 43	0.412431	2.14232e-12	2.20614e-12
51	487	Dasatinib	Docetaxel	0.823354	0	0
51	133	Dasatinib	Doxorubicin	0.588583	0	0
51	547	Dasatinib	Indole-3-carbinol	0.574952	0	0
51	135	Dasatinib	Gemcitabine	0.866787	0	0
51	130	Dasatinib	T-oligo	0.687182	0	0
51	96	Dasatinib	Pimozide	0.485186	0	0
51	528	Dasatinib	PF-4708671	0.547668	0	0
51	430	Dasatinib	Trametinib	0.797498	0	0
51	337	Dasatinib	ALW-II-49-7	0.551442	0	0
51	545	Dasatinib	Daporinad	0.680033	0	0
51	81	Dasatinib	BGJ398	0.611326	0	0
51	447	Dasatinib	ETP-45835	0.596308	0	0
51	529	Dasatinib	PRIMA-1MET	0.738322	0	0
51	21	Dasatinib	R59022	0.652127	0	0
51	368	Dasatinib	Afatinib	0.715272	0	0
51	268	Dasatinib	YM155	0.611805	0	0
51	203	Dasatinib	BMS-345541	0.399149	1.34097e-11	1.37147e-11
51	484	Dasatinib	Metformin	0.549468	0	0
51	416	Dasatinib	CAY10566	0.788421	0	0
51	418	Dasatinib	AZD7762	0.627971	0	0
51	273	Dasatinib	CUDC-101	0.597044	0	0
51	433	Dasatinib	EPZ-004777	0.525088	0	0
51	194	Dasatinib	Luminespid	0.751787	0	0
51	150	Dasatinib	Bicalutamide	0.627337	0	0
51	2	Dasatinib	Hydroxychloroquine	0.461888	0	0
51	193	Dasatinib	GW-2580	0.493259	0	0
51	428	Dasatinib	Pemetrexed	0.409628	3.21276e-12	3.30378e-12
51	553	Dasatinib	IDH-C35	0.292152	1.1567e-06	1.15761e-06
51	199	Dasatinib	Pazopanib	0.461292	0	0
51	300	Dasatinib	CX-5461	0.672038	0	0
51	574	Dasatinib	Wnt-C59	0.545112	0	0
51	279	Dasatinib	BIX 02189	0.501231	0	0
51	395	Dasatinib	MS010	0.654458	0	0
51	253	Dasatinib	XMD14-99	0.629278	0	0
51	413	Dasatinib	Bromopyruvate	0.481185	0	0
51	134	Dasatinib	Etoposide	0.754226	0	0
51	291	Dasatinib	KIN001-266	0.485111	0	0
51	158	Dasatinib	PF-562271	0.67539	0	0
51	299	Dasatinib	OSI-027	0.602064	0	0
51	295	Dasatinib	NVP-BHG712	0.513088	0	0
51	443	Dasatinib	GSK-J4	0.666918	0	0
51	141	Dasatinib	Ibrutinib	0.583597	0	0
51	370	Dasatinib	AZD8055	0.799983	0	0
51	543	Dasatinib	Silmitasertib	0.758733	0	0
51	315	Dasatinib	BIX01294	0.641424	0	0
51	186	Dasatinib	Bexarotene	0.650638	0	0
51	526	Dasatinib	Carboplatin	0.489278	0	0
51	182	Dasatinib	Obatoclax	0.651928	0	0
51	417	Dasatinib	Olaparib	0.703652	0	0
51	147	Dasatinib	NSC-87877	0.380373	1.39752e-10	1.4176e-10
51	518	Dasatinib	Doramapimod	0.41716	1.04679e-12	1.08038e-12
51	531	Dasatinib	Tanzisertib	0.491052	0	0
51	332	Dasatinib	XMD15-27	0.561908	0	0
51	548	Dasatinib	Vincristine	0.7463	0	0
51	590	Dasatinib	Motesanib	0.513624	0	0
51	208	Dasatinib	Ispinesib	0.721665	0	0
51	304	Dasatinib	SB52334	0.597256	0	0
51	589	Dasatinib	Tivantinib	0.637934	0	0
51	420	Dasatinib	VX-702	0.647845	0	0
51	99	Dasatinib	Vandetanib	0.540328	0	0
51	176	Dasatinib	IPA-3	0.466619	0	0
51	183	Dasatinib	Dinaciclib	0.891416	0	0
51	568	Dasatinib	AR-C155858	0.668014	0	0
51	537	Dasatinib	SCH900776	0.611238	0	0
51	309	Dasatinib	Y39983	0.72779	0	0
51	423	Dasatinib	Vismodegib	0.353003	3.11598e-09	3.14007e-09
51	108	Dasatinib	Bemcentinib	0.441306	0	0
51	533	Dasatinib	AZ23	0.681641	0	0
51	498	Dasatinib	KU57788	0.383191	9.96066e-11	1.01159e-10
51	496	Dasatinib	Lestaurtinib	0.678095	0	0
51	532	Dasatinib	THZ-1-87	0.500996	0	0
51	257	Dasatinib	NPK76-II-72-1	0.388803	5.01078e-11	5.09805e-11
51	185	Dasatinib	Linsitinib	0.606972	0	0
51	524	Dasatinib	CCT007093	0.312069	1.91409e-07	1.91937e-07
51	36	Dasatinib	PD-173074	0.535814	0	0
51	536	Dasatinib	Adavosertib	0.687761	0	0
51	425	Dasatinib	Palbociclib	0.649632	0	0
51	559	Dasatinib	Nelarabine	0.583476	0	0
51	584	Dasatinib	BMX-IN-1	0.628114	0	0
51	493	Dasatinib	Axitinib	0.490406	0	0
51	542	Dasatinib	Vatalanib	0.377556	1.95291e-10	1.979e-10
51	324	Dasatinib	Oligomycin	0.816249	0	0
51	558	Dasatinib	FG-4592	0.566152	0	0
51	146	Dasatinib	A-769662	0.700894	0	0
51	544	Dasatinib	Darinaparsin	0.611962	0	0
51	37	Dasatinib	Crizotinib	0.523519	0	0
51	385	Dasatinib	Navitoclax	0.619967	0	0
51	346	Dasatinib	THZ-2-102-1	0.419665	7.00834e-13	7.24205e-13
51	175	Dasatinib	PAC-1	0.560985	0	0
51	174	Dasatinib	Sulindac	0.419309	7.42727e-13	7.67183e-13
51	490	Dasatinib	Veliparib	0.544702	0	0
51	357	Dasatinib	MK-2206	0.695192	0	0
51	250	Dasatinib	IU1-47	0.589498	0	0
51	554	Dasatinib	Crenolanib	0.526154	0	0
51	492	Dasatinib	Lenalidomide	0.632071	0	0
51	77	Dasatinib	Dovitinib	0.398751	1.41268e-11	1.44365e-11
51	172	Dasatinib	Embelin	0.64291	0	0
51	139	Dasatinib	Irinotecan	0.838396	0	0
51	442	Dasatinib	IMD-0354	0.838096	0	0
51	167	Dasatinib	OSU-03012	0.496217	0	0
51	541	Dasatinib	Cediranib	0.578864	0	0
51	557	Dasatinib	Temozolomide	0.550295	0	0
51	326	Dasatinib	GSK690693	0.483552	0	0
51	312	Dasatinib	Tivozanib	0.547744	0	0
51	110	Dasatinib	Seliciclib	0.64077	0	0
51	419	Dasatinib	17-AAG	0.740943	0	0
51	486	Dasatinib	Cytarabine	0.831934	0	0
51	60	Dasatinib	BI-2536	0.812688	0	0
51	435	Dasatinib	C-75	0.566128	0	0
51	206	Dasatinib	Ruxolitinib	0.606816	0	0
51	445	Dasatinib	JZL-184	0.652722	0	0
51	429	Dasatinib	Dabrafenib	0.672901	0	0
51	170	Dasatinib	Shikonin	0.537321	0	0
51	179	Dasatinib	5-Fluorouracil	0.761251	0	0
51	394	Dasatinib	MS009	0.385916	7.15109e-11	7.26982e-11
51	224	Dasatinib	AS605240	0.654365	0	0
51	546	Dasatinib	Fingolimod	0.863765	0	0
51	461	Dasatinib	NSC319726	0.907361	0	0
104	262	Bortezomib	VX-11e	0.677668	0	0
104	178	Bortezomib	BAY61-3606	0.505447	0	0
104	535	Bortezomib	Vorinostat	0.758079	0	0
104	549	Bortezomib	Apatinib	0.552568	0	0
104	398	Bortezomib	VE-821	0.586338	0	0
104	499	Bortezomib	BI-D1870	0.545152	0	0
104	364	Bortezomib	HG-5-88-01	0.597424	0	0
104	566	Bortezomib	SGI-1776	0.585764	0	0
104	119	Bortezomib	Lapatinib	0.652548	0	0
104	570	Bortezomib	Pifithrin_alpha	0.563412	0	0
104	88	Bortezomib	Entinostat	0.606367	0	0
104	270	Bortezomib	AZ3146	0.547525	0	0
104	497	Bortezomib	BX 795	0.658222	0	0
104	34	Bortezomib	Imatinib	0.649614	0	0
104	163	Bortezomib	JQ1	0.660114	0	0
104	1	Bortezomib	Erlotinib	0.652046	0	0
104	489	Bortezomib	Nilotinib	0.599432	0	0
104	527	Bortezomib	AT9283	0.667956	0	0
104	55	Bortezomib	A770041	0.562904	0	0
104	190	Bortezomib	Bleomycin	0.727945	0	0
104	286	Bortezomib	KIN001-236	0.57803	0	0
104	491	Bortezomib	Bosutinib	0.558631	0	0
104	373	Bortezomib	Pictilisib	0.549199	0	0
104	522	Bortezomib	RO-3306	0.62657	0	0
104	406	Bortezomib	LIMK1i BMS4	0.673173	0	0
104	258	Bortezomib	STF-62247	0.597077	0	0
104	91	Bortezomib	KIN001-135	0.554186	0	0
104	552	Bortezomib	BAM7	0.545726	0	0
104	94	Bortezomib	TGX 221	0.430931	0	0
104	151	Bortezomib	QS11	0.497338	0	0
104	307	Bortezomib	Staurosporine	0.753345	0	0
104	95	Bortezomib	DM3189	0.616397	0	0
104	154	Bortezomib	CHIR-99021	0.670444	0	0
104	230	Bortezomib	GSK269962A	0.612563	0	0
104	217	Bortezomib	KPT-214	0.625777	0	0
104	277	Bortezomib	Linifanib	0.659457	0	0
104	254	Bortezomib	Quizartinib	0.524068	0	0
104	29	Bortezomib	AZ628	0.684954	0	0
104	75	Bortezomib	RAF265	0.576102	0	0
104	155	Bortezomib	Ponatinib	0.527492	0	0
104	563	Bortezomib	Kobe2602	0.459659	0	0
104	444	Bortezomib	LSD1-C76	0.639186	0	0
104	421	Bortezomib	KU-55933	0.550179	0	0
104	205	Bortezomib	Avagacestat	0.595368	0	0
104	275	Bortezomib	I-BET	0.638719	0	0
104	23	Bortezomib	KN-93	0.56399	0	0
104	107	Bortezomib	R406	0.57358	0	0
104	292	Bortezomib	Masitinib	0.617097	0	0
104	310	Bortezomib	YM 201636	0.601818	0	0
104	191	Bortezomib	Zebularine	0.674341	0	0
104	5	Bortezomib	Sunitinib	0.522024	0	0
104	106	Bortezomib	XMD8-85	0.555529	0	0
104	266	Bortezomib	Zibotentan	0.544347	0	0
104	446	Bortezomib	MIM1	0.579472	0	0
104	30	Bortezomib	Sorafenib	0.618409	0	0
104	126	Bortezomib	Everolimus	0.584621	0	0
104	422	Bortezomib	Elesclomol	0.656839	0	0
104	213	Bortezomib	AZD5582	0.567914	0	0
104	539	Bortezomib	Decitabine	0.667704	0	0
104	525	Bortezomib	EHT 1864	0.553361	0	0
104	264	Bortezomib	Ricolinostat	0.550407	0	0
104	104	Bortezomib	Bortezomib	0.834819	0	0
104	113	Bortezomib	Alpelisib	0.556223	0	0
104	184	Bortezomib	BMS-754807	0.626357	0	0
104	388	Bortezomib	MS002	0.560949	0	0
104	51	Bortezomib	Dasatinib	0.638695	0	0
104	35	Bortezomib	NVP-TAE684	0.807356	0	0
104	495	Bortezomib	GW 441756	0.475352	0	0
104	485	Bortezomib	Tosedostat	0.460372	0	0
104	207	Bortezomib	AS601245	0.668548	0	0
104	538	Bortezomib	KU-60019	0.643945	0	0
104	560	Bortezomib	Compound 968	0.645318	0	0
104	283	Bortezomib	Omipalisib	0.717826	0	0
104	358	Bortezomib	Ruboxistaurin	0.543918	0	0
104	63	Bortezomib	KIN001-127	0.454046	0	0
104	14	Bortezomib	Neratinib	0.574511	0	0
104	550	Bortezomib	AZ505	0.544861	0	0
104	562	Bortezomib	AGI-6780	0.503183	0	0
104	305	Bortezomib	TPCA-1	0.608983	0	0
104	519	Bortezomib	Mirin	0.591026	0	0
104	74	Bortezomib	ENMD-981693	0.569859	0	0
104	249	Bortezomib	Cabozantinib	0.585704	0	0
104	125	Bortezomib	Dactolisib	0.562084	0	0
104	211	Bortezomib	TL-2-105	0.562012	0	0
104	210	Bortezomib	Vemurafenib	0.546659	0	0
104	551	Bortezomib	GSK126	0.525242	0	0
104	523	Bortezomib	GW843682X	0.689567	0	0
104	530	Bortezomib	Serdemetan	0.542555	0	0
104	410	Bortezomib	A832234	0.508337	0	0
104	436	Bortezomib	CAP-232	0.651444	0	0
104	38	Bortezomib	Saracatinib	0.612075	0	0
104	431	Bortezomib	Alisertib	0.633127	0	0
104	153	Bortezomib	Midostaurin	0.623326	0	0
104	177	Bortezomib	GSK650394	0.622549	0	0
104	409	Bortezomib	A-484954	0.539383	0	0
104	173	Bortezomib	FH535	0.64054	0	0
104	204	Bortezomib	Tipifarnib	0.644983	0	0
104	111	Bortezomib	Salubrinal	0.616215	0	0
104	112	Bortezomib	XAV939	0.554163	0	0
104	565	Bortezomib	Zosuquidar	0.45166	0	0
104	341	Bortezomib	Selisistat	0.600922	0	0
104	32	Bortezomib	Tozasertib	0.658207	0	0
104	306	Bortezomib	Fedratinib	0.526236	0	0
104	333	Bortezomib	T0901317	0.640558	0	0
104	567	Bortezomib	Leptomycin B	0.668672	0	0
104	156	Bortezomib	AZD6482	0.501084	0	0
104	215	Bortezomib	AZD1208	0.50334	0	0
104	238	Bortezomib	Idelalisib	0.569338	0	0
104	407	Bortezomib	kb NB 142-70	0.681414	0	0
104	98	Bortezomib	Barasertib	0.707402	0	0
104	232	Bortezomib	Carfilzomib	0.841467	0	0
104	68	Bortezomib	BAY-1942	0.44032	0	0
104	219	Bortezomib	AT-7519	0.615661	0	0
104	246	Bortezomib	Nutlin	0.561275	0	0
104	415	Bortezomib	CPI-613	0.613576	0	0
104	412	Bortezomib	Venetoclax	0.419246	0	0
104	251	Bortezomib	Halofuginone	0.55056	0	0
104	105	Bortezomib	MLN4924	0.715683	0	0
104	564	Bortezomib	MK-8033	0.457426	0	0
104	330	Bortezomib	XMD13-2	0.509585	0	0
104	97	Bortezomib	Selumetinib	0.645841	0	0
104	587	Bortezomib	4EGI-1	0.597033	0	0
104	128	Bortezomib	PCI-34051	0.611775	0	0
104	576	Bortezomib	RU-SKI 43	0.583457	0	0
104	487	Bortezomib	Docetaxel	0.701369	0	0
104	133	Bortezomib	Doxorubicin	0.620168	0	0
104	547	Bortezomib	Indole-3-carbinol	0.522828	0	0
104	135	Bortezomib	Gemcitabine	0.644251	0	0
104	130	Bortezomib	T-oligo	0.693729	0	0
104	96	Bortezomib	Pimozide	0.480969	0	0
104	528	Bortezomib	PF-4708671	0.409159	1.78523e-14	1.86524e-14
104	430	Bortezomib	Trametinib	0.698658	0	0
104	337	Bortezomib	ALW-II-49-7	0.652521	0	0
104	545	Bortezomib	Daporinad	0.597667	0	0
104	81	Bortezomib	BGJ398	0.594238	0	0
104	447	Bortezomib	ETP-45835	0.53839	0	0
104	529	Bortezomib	PRIMA-1MET	0.534445	0	0
104	21	Bortezomib	R59022	0.608411	0	0
104	368	Bortezomib	Afatinib	0.588969	0	0
104	268	Bortezomib	YM155	0.551032	0	0
104	203	Bortezomib	BMS-345541	0.511063	0	0
104	484	Bortezomib	Metformin	0.608751	0	0
104	416	Bortezomib	CAY10566	0.677508	0	0
104	418	Bortezomib	AZD7762	0.607491	0	0
104	273	Bortezomib	CUDC-101	0.650788	0	0
104	433	Bortezomib	EPZ-004777	0.688474	0	0
104	194	Bortezomib	Luminespid	0.637312	0	0
104	150	Bortezomib	Bicalutamide	0.484893	0	0
104	2	Bortezomib	Hydroxychloroquine	0.582371	0	0
104	193	Bortezomib	GW-2580	0.492271	0	0
104	428	Bortezomib	Pemetrexed	0.58069	0	0
104	553	Bortezomib	IDH-C35	0.466207	0	0
104	199	Bortezomib	Pazopanib	0.526177	0	0
104	300	Bortezomib	CX-5461	0.623991	0	0
104	574	Bortezomib	Wnt-C59	0.452011	0	0
104	279	Bortezomib	BIX 02189	0.516498	0	0
104	395	Bortezomib	MS010	0.561579	0	0
104	253	Bortezomib	XMD14-99	0.496596	0	0
104	413	Bortezomib	Bromopyruvate	0.486255	0	0
104	134	Bortezomib	Etoposide	0.64203	0	0
104	291	Bortezomib	KIN001-266	0.549902	0	0
104	158	Bortezomib	PF-562271	0.585198	0	0
104	299	Bortezomib	OSI-027	0.565696	0	0
104	295	Bortezomib	NVP-BHG712	0.53299	0	0
104	443	Bortezomib	GSK-J4	0.510312	0	0
104	141	Bortezomib	Ibrutinib	0.548287	0	0
104	370	Bortezomib	AZD8055	0.616886	0	0
104	543	Bortezomib	Silmitasertib	0.602944	0	0
104	315	Bortezomib	BIX01294	0.568969	0	0
104	186	Bortezomib	Bexarotene	0.491229	0	0
104	526	Bortezomib	Carboplatin	0.486104	0	0
104	182	Bortezomib	Obatoclax	0.478757	0	0
104	417	Bortezomib	Olaparib	0.401516	8.70037e-14	9.0568e-14
104	147	Bortezomib	NSC-87877	0.471996	0	0
104	518	Bortezomib	Doramapimod	0.535539	0	0
104	531	Bortezomib	Tanzisertib	0.540803	0	0
104	332	Bortezomib	XMD15-27	0.597466	0	0
104	548	Bortezomib	Vincristine	0.752869	0	0
104	590	Bortezomib	Motesanib	0.53742	0	0
104	208	Bortezomib	Ispinesib	0.612911	0	0
104	304	Bortezomib	SB52334	0.616331	0	0
104	589	Bortezomib	Tivantinib	0.609897	0	0
104	420	Bortezomib	VX-702	0.643978	0	0
104	99	Bortezomib	Vandetanib	0.633616	0	0
104	176	Bortezomib	IPA-3	0.527484	0	0
104	183	Bortezomib	Dinaciclib	0.797913	0	0
104	568	Bortezomib	AR-C155858	0.401094	9.40351e-14	9.78673e-14
104	537	Bortezomib	SCH900776	0.505966	0	0
104	309	Bortezomib	Y39983	0.584445	0	0
104	423	Bortezomib	Vismodegib	0.439495	0	0
104	108	Bortezomib	Bemcentinib	0.57842	0	0
104	533	Bortezomib	AZ23	0.624072	0	0
104	498	Bortezomib	KU57788	0.570053	0	0
104	496	Bortezomib	Lestaurtinib	0.624869	0	0
104	532	Bortezomib	THZ-1-87	0.495078	0	0
104	257	Bortezomib	NPK76-II-72-1	0.473324	0	0
104	185	Bortezomib	Linsitinib	0.571654	0	0
104	524	Bortezomib	CCT007093	0.404864	4.57001e-14	4.76503e-14
104	36	Bortezomib	PD-173074	0.527896	0	0
104	536	Bortezomib	Adavosertib	0.587989	0	0
104	425	Bortezomib	Palbociclib	0.58619	0	0
104	559	Bortezomib	Nelarabine	0.535374	0	0
104	584	Bortezomib	BMX-IN-1	0.557536	0	0
104	493	Bortezomib	Axitinib	0.541544	0	0
104	542	Bortezomib	Vatalanib	0.536464	0	0
104	324	Bortezomib	Oligomycin	0.657914	0	0
104	558	Bortezomib	FG-4592	0.523705	0	0
104	146	Bortezomib	A-769662	0.690395	0	0
104	544	Bortezomib	Darinaparsin	0.58431	0	0
104	37	Bortezomib	Crizotinib	0.554305	0	0
104	385	Bortezomib	Navitoclax	0.59056	0	0
104	346	Bortezomib	THZ-2-102-1	0.541495	0	0
104	175	Bortezomib	PAC-1	0.541217	0	0
104	174	Bortezomib	Sulindac	0.605995	0	0
104	490	Bortezomib	Veliparib	0.523728	0	0
104	357	Bortezomib	MK-2206	0.595272	0	0
104	250	Bortezomib	IU1-47	0.586411	0	0
104	554	Bortezomib	Crenolanib	0.478626	0	0
104	492	Bortezomib	Lenalidomide	0.58948	0	0
104	77	Bortezomib	Dovitinib	0.510463	0	0
104	172	Bortezomib	Embelin	0.648845	0	0
104	139	Bortezomib	Irinotecan	0.697461	0	0
104	442	Bortezomib	IMD-0354	0.716759	0	0
104	167	Bortezomib	OSU-03012	0.434143	0	0
104	541	Bortezomib	Cediranib	0.599272	0	0
104	557	Bortezomib	Temozolomide	0.474047	0	0
104	326	Bortezomib	GSK690693	0.450678	0	0
104	312	Bortezomib	Tivozanib	0.461597	0	0
104	110	Bortezomib	Seliciclib	0.544136	0	0
104	419	Bortezomib	17-AAG	0.641762	0	0
104	486	Bortezomib	Cytarabine	0.59771	0	0
104	60	Bortezomib	BI-2536	0.636491	0	0
104	435	Bortezomib	C-75	0.525594	0	0
104	206	Bortezomib	Ruxolitinib	0.569862	0	0
104	445	Bortezomib	JZL-184	0.551373	0	0
104	429	Bortezomib	Dabrafenib	0.558678	0	0
104	170	Bortezomib	Shikonin	0.531602	0	0
104	179	Bortezomib	5-Fluorouracil	0.621312	0	0
104	394	Bortezomib	MS009	0.588625	0	0
104	224	Bortezomib	AS605240	0.523613	0	0
104	546	Bortezomib	Fingolimod	0.772623	0	0
104	461	Bortezomib	NSC319726	0.739164	0	0
113	262	Alpelisib	VX-11e	0.70693	0	0
113	178	Alpelisib	BAY61-3606	0.663023	0	0
113	535	Alpelisib	Vorinostat	0.829303	0	0
113	549	Alpelisib	Apatinib	0.605789	0	0
113	398	Alpelisib	VE-821	0.638146	0	0
113	499	Alpelisib	BI-D1870	0.579418	0	0
113	364	Alpelisib	HG-5-88-01	0.647367	0	0
113	566	Alpelisib	SGI-1776	0.724267	0	0
113	119	Alpelisib	Lapatinib	0.685863	0	0
113	570	Alpelisib	Pifithrin_alpha	0.620042	0	0
113	88	Alpelisib	Entinostat	0.699587	0	0
113	270	Alpelisib	AZ3146	0.580584	0	0
113	497	Alpelisib	BX 795	0.639623	0	0
113	34	Alpelisib	Imatinib	0.613092	0	0
113	163	Alpelisib	JQ1	0.693947	0	0
113	1	Alpelisib	Erlotinib	0.70828	0	0
113	489	Alpelisib	Nilotinib	0.74907	0	0
113	527	Alpelisib	AT9283	0.743522	0	0
113	55	Alpelisib	A770041	0.709136	0	0
113	190	Alpelisib	Bleomycin	0.709884	0	0
113	286	Alpelisib	KIN001-236	0.629194	0	0
113	491	Alpelisib	Bosutinib	0.670616	0	0
113	373	Alpelisib	Pictilisib	0.709834	0	0
113	522	Alpelisib	RO-3306	0.61123	0	0
113	406	Alpelisib	LIMK1i BMS4	0.576456	0	0
113	258	Alpelisib	STF-62247	0.607247	0	0
113	91	Alpelisib	KIN001-135	0.565164	0	0
113	552	Alpelisib	BAM7	0.647861	0	0
113	94	Alpelisib	TGX 221	0.685749	0	0
113	151	Alpelisib	QS11	0.588312	0	0
113	307	Alpelisib	Staurosporine	0.840569	0	0
113	95	Alpelisib	DM3189	0.679174	0	0
113	154	Alpelisib	CHIR-99021	0.659315	0	0
113	230	Alpelisib	GSK269962A	0.755286	0	0
113	217	Alpelisib	KPT-214	0.606151	0	0
113	277	Alpelisib	Linifanib	0.787559	0	0
113	254	Alpelisib	Quizartinib	0.597588	0	0
113	29	Alpelisib	AZ628	0.732058	0	0
113	75	Alpelisib	RAF265	0.680069	0	0
113	155	Alpelisib	Ponatinib	0.460493	0	0
113	563	Alpelisib	Kobe2602	0.510562	0	0
113	444	Alpelisib	LSD1-C76	0.764885	0	0
113	421	Alpelisib	KU-55933	0.550087	0	0
113	205	Alpelisib	Avagacestat	0.509801	0	0
113	275	Alpelisib	I-BET	0.665699	0	0
113	23	Alpelisib	KN-93	0.695842	0	0
113	107	Alpelisib	R406	0.697277	0	0
113	292	Alpelisib	Masitinib	0.582725	0	0
113	310	Alpelisib	YM 201636	0.585801	0	0
113	191	Alpelisib	Zebularine	0.707297	0	0
113	5	Alpelisib	Sunitinib	0.46459	0	0
113	106	Alpelisib	XMD8-85	0.545985	0	0
113	266	Alpelisib	Zibotentan	0.643231	0	0
113	446	Alpelisib	MIM1	0.708749	0	0
113	30	Alpelisib	Sorafenib	0.622528	0	0
113	126	Alpelisib	Everolimus	0.745994	0	0
113	422	Alpelisib	Elesclomol	0.766176	0	0
113	213	Alpelisib	AZD5582	0.577631	0	0
113	539	Alpelisib	Decitabine	0.693345	0	0
113	525	Alpelisib	EHT 1864	0.576272	0	0
113	264	Alpelisib	Ricolinostat	0.637935	0	0
113	104	Alpelisib	Bortezomib	0.752873	0	0
113	113	Alpelisib	Alpelisib	0.530159	0	0
113	184	Alpelisib	BMS-754807	0.745634	0	0
113	388	Alpelisib	MS002	0.67541	0	0
113	51	Alpelisib	Dasatinib	0.76709	0	0
113	35	Alpelisib	NVP-TAE684	0.73355	0	0
113	495	Alpelisib	GW 441756	0.618584	0	0
113	485	Alpelisib	Tosedostat	0.614505	0	0
113	207	Alpelisib	AS601245	0.530301	0	0
113	538	Alpelisib	KU-60019	0.707421	0	0
113	560	Alpelisib	Compound 968	0.567142	0	0
113	283	Alpelisib	Omipalisib	0.805994	0	0
113	358	Alpelisib	Ruboxistaurin	0.607112	0	0
113	63	Alpelisib	KIN001-127	0.574537	0	0
113	14	Alpelisib	Neratinib	0.539617	0	0
113	550	Alpelisib	AZ505	0.51403	0	0
113	562	Alpelisib	AGI-6780	0.635019	0	0
113	305	Alpelisib	TPCA-1	0.570205	0	0
113	519	Alpelisib	Mirin	0.617589	0	0
113	74	Alpelisib	ENMD-981693	0.729038	0	0
113	249	Alpelisib	Cabozantinib	0.632471	0	0
113	125	Alpelisib	Dactolisib	0.625515	0	0
113	211	Alpelisib	TL-2-105	0.535114	0	0
113	210	Alpelisib	Vemurafenib	0.712969	0	0
113	551	Alpelisib	GSK126	0.529352	0	0
113	523	Alpelisib	GW843682X	0.666743	0	0
113	530	Alpelisib	Serdemetan	0.634968	0	0
113	410	Alpelisib	A832234	0.549669	0	0
113	436	Alpelisib	CAP-232	0.743531	0	0
113	38	Alpelisib	Saracatinib	0.583466	0	0
113	431	Alpelisib	Alisertib	0.747861	0	0
113	153	Alpelisib	Midostaurin	0.678647	0	0
113	177	Alpelisib	GSK650394	0.652923	0	0
113	409	Alpelisib	A-484954	0.604871	0	0
113	173	Alpelisib	FH535	0.640795	0	0
113	204	Alpelisib	Tipifarnib	0.708036	0	0
113	111	Alpelisib	Salubrinal	0.594945	0	0
113	112	Alpelisib	XAV939	0.613325	0	0
113	565	Alpelisib	Zosuquidar	0.467662	0	0
113	341	Alpelisib	Selisistat	0.569096	0	0
113	32	Alpelisib	Tozasertib	0.696311	0	0
113	306	Alpelisib	Fedratinib	0.769187	0	0
113	333	Alpelisib	T0901317	0.75458	0	0
113	567	Alpelisib	Leptomycin B	0.681254	0	0
113	156	Alpelisib	AZD6482	0.753514	0	0
113	215	Alpelisib	AZD1208	0.688978	0	0
113	238	Alpelisib	Idelalisib	0.57708	0	0
113	407	Alpelisib	kb NB 142-70	0.748378	0	0
113	98	Alpelisib	Barasertib	0.670352	0	0
113	232	Alpelisib	Carfilzomib	0.716121	0	0
113	68	Alpelisib	BAY-1942	0.566175	0	0
113	219	Alpelisib	AT-7519	0.658091	0	0
113	246	Alpelisib	Nutlin	0.698958	0	0
113	415	Alpelisib	CPI-613	0.742105	0	0
113	412	Alpelisib	Venetoclax	0.406419	5.40725e-15	5.66007e-15
113	251	Alpelisib	Halofuginone	0.604428	0	0
113	105	Alpelisib	MLN4924	0.721902	0	0
113	564	Alpelisib	MK-8033	0.471257	0	0
113	330	Alpelisib	XMD13-2	0.551087	0	0
113	97	Alpelisib	Selumetinib	0.698498	0	0
113	587	Alpelisib	4EGI-1	0.601432	0	0
113	128	Alpelisib	PCI-34051	0.608365	0	0
113	576	Alpelisib	RU-SKI 43	0.602475	0	0
113	487	Alpelisib	Docetaxel	0.762184	0	0
113	133	Alpelisib	Doxorubicin	0.600718	0	0
113	547	Alpelisib	Indole-3-carbinol	0.580157	0	0
113	135	Alpelisib	Gemcitabine	0.769162	0	0
113	130	Alpelisib	T-oligo	0.738141	0	0
113	96	Alpelisib	Pimozide	0.570154	0	0
113	528	Alpelisib	PF-4708671	0.534173	0	0
113	430	Alpelisib	Trametinib	0.762681	0	0
113	337	Alpelisib	ALW-II-49-7	0.66361	0	0
113	545	Alpelisib	Daporinad	0.704272	0	0
113	81	Alpelisib	BGJ398	0.561506	0	0
113	447	Alpelisib	ETP-45835	0.578434	0	0
113	529	Alpelisib	PRIMA-1MET	0.524786	0	0
113	21	Alpelisib	R59022	0.566623	0	0
113	368	Alpelisib	Afatinib	0.609816	0	0
113	268	Alpelisib	YM155	0.710528	0	0
113	203	Alpelisib	BMS-345541	0.47827	0	0
113	484	Alpelisib	Metformin	0.618178	0	0
113	416	Alpelisib	CAY10566	0.744623	0	0
113	418	Alpelisib	AZD7762	0.605387	0	0
113	273	Alpelisib	CUDC-101	0.619895	0	0
113	433	Alpelisib	EPZ-004777	0.569643	0	0
113	194	Alpelisib	Luminespid	0.682861	0	0
113	150	Alpelisib	Bicalutamide	0.534209	0	0
113	2	Alpelisib	Hydroxychloroquine	0.540061	0	0
113	193	Alpelisib	GW-2580	0.567656	0	0
113	428	Alpelisib	Pemetrexed	0.51514	0	0
113	553	Alpelisib	IDH-C35	0.405271	7.45591e-15	7.8013e-15
113	199	Alpelisib	Pazopanib	0.489031	0	0
113	300	Alpelisib	CX-5461	0.698794	0	0
113	574	Alpelisib	Wnt-C59	0.59561	0	0
113	279	Alpelisib	BIX 02189	0.511928	0	0
113	395	Alpelisib	MS010	0.709123	0	0
113	253	Alpelisib	XMD14-99	0.64829	0	0
113	413	Alpelisib	Bromopyruvate	0.614465	0	0
113	134	Alpelisib	Etoposide	0.702854	0	0
113	291	Alpelisib	KIN001-266	0.487736	0	0
113	158	Alpelisib	PF-562271	0.537566	0	0
113	299	Alpelisib	OSI-027	0.65855	0	0
113	295	Alpelisib	NVP-BHG712	0.575291	0	0
113	443	Alpelisib	GSK-J4	0.669361	0	0
113	141	Alpelisib	Ibrutinib	0.549563	0	0
113	370	Alpelisib	AZD8055	0.787491	0	0
113	543	Alpelisib	Silmitasertib	0.745155	0	0
113	315	Alpelisib	BIX01294	0.654822	0	0
113	186	Alpelisib	Bexarotene	0.610691	0	0
113	526	Alpelisib	Carboplatin	0.593993	0	0
113	182	Alpelisib	Obatoclax	0.627158	0	0
113	417	Alpelisib	Olaparib	0.693051	0	0
113	147	Alpelisib	NSC-87877	0.557666	0	0
113	518	Alpelisib	Doramapimod	0.467689	0	0
113	531	Alpelisib	Tanzisertib	0.553603	0	0
113	332	Alpelisib	XMD15-27	0.627967	0	0
113	548	Alpelisib	Vincristine	0.784426	0	0
113	590	Alpelisib	Motesanib	0.509894	0	0
113	208	Alpelisib	Ispinesib	0.718425	0	0
113	304	Alpelisib	SB52334	0.597776	0	0
113	589	Alpelisib	Tivantinib	0.680117	0	0
113	420	Alpelisib	VX-702	0.681751	0	0
113	99	Alpelisib	Vandetanib	0.638794	0	0
113	176	Alpelisib	IPA-3	0.480082	0	0
113	183	Alpelisib	Dinaciclib	0.812266	0	0
113	568	Alpelisib	AR-C155858	0.542849	0	0
113	537	Alpelisib	SCH900776	0.617857	0	0
113	309	Alpelisib	Y39983	0.606016	0	0
113	423	Alpelisib	Vismodegib	0.553601	0	0
113	108	Alpelisib	Bemcentinib	0.598668	0	0
113	533	Alpelisib	AZ23	0.562576	0	0
113	498	Alpelisib	KU57788	0.611601	0	0
113	496	Alpelisib	Lestaurtinib	0.704134	0	0
113	532	Alpelisib	THZ-1-87	0.558411	0	0
113	257	Alpelisib	NPK76-II-72-1	0.525531	0	0
113	185	Alpelisib	Linsitinib	0.651884	0	0
113	524	Alpelisib	CCT007093	0.359721	1.56095e-11	1.5942e-11
113	36	Alpelisib	PD-173074	0.578219	0	0
113	536	Alpelisib	Adavosertib	0.650676	0	0
113	425	Alpelisib	Palbociclib	0.653028	0	0
113	559	Alpelisib	Nelarabine	0.578078	0	0
113	584	Alpelisib	BMX-IN-1	0.601107	0	0
113	493	Alpelisib	Axitinib	0.490791	0	0
113	542	Alpelisib	Vatalanib	0.56361	0	0
113	324	Alpelisib	Oligomycin	0.761383	0	0
113	558	Alpelisib	FG-4592	0.636742	0	0
113	146	Alpelisib	A-769662	0.646358	0	0
113	544	Alpelisib	Darinaparsin	0.621356	0	0
113	37	Alpelisib	Crizotinib	0.515574	0	0
113	385	Alpelisib	Navitoclax	0.509052	0	0
113	346	Alpelisib	THZ-2-102-1	0.386146	3.07333e-13	3.18683e-13
113	175	Alpelisib	PAC-1	0.672044	0	0
113	174	Alpelisib	Sulindac	0.581391	0	0
113	490	Alpelisib	Veliparib	0.622773	0	0
113	357	Alpelisib	MK-2206	0.666786	0	0
113	250	Alpelisib	IU1-47	0.654469	0	0
113	554	Alpelisib	Crenolanib	0.517743	0	0
113	492	Alpelisib	Lenalidomide	0.662512	0	0
113	77	Alpelisib	Dovitinib	0.567082	0	0
113	172	Alpelisib	Embelin	0.590888	0	0
113	139	Alpelisib	Irinotecan	0.875141	0	0
113	442	Alpelisib	IMD-0354	0.755353	0	0
113	167	Alpelisib	OSU-03012	0.321376	2.1511e-09	2.1686e-09
113	541	Alpelisib	Cediranib	0.578466	0	0
113	557	Alpelisib	Temozolomide	0.4926	0	0
113	326	Alpelisib	GSK690693	0.49392	0	0
113	312	Alpelisib	Tivozanib	0.610203	0	0
113	110	Alpelisib	Seliciclib	0.582048	0	0
113	419	Alpelisib	17-AAG	0.692128	0	0
113	486	Alpelisib	Cytarabine	0.728876	0	0
113	60	Alpelisib	BI-2536	0.738937	0	0
113	435	Alpelisib	C-75	0.528521	0	0
113	206	Alpelisib	Ruxolitinib	0.649446	0	0
113	445	Alpelisib	JZL-184	0.62412	0	0
113	429	Alpelisib	Dabrafenib	0.709836	0	0
113	170	Alpelisib	Shikonin	0.527477	0	0
113	179	Alpelisib	5-Fluorouracil	0.695183	0	0
113	394	Alpelisib	MS009	0.575154	0	0
113	224	Alpelisib	AS605240	0.550357	0	0
113	546	Alpelisib	Fingolimod	0.761808	0	0
113	461	Alpelisib	NSC319726	0.74384	0	0
119	262	Lapatinib	VX-11e	0.742085	0	0
119	178	Lapatinib	BAY61-3606	0.501195	0	0
119	535	Lapatinib	Vorinostat	0.757226	0	0
119	549	Lapatinib	Apatinib	0.551195	0	0
119	398	Lapatinib	VE-821	0.648507	0	0
119	499	Lapatinib	BI-D1870	0.542029	0	0
119	364	Lapatinib	HG-5-88-01	0.659328	0	0
119	566	Lapatinib	SGI-1776	0.654071	0	0
119	119	Lapatinib	Lapatinib	0.681766	0	0
119	570	Lapatinib	Pifithrin_alpha	0.674565	0	0
119	88	Lapatinib	Entinostat	0.670164	0	0
119	270	Lapatinib	AZ3146	0.632996	0	0
119	497	Lapatinib	BX 795	0.701872	0	0
119	34	Lapatinib	Imatinib	0.647011	0	0
119	163	Lapatinib	JQ1	0.736545	0	0
119	1	Lapatinib	Erlotinib	0.744649	0	0
119	489	Lapatinib	Nilotinib	0.697861	0	0
119	527	Lapatinib	AT9283	0.799671	0	0
119	55	Lapatinib	A770041	0.579507	0	0
119	190	Lapatinib	Bleomycin	0.796285	0	0
119	286	Lapatinib	KIN001-236	0.642128	0	0
119	491	Lapatinib	Bosutinib	0.616917	0	0
119	373	Lapatinib	Pictilisib	0.612435	0	0
119	522	Lapatinib	RO-3306	0.626075	0	0
119	406	Lapatinib	LIMK1i BMS4	0.579165	0	0
119	258	Lapatinib	STF-62247	0.645043	0	0
119	91	Lapatinib	KIN001-135	0.515692	0	0
119	552	Lapatinib	BAM7	0.507776	0	0
119	94	Lapatinib	TGX 221	0.455414	0	0
119	151	Lapatinib	QS11	0.639615	0	0
119	307	Lapatinib	Staurosporine	0.757647	0	0
119	95	Lapatinib	DM3189	0.589637	0	0
119	154	Lapatinib	CHIR-99021	0.684828	0	0
119	230	Lapatinib	GSK269962A	0.617535	0	0
119	217	Lapatinib	KPT-214	0.591717	0	0
119	277	Lapatinib	Linifanib	0.647074	0	0
119	254	Lapatinib	Quizartinib	0.554484	0	0
119	29	Lapatinib	AZ628	0.623118	0	0
119	75	Lapatinib	RAF265	0.565796	0	0
119	155	Lapatinib	Ponatinib	0.429081	0	0
119	563	Lapatinib	Kobe2602	0.473863	0	0
119	444	Lapatinib	LSD1-C76	0.751083	0	0
119	421	Lapatinib	KU-55933	0.513489	0	0
119	205	Lapatinib	Avagacestat	0.578758	0	0
119	275	Lapatinib	I-BET	0.642733	0	0
119	23	Lapatinib	KN-93	0.646416	0	0
119	107	Lapatinib	R406	0.628821	0	0
119	292	Lapatinib	Masitinib	0.607023	0	0
119	310	Lapatinib	YM 201636	0.607027	0	0
119	191	Lapatinib	Zebularine	0.694696	0	0
119	5	Lapatinib	Sunitinib	0.496303	0	0
119	106	Lapatinib	XMD8-85	0.564448	0	0
119	266	Lapatinib	Zibotentan	0.570792	0	0
119	446	Lapatinib	MIM1	0.612953	0	0
119	30	Lapatinib	Sorafenib	0.653784	0	0
119	126	Lapatinib	Everolimus	0.66341	0	0
119	422	Lapatinib	Elesclomol	0.755742	0	0
119	213	Lapatinib	AZD5582	0.686541	0	0
119	539	Lapatinib	Decitabine	0.750686	0	0
119	525	Lapatinib	EHT 1864	0.538407	0	0
119	264	Lapatinib	Ricolinostat	0.683923	0	0
119	104	Lapatinib	Bortezomib	0.698291	0	0
119	113	Lapatinib	Alpelisib	0.549797	0	0
119	184	Lapatinib	BMS-754807	0.618368	0	0
119	388	Lapatinib	MS002	0.552697	0	0
119	51	Lapatinib	Dasatinib	0.660418	0	0
119	35	Lapatinib	NVP-TAE684	0.768396	0	0
119	495	Lapatinib	GW 441756	0.557097	0	0
119	485	Lapatinib	Tosedostat	0.488283	0	0
119	207	Lapatinib	AS601245	0.591725	0	0
119	538	Lapatinib	KU-60019	0.708796	0	0
119	560	Lapatinib	Compound 968	0.626549	0	0
119	283	Lapatinib	Omipalisib	0.75227	0	0
119	358	Lapatinib	Ruboxistaurin	0.521097	0	0
119	63	Lapatinib	KIN001-127	0.584025	0	0
119	14	Lapatinib	Neratinib	0.586068	0	0
119	550	Lapatinib	AZ505	0.400784	4.24854e-13	4.39916e-13
119	562	Lapatinib	AGI-6780	0.428689	0	0
119	305	Lapatinib	TPCA-1	0.609849	0	0
119	519	Lapatinib	Mirin	0.552879	0	0
119	74	Lapatinib	ENMD-981693	0.667169	0	0
119	249	Lapatinib	Cabozantinib	0.586995	0	0
119	125	Lapatinib	Dactolisib	0.598557	0	0
119	211	Lapatinib	TL-2-105	0.567472	0	0
119	210	Lapatinib	Vemurafenib	0.658728	0	0
119	551	Lapatinib	GSK126	0.452632	0	0
119	523	Lapatinib	GW843682X	0.753387	0	0
119	530	Lapatinib	Serdemetan	0.642752	0	0
119	410	Lapatinib	A832234	0.567907	0	0
119	436	Lapatinib	CAP-232	0.695428	0	0
119	38	Lapatinib	Saracatinib	0.66973	0	0
119	431	Lapatinib	Alisertib	0.727395	0	0
119	153	Lapatinib	Midostaurin	0.664431	0	0
119	177	Lapatinib	GSK650394	0.622269	0	0
119	409	Lapatinib	A-484954	0.56316	0	0
119	173	Lapatinib	FH535	0.681775	0	0
119	204	Lapatinib	Tipifarnib	0.646845	0	0
119	111	Lapatinib	Salubrinal	0.565329	0	0
119	112	Lapatinib	XAV939	0.572195	0	0
119	565	Lapatinib	Zosuquidar	0.514469	0	0
119	341	Lapatinib	Selisistat	0.553672	0	0
119	32	Lapatinib	Tozasertib	0.741821	0	0
119	306	Lapatinib	Fedratinib	0.582942	0	0
119	333	Lapatinib	T0901317	0.758752	0	0
119	567	Lapatinib	Leptomycin B	0.736293	0	0
119	156	Lapatinib	AZD6482	0.663286	0	0
119	215	Lapatinib	AZD1208	0.522979	0	0
119	238	Lapatinib	Idelalisib	0.514205	0	0
119	407	Lapatinib	kb NB 142-70	0.657028	0	0
119	98	Lapatinib	Barasertib	0.816236	0	0
119	232	Lapatinib	Carfilzomib	0.682432	0	0
119	68	Lapatinib	BAY-1942	0.588987	0	0
119	219	Lapatinib	AT-7519	0.766312	0	0
119	246	Lapatinib	Nutlin	0.641591	0	0
119	415	Lapatinib	CPI-613	0.640701	0	0
119	412	Lapatinib	Venetoclax	0.449799	0	0
119	251	Lapatinib	Halofuginone	0.561761	0	0
119	105	Lapatinib	MLN4924	0.867245	0	0
119	564	Lapatinib	MK-8033	0.470665	0	0
119	330	Lapatinib	XMD13-2	0.584375	0	0
119	97	Lapatinib	Selumetinib	0.642999	0	0
119	587	Lapatinib	4EGI-1	0.687558	0	0
119	128	Lapatinib	PCI-34051	0.60442	0	0
119	576	Lapatinib	RU-SKI 43	0.637787	0	0
119	487	Lapatinib	Docetaxel	0.76372	0	0
119	133	Lapatinib	Doxorubicin	0.658049	0	0
119	547	Lapatinib	Indole-3-carbinol	0.544096	0	0
119	135	Lapatinib	Gemcitabine	0.656616	0	0
119	130	Lapatinib	T-oligo	0.751326	0	0
119	96	Lapatinib	Pimozide	0.506141	0	0
119	528	Lapatinib	PF-4708671	0.511165	0	0
119	430	Lapatinib	Trametinib	0.7467	0	0
119	337	Lapatinib	ALW-II-49-7	0.638103	0	0
119	545	Lapatinib	Daporinad	0.578442	0	0
119	81	Lapatinib	BGJ398	0.634825	0	0
119	447	Lapatinib	ETP-45835	0.586086	0	0
119	529	Lapatinib	PRIMA-1MET	0.513513	0	0
119	21	Lapatinib	R59022	0.652577	0	0
119	368	Lapatinib	Afatinib	0.724004	0	0
119	268	Lapatinib	YM155	0.709842	0	0
119	203	Lapatinib	BMS-345541	0.471285	0	0
119	484	Lapatinib	Metformin	0.606763	0	0
119	416	Lapatinib	CAY10566	0.703354	0	0
119	418	Lapatinib	AZD7762	0.615333	0	0
119	273	Lapatinib	CUDC-101	0.680083	0	0
119	433	Lapatinib	EPZ-004777	0.63085	0	0
119	194	Lapatinib	Luminespid	0.652436	0	0
119	150	Lapatinib	Bicalutamide	0.544747	0	0
119	2	Lapatinib	Hydroxychloroquine	0.547837	0	0
119	193	Lapatinib	GW-2580	0.642283	0	0
119	428	Lapatinib	Pemetrexed	0.514206	0	0
119	553	Lapatinib	IDH-C35	0.477363	0	0
119	199	Lapatinib	Pazopanib	0.498943	0	0
119	300	Lapatinib	CX-5461	0.649906	0	0
119	574	Lapatinib	Wnt-C59	0.538067	0	0
119	279	Lapatinib	BIX 02189	0.517518	0	0
119	395	Lapatinib	MS010	0.702558	0	0
119	253	Lapatinib	XMD14-99	0.57082	0	0
119	413	Lapatinib	Bromopyruvate	0.481612	0	0
119	134	Lapatinib	Etoposide	0.707405	0	0
119	291	Lapatinib	KIN001-266	0.496817	0	0
119	158	Lapatinib	PF-562271	0.586244	0	0
119	299	Lapatinib	OSI-027	0.63908	0	0
119	295	Lapatinib	NVP-BHG712	0.485709	0	0
119	443	Lapatinib	GSK-J4	0.592334	0	0
119	141	Lapatinib	Ibrutinib	0.577791	0	0
119	370	Lapatinib	AZD8055	0.614024	0	0
119	543	Lapatinib	Silmitasertib	0.691026	0	0
119	315	Lapatinib	BIX01294	0.643323	0	0
119	186	Lapatinib	Bexarotene	0.532505	0	0
119	526	Lapatinib	Carboplatin	0.356806	1.84597e-10	1.87175e-10
119	182	Lapatinib	Obatoclax	0.637892	0	0
119	417	Lapatinib	Olaparib	0.434084	0	0
119	147	Lapatinib	NSC-87877	0.425308	0	0
119	518	Lapatinib	Doramapimod	0.513169	0	0
119	531	Lapatinib	Tanzisertib	0.511652	0	0
119	332	Lapatinib	XMD15-27	0.644423	0	0
119	548	Lapatinib	Vincristine	0.702654	0	0
119	590	Lapatinib	Motesanib	0.460676	0	0
119	208	Lapatinib	Ispinesib	0.718745	0	0
119	304	Lapatinib	SB52334	0.567924	0	0
119	589	Lapatinib	Tivantinib	0.56611	0	0
119	420	Lapatinib	VX-702	0.594835	0	0
119	99	Lapatinib	Vandetanib	0.532535	0	0
119	176	Lapatinib	IPA-3	0.530456	0	0
119	183	Lapatinib	Dinaciclib	0.802536	0	0
119	568	Lapatinib	AR-C155858	0.600234	0	0
119	537	Lapatinib	SCH900776	0.635063	0	0
119	309	Lapatinib	Y39983	0.621966	0	0
119	423	Lapatinib	Vismodegib	0.48335	0	0
119	108	Lapatinib	Bemcentinib	0.609911	0	0
119	533	Lapatinib	AZ23	0.649876	0	0
119	498	Lapatinib	KU57788	0.632893	0	0
119	496	Lapatinib	Lestaurtinib	0.705371	0	0
119	532	Lapatinib	THZ-1-87	0.596031	0	0
119	257	Lapatinib	NPK76-II-72-1	0.466563	0	0
119	185	Lapatinib	Linsitinib	0.6456	0	0
119	524	Lapatinib	CCT007093	0.461011	0	0
119	36	Lapatinib	PD-173074	0.57006	0	0
119	536	Lapatinib	Adavosertib	0.617044	0	0
119	425	Lapatinib	Palbociclib	0.650642	0	0
119	559	Lapatinib	Nelarabine	0.500468	0	0
119	584	Lapatinib	BMX-IN-1	0.603182	0	0
119	493	Lapatinib	Axitinib	0.482625	0	0
119	542	Lapatinib	Vatalanib	0.460426	0	0
119	324	Lapatinib	Oligomycin	0.733524	0	0
119	558	Lapatinib	FG-4592	0.575221	0	0
119	146	Lapatinib	A-769662	0.68222	0	0
119	544	Lapatinib	Darinaparsin	0.671701	0	0
119	37	Lapatinib	Crizotinib	0.536179	0	0
119	385	Lapatinib	Navitoclax	0.503567	0	0
119	346	Lapatinib	THZ-2-102-1	0.472012	0	0
119	175	Lapatinib	PAC-1	0.648671	0	0
119	174	Lapatinib	Sulindac	0.632536	0	0
119	490	Lapatinib	Veliparib	0.514588	0	0
119	357	Lapatinib	MK-2206	0.686727	0	0
119	250	Lapatinib	IU1-47	0.569862	0	0
119	554	Lapatinib	Crenolanib	0.412543	5.01555e-14	5.22745e-14
119	492	Lapatinib	Lenalidomide	0.627087	0	0
119	77	Lapatinib	Dovitinib	0.523957	0	0
119	172	Lapatinib	Embelin	0.530856	0	0
119	139	Lapatinib	Irinotecan	0.830618	0	0
119	442	Lapatinib	IMD-0354	0.749088	0	0
119	167	Lapatinib	OSU-03012	0.468416	0	0
119	541	Lapatinib	Cediranib	0.62542	0	0
119	557	Lapatinib	Temozolomide	0.501734	0	0
119	326	Lapatinib	GSK690693	0.516518	0	0
119	312	Lapatinib	Tivozanib	0.541893	0	0
119	110	Lapatinib	Seliciclib	0.571237	0	0
119	419	Lapatinib	17-AAG	0.656617	0	0
119	486	Lapatinib	Cytarabine	0.74006	0	0
119	60	Lapatinib	BI-2536	0.702591	0	0
119	435	Lapatinib	C-75	0.544723	0	0
119	206	Lapatinib	Ruxolitinib	0.648488	0	0
119	445	Lapatinib	JZL-184	0.561081	0	0
119	429	Lapatinib	Dabrafenib	0.579283	0	0
119	170	Lapatinib	Shikonin	0.673151	0	0
119	179	Lapatinib	5-Fluorouracil	0.679677	0	0
119	394	Lapatinib	MS009	0.521221	0	0
119	224	Lapatinib	AS605240	0.550297	0	0
119	546	Lapatinib	Fingolimod	0.78837	0	0
119	461	Lapatinib	NSC319726	0.84289	0	0
185	262	Linsitinib	VX-11e	0.687854	0	0
185	178	Linsitinib	BAY61-3606	0.470466	0	0
185	535	Linsitinib	Vorinostat	0.797992	0	0
185	549	Linsitinib	Apatinib	0.568089	0	0
185	398	Linsitinib	VE-821	0.630948	0	0
185	499	Linsitinib	BI-D1870	0.53912	0	0
185	364	Linsitinib	HG-5-88-01	0.594685	0	0
185	566	Linsitinib	SGI-1776	0.609112	0	0
185	119	Linsitinib	Lapatinib	0.657376	0	0
185	570	Linsitinib	Pifithrin_alpha	0.606195	0	0
185	88	Linsitinib	Entinostat	0.682729	0	0
185	270	Linsitinib	AZ3146	0.593006	0	0
185	497	Linsitinib	BX 795	0.60687	0	0
185	34	Linsitinib	Imatinib	0.668717	0	0
185	163	Linsitinib	JQ1	0.691386	0	0
185	1	Linsitinib	Erlotinib	0.664449	0	0
185	489	Linsitinib	Nilotinib	0.673744	0	0
185	527	Linsitinib	AT9283	0.661477	0	0
185	55	Linsitinib	A770041	0.7027	0	0
185	190	Linsitinib	Bleomycin	0.653466	0	0
185	286	Linsitinib	KIN001-236	0.59479	0	0
185	491	Linsitinib	Bosutinib	0.722105	0	0
185	373	Linsitinib	Pictilisib	0.644321	0	0
185	522	Linsitinib	RO-3306	0.518288	0	0
185	406	Linsitinib	LIMK1i BMS4	0.564598	0	0
185	258	Linsitinib	STF-62247	0.573912	0	0
185	91	Linsitinib	KIN001-135	0.534046	0	0
185	552	Linsitinib	BAM7	0.602681	0	0
185	94	Linsitinib	TGX 221	0.652683	0	0
185	151	Linsitinib	QS11	0.57788	0	0
185	307	Linsitinib	Staurosporine	0.782379	0	0
185	95	Linsitinib	DM3189	0.632562	0	0
185	154	Linsitinib	CHIR-99021	0.672199	0	0
185	230	Linsitinib	GSK269962A	0.707537	0	0
185	217	Linsitinib	KPT-214	0.584832	0	0
185	277	Linsitinib	Linifanib	0.715677	0	0
185	254	Linsitinib	Quizartinib	0.602623	0	0
185	29	Linsitinib	AZ628	0.595558	0	0
185	75	Linsitinib	RAF265	0.580929	0	0
185	155	Linsitinib	Ponatinib	0.468972	0	0
185	563	Linsitinib	Kobe2602	0.459767	0	0
185	444	Linsitinib	LSD1-C76	0.83501	0	0
185	421	Linsitinib	KU-55933	0.60813	0	0
185	205	Linsitinib	Avagacestat	0.454685	0	0
185	275	Linsitinib	I-BET	0.695631	0	0
185	23	Linsitinib	KN-93	0.625047	0	0
185	107	Linsitinib	R406	0.720359	0	0
185	292	Linsitinib	Masitinib	0.649945	0	0
185	310	Linsitinib	YM 201636	0.567657	0	0
185	191	Linsitinib	Zebularine	0.712773	0	0
185	5	Linsitinib	Sunitinib	0.512039	0	0
185	106	Linsitinib	XMD8-85	0.587278	0	0
185	266	Linsitinib	Zibotentan	0.645827	0	0
185	446	Linsitinib	MIM1	0.668648	0	0
185	30	Linsitinib	Sorafenib	0.69203	0	0
185	126	Linsitinib	Everolimus	0.680587	0	0
185	422	Linsitinib	Elesclomol	0.672813	0	0
185	213	Linsitinib	AZD5582	0.608342	0	0
185	539	Linsitinib	Decitabine	0.678419	0	0
185	525	Linsitinib	EHT 1864	0.613011	0	0
185	264	Linsitinib	Ricolinostat	0.637544	0	0
185	104	Linsitinib	Bortezomib	0.720222	0	0
185	113	Linsitinib	Alpelisib	0.528125	0	0
185	184	Linsitinib	BMS-754807	0.814204	0	0
185	388	Linsitinib	MS002	0.599523	0	0
185	51	Linsitinib	Dasatinib	0.737877	0	0
185	35	Linsitinib	NVP-TAE684	0.715477	0	0
185	495	Linsitinib	GW 441756	0.605805	0	0
185	485	Linsitinib	Tosedostat	0.499184	0	0
185	207	Linsitinib	AS601245	0.581238	0	0
185	538	Linsitinib	KU-60019	0.638076	0	0
185	560	Linsitinib	Compound 968	0.620951	0	0
185	283	Linsitinib	Omipalisib	0.826499	0	0
185	358	Linsitinib	Ruboxistaurin	0.622424	0	0
185	63	Linsitinib	KIN001-127	0.54308	0	0
185	14	Linsitinib	Neratinib	0.544931	0	0
185	550	Linsitinib	AZ505	0.464138	0	0
185	562	Linsitinib	AGI-6780	0.51368	0	0
185	305	Linsitinib	TPCA-1	0.582671	0	0
185	519	Linsitinib	Mirin	0.583617	0	0
185	74	Linsitinib	ENMD-981693	0.627567	0	0
185	249	Linsitinib	Cabozantinib	0.543573	0	0
185	125	Linsitinib	Dactolisib	0.602731	0	0
185	211	Linsitinib	TL-2-105	0.578278	0	0
185	210	Linsitinib	Vemurafenib	0.63149	0	0
185	551	Linsitinib	GSK126	0.495763	0	0
185	523	Linsitinib	GW843682X	0.721916	0	0
185	530	Linsitinib	Serdemetan	0.554604	0	0
185	410	Linsitinib	A832234	0.516884	0	0
185	436	Linsitinib	CAP-232	0.620526	0	0
185	38	Linsitinib	Saracatinib	0.645403	0	0
185	431	Linsitinib	Alisertib	0.736489	0	0
185	153	Linsitinib	Midostaurin	0.536107	0	0
185	177	Linsitinib	GSK650394	0.598045	0	0
185	409	Linsitinib	A-484954	0.631642	0	0
185	173	Linsitinib	FH535	0.571896	0	0
185	204	Linsitinib	Tipifarnib	0.609274	0	0
185	111	Linsitinib	Salubrinal	0.569658	0	0
185	112	Linsitinib	XAV939	0.638532	0	0
185	565	Linsitinib	Zosuquidar	0.513018	0	0
185	341	Linsitinib	Selisistat	0.496212	0	0
185	32	Linsitinib	Tozasertib	0.620161	0	0
185	306	Linsitinib	Fedratinib	0.764156	0	0
185	333	Linsitinib	T0901317	0.790446	0	0
185	567	Linsitinib	Leptomycin B	0.575962	0	0
185	156	Linsitinib	AZD6482	0.677298	0	0
185	215	Linsitinib	AZD1208	0.513483	0	0
185	238	Linsitinib	Idelalisib	0.519981	0	0
185	407	Linsitinib	kb NB 142-70	0.684017	0	0
185	98	Linsitinib	Barasertib	0.689957	0	0
185	232	Linsitinib	Carfilzomib	0.684205	0	0
185	68	Linsitinib	BAY-1942	0.515747	0	0
185	219	Linsitinib	AT-7519	0.715989	0	0
185	246	Linsitinib	Nutlin	0.63889	0	0
185	415	Linsitinib	CPI-613	0.696654	0	0
185	412	Linsitinib	Venetoclax	0.430556	0	0
185	251	Linsitinib	Halofuginone	0.493866	0	0
185	105	Linsitinib	MLN4924	0.714628	0	0
185	564	Linsitinib	MK-8033	0.429039	0	0
185	330	Linsitinib	XMD13-2	0.517831	0	0
185	97	Linsitinib	Selumetinib	0.757945	0	0
185	587	Linsitinib	4EGI-1	0.581989	0	0
185	128	Linsitinib	PCI-34051	0.620473	0	0
185	576	Linsitinib	RU-SKI 43	0.585655	0	0
185	487	Linsitinib	Docetaxel	0.669688	0	0
185	133	Linsitinib	Doxorubicin	0.589147	0	0
185	547	Linsitinib	Indole-3-carbinol	0.6114	0	0
185	135	Linsitinib	Gemcitabine	0.681719	0	0
185	130	Linsitinib	T-oligo	0.689342	0	0
185	96	Linsitinib	Pimozide	0.518344	0	0
185	528	Linsitinib	PF-4708671	0.521122	0	0
185	430	Linsitinib	Trametinib	0.651621	0	0
185	337	Linsitinib	ALW-II-49-7	0.583462	0	0
185	545	Linsitinib	Daporinad	0.691168	0	0
185	81	Linsitinib	BGJ398	0.615303	0	0
185	447	Linsitinib	ETP-45835	0.66575	0	0
185	529	Linsitinib	PRIMA-1MET	0.568174	0	0
185	21	Linsitinib	R59022	0.523682	0	0
185	368	Linsitinib	Afatinib	0.647235	0	0
185	268	Linsitinib	YM155	0.676345	0	0
185	203	Linsitinib	BMS-345541	0.494881	0	0
185	484	Linsitinib	Metformin	0.595679	0	0
185	416	Linsitinib	CAY10566	0.749311	0	0
185	418	Linsitinib	AZD7762	0.528387	0	0
185	273	Linsitinib	CUDC-101	0.566564	0	0
185	433	Linsitinib	EPZ-004777	0.598643	0	0
185	194	Linsitinib	Luminespid	0.666872	0	0
185	150	Linsitinib	Bicalutamide	0.501959	0	0
185	2	Linsitinib	Hydroxychloroquine	0.501598	0	0
185	193	Linsitinib	GW-2580	0.548344	0	0
185	428	Linsitinib	Pemetrexed	0.487881	0	0
185	553	Linsitinib	IDH-C35	0.475372	0	0
185	199	Linsitinib	Pazopanib	0.473747	0	0
185	300	Linsitinib	CX-5461	0.724572	0	0
185	574	Linsitinib	Wnt-C59	0.543021	0	0
185	279	Linsitinib	BIX 02189	0.494203	0	0
185	395	Linsitinib	MS010	0.6992	0	0
185	253	Linsitinib	XMD14-99	0.619705	0	0
185	413	Linsitinib	Bromopyruvate	0.575974	0	0
185	134	Linsitinib	Etoposide	0.684373	0	0
185	291	Linsitinib	KIN001-266	0.564512	0	0
185	158	Linsitinib	PF-562271	0.566109	0	0
185	299	Linsitinib	OSI-027	0.699739	0	0
185	295	Linsitinib	NVP-BHG712	0.508966	0	0
185	443	Linsitinib	GSK-J4	0.655459	0	0
185	141	Linsitinib	Ibrutinib	0.572222	0	0
185	370	Linsitinib	AZD8055	0.726967	0	0
185	543	Linsitinib	Silmitasertib	0.751898	0	0
185	315	Linsitinib	BIX01294	0.619886	0	0
185	186	Linsitinib	Bexarotene	0.548379	0	0
185	526	Linsitinib	Carboplatin	0.497481	0	0
185	182	Linsitinib	Obatoclax	0.564958	0	0
185	417	Linsitinib	Olaparib	0.682043	0	0
185	147	Linsitinib	NSC-87877	0.506026	0	0
185	518	Linsitinib	Doramapimod	0.577581	0	0
185	531	Linsitinib	Tanzisertib	0.604186	0	0
185	332	Linsitinib	XMD15-27	0.559094	0	0
185	548	Linsitinib	Vincristine	0.821924	0	0
185	590	Linsitinib	Motesanib	0.594514	0	0
185	208	Linsitinib	Ispinesib	0.65821	0	0
185	304	Linsitinib	SB52334	0.612112	0	0
185	589	Linsitinib	Tivantinib	0.651078	0	0
185	420	Linsitinib	VX-702	0.65576	0	0
185	99	Linsitinib	Vandetanib	0.610959	0	0
185	176	Linsitinib	IPA-3	0.514945	0	0
185	183	Linsitinib	Dinaciclib	0.73888	0	0
185	568	Linsitinib	AR-C155858	0.584514	0	0
185	537	Linsitinib	SCH900776	0.617114	0	0
185	309	Linsitinib	Y39983	0.671724	0	0
185	423	Linsitinib	Vismodegib	0.512427	0	0
185	108	Linsitinib	Bemcentinib	0.583422	0	0
185	533	Linsitinib	AZ23	0.607287	0	0
185	498	Linsitinib	KU57788	0.576615	0	0
185	496	Linsitinib	Lestaurtinib	0.702901	0	0
185	532	Linsitinib	THZ-1-87	0.455266	0	0
185	257	Linsitinib	NPK76-II-72-1	0.48795	0	0
185	185	Linsitinib	Linsitinib	0.611771	0	0
185	524	Linsitinib	CCT007093	0.451243	0	0
185	36	Linsitinib	PD-173074	0.570014	0	0
185	536	Linsitinib	Adavosertib	0.601688	0	0
185	425	Linsitinib	Palbociclib	0.669713	0	0
185	559	Linsitinib	Nelarabine	0.532724	0	0
185	584	Linsitinib	BMX-IN-1	0.560982	0	0
185	493	Linsitinib	Axitinib	0.502924	0	0
185	542	Linsitinib	Vatalanib	0.496977	0	0
185	324	Linsitinib	Oligomycin	0.72416	0	0
185	558	Linsitinib	FG-4592	0.520709	0	0
185	146	Linsitinib	A-769662	0.664075	0	0
185	544	Linsitinib	Darinaparsin	0.575753	0	0
185	37	Linsitinib	Crizotinib	0.552772	0	0
185	385	Linsitinib	Navitoclax	0.393736	1.3386e-13	1.39088e-13
185	346	Linsitinib	THZ-2-102-1	0.382136	8.80829e-13	9.09647e-13
185	175	Linsitinib	PAC-1	0.677225	0	0
185	174	Linsitinib	Sulindac	0.565334	0	0
185	490	Linsitinib	Veliparib	0.577311	0	0
185	357	Linsitinib	MK-2206	0.667918	0	0
185	250	Linsitinib	IU1-47	0.683231	0	0
185	554	Linsitinib	Crenolanib	0.451084	0	0
185	492	Linsitinib	Lenalidomide	0.675645	0	0
185	77	Linsitinib	Dovitinib	0.490894	0	0
185	172	Linsitinib	Embelin	0.612029	0	0
185	139	Linsitinib	Irinotecan	0.839142	0	0
185	442	Linsitinib	IMD-0354	0.781905	0	0
185	167	Linsitinib	OSU-03012	0.301661	2.67001e-08	2.68321e-08
185	541	Linsitinib	Cediranib	0.677554	0	0
185	557	Linsitinib	Temozolomide	0.521525	0	0
185	326	Linsitinib	GSK690693	0.572811	0	0
185	312	Linsitinib	Tivozanib	0.519316	0	0
185	110	Linsitinib	Seliciclib	0.641579	0	0
185	419	Linsitinib	17-AAG	0.683436	0	0
185	486	Linsitinib	Cytarabine	0.653751	0	0
185	60	Linsitinib	BI-2536	0.772428	0	0
185	435	Linsitinib	C-75	0.538191	0	0
185	206	Linsitinib	Ruxolitinib	0.642373	0	0
185	445	Linsitinib	JZL-184	0.599615	0	0
185	429	Linsitinib	Dabrafenib	0.68314	0	0
185	170	Linsitinib	Shikonin	0.524777	0	0
185	179	Linsitinib	5-Fluorouracil	0.625583	0	0
185	394	Linsitinib	MS009	0.503369	0	0
185	224	Linsitinib	AS605240	0.507347	0	0
185	546	Linsitinib	Fingolimod	0.750378	0	0
185	461	Linsitinib	NSC319726	0.779677	0	0
194	262	Luminespid	VX-11e	0.781428	0	0
194	178	Luminespid	BAY61-3606	0.572012	0	0
194	535	Luminespid	Vorinostat	0.842927	0	0
194	549	Luminespid	Apatinib	0.379401	7.5835e-10	7.6619e-10
194	398	Luminespid	VE-821	0.583422	0	0
194	499	Luminespid	BI-D1870	0.452095	0	0
194	364	Luminespid	HG-5-88-01	0.549581	0	0
194	566	Luminespid	SGI-1776	0.552139	0	0
194	119	Luminespid	Lapatinib	0.61888	0	0
194	570	Luminespid	Pifithrin_alpha	0.577768	0	0
194	88	Luminespid	Entinostat	0.619964	0	0
194	270	Luminespid	AZ3146	0.434248	6.19717e-13	6.40643e-13
194	497	Luminespid	BX 795	0.63817	0	0
194	34	Luminespid	Imatinib	0.528944	0	0
194	163	Luminespid	JQ1	0.717842	0	0
194	1	Luminespid	Erlotinib	0.553936	0	0
194	489	Luminespid	Nilotinib	0.654315	0	0
194	527	Luminespid	AT9283	0.789567	0	0
194	55	Luminespid	A770041	0.635832	0	0
194	190	Luminespid	Bleomycin	0.758459	0	0
194	286	Luminespid	KIN001-236	0.488783	0	0
194	491	Luminespid	Bosutinib	0.596976	0	0
194	373	Luminespid	Pictilisib	0.664684	0	0
194	522	Luminespid	RO-3306	0.396544	1.08412e-10	1.10058e-10
194	406	Luminespid	LIMK1i BMS4	0.504778	0	0
194	258	Luminespid	STF-62247	0.436266	4.23293e-13	4.38389e-13
194	91	Luminespid	KIN001-135	0.444776	3.42835e-14	3.57759e-14
194	552	Luminespid	BAM7	0.581992	0	0
194	94	Luminespid	TGX 221	0.62983	0	0
194	151	Luminespid	QS11	0.450088	0	0
194	307	Luminespid	Staurosporine	0.839075	0	0
194	95	Luminespid	DM3189	0.587286	0	0
194	154	Luminespid	CHIR-99021	0.628608	0	0
194	230	Luminespid	GSK269962A	0.755312	0	0
194	217	Luminespid	KPT-214	0.467858	0	0
194	277	Luminespid	Linifanib	0.779132	0	0
194	254	Luminespid	Quizartinib	0.3708	1.91907e-09	1.93545e-09
194	29	Luminespid	AZ628	0.545081	0	0
194	75	Luminespid	RAF265	0.657634	0	0
194	155	Luminespid	Ponatinib	0.521465	0	0
194	563	Luminespid	Kobe2602	0.398481	8.62166e-11	8.7613e-11
194	444	Luminespid	LSD1-C76	0.826683	0	0
194	421	Luminespid	KU-55933	0.478345	0	0
194	205	Luminespid	Avagacestat	0.324904	1.74817e-07	1.75334e-07
194	275	Luminespid	I-BET	0.629913	0	0
194	23	Luminespid	KN-93	0.553703	0	0
194	107	Luminespid	R406	0.663558	0	0
194	292	Luminespid	Masitinib	0.512754	0	0
194	310	Luminespid	YM 201636	0.55771	0	0
194	191	Luminespid	Zebularine	0.663591	0	0
194	5	Luminespid	Sunitinib	0.310462	6.27934e-07	6.288e-07
194	106	Luminespid	XMD8-85	0.459672	0	0
194	266	Luminespid	Zibotentan	0.524044	0	0
194	446	Luminespid	MIM1	0.659528	0	0
194	30	Luminespid	Sorafenib	0.611984	0	0
194	126	Luminespid	Everolimus	0.823839	0	0
194	422	Luminespid	Elesclomol	0.771795	0	0
194	213	Luminespid	AZD5582	0.624507	0	0
194	539	Luminespid	Decitabine	0.745165	0	0
194	525	Luminespid	EHT 1864	0.463776	0	0
194	264	Luminespid	Ricolinostat	0.612764	0	0
194	104	Luminespid	Bortezomib	0.676933	0	0
194	113	Luminespid	Alpelisib	0.509631	0	0
194	184	Luminespid	BMS-754807	0.66106	0	0
194	388	Luminespid	MS002	0.666593	0	0
194	51	Luminespid	Dasatinib	0.673076	0	0
194	35	Luminespid	NVP-TAE684	0.721361	0	0
194	495	Luminespid	GW 441756	0.406982	3.07063e-11	3.131e-11
194	485	Luminespid	Tosedostat	0.584356	0	0
194	207	Luminespid	AS601245	0.479081	0	0
194	538	Luminespid	KU-60019	0.671915	0	0
194	560	Luminespid	Compound 968	0.450647	0	0
194	283	Luminespid	Omipalisib	0.850534	0	0
194	358	Luminespid	Ruboxistaurin	0.546187	0	0
194	63	Luminespid	KIN001-127	0.47375	0	0
194	14	Luminespid	Neratinib	0.636237	0	0
194	550	Luminespid	AZ505	0.415684	1.00661e-11	1.03033e-11
194	562	Luminespid	AGI-6780	0.481837	0	0
194	305	Luminespid	TPCA-1	0.531491	0	0
194	519	Luminespid	Mirin	0.463926	0	0
194	74	Luminespid	ENMD-981693	0.666671	0	0
194	249	Luminespid	Cabozantinib	0.463917	0	0
194	125	Luminespid	Dactolisib	0.69955	0	0
194	211	Luminespid	TL-2-105	0.411798	1.67086e-11	1.70611e-11
194	210	Luminespid	Vemurafenib	0.593298	0	0
194	551	Luminespid	GSK126	0.52789	0	0
194	523	Luminespid	GW843682X	0.812005	0	0
194	530	Luminespid	Serdemetan	0.589855	0	0
194	410	Luminespid	A832234	0.494954	0	0
194	436	Luminespid	CAP-232	0.560967	0	0
194	38	Luminespid	Saracatinib	0.514796	0	0
194	431	Luminespid	Alisertib	0.796259	0	0
194	153	Luminespid	Midostaurin	0.609408	0	0
194	177	Luminespid	GSK650394	0.601236	0	0
194	409	Luminespid	A-484954	0.522099	0	0
194	173	Luminespid	FH535	0.571249	0	0
194	204	Luminespid	Tipifarnib	0.741063	0	0
194	111	Luminespid	Salubrinal	0.487991	0	0
194	112	Luminespid	XAV939	0.560442	0	0
194	565	Luminespid	Zosuquidar	0.507491	0	0
194	341	Luminespid	Selisistat	0.442184	1.01366e-13	1.05475e-13
194	32	Luminespid	Tozasertib	0.655762	0	0
194	306	Luminespid	Fedratinib	0.687464	0	0
194	333	Luminespid	T0901317	0.797825	0	0
194	567	Luminespid	Leptomycin B	0.547878	0	0
194	156	Luminespid	AZD6482	0.660115	0	0
194	215	Luminespid	AZD1208	0.486244	0	0
194	238	Luminespid	Idelalisib	0.434664	5.74329e-13	5.93964e-13
194	407	Luminespid	kb NB 142-70	0.699856	0	0
194	98	Luminespid	Barasertib	0.697212	0	0
194	232	Luminespid	Carfilzomib	0.759482	0	0
194	68	Luminespid	BAY-1942	0.390655	2.14808e-10	2.17634e-10
194	219	Luminespid	AT-7519	0.588256	0	0
194	246	Luminespid	Nutlin	0.663177	0	0
194	415	Luminespid	CPI-613	0.628625	0	0
194	412	Luminespid	Venetoclax	0.444455	4.09709e-14	4.27369e-14
194	251	Luminespid	Halofuginone	0.537078	0	0
194	105	Luminespid	MLN4924	0.824674	0	0
194	564	Luminespid	MK-8033	0.484898	0	0
194	330	Luminespid	XMD13-2	0.364358	3.77662e-09	3.80281e-09
194	97	Luminespid	Selumetinib	0.728006	0	0
194	587	Luminespid	4EGI-1	0.565611	0	0
194	128	Luminespid	PCI-34051	0.457624	0	0
194	576	Luminespid	RU-SKI 43	0.287178	4.31829e-06	4.32084e-06
194	487	Luminespid	Docetaxel	0.801476	0	0
194	133	Luminespid	Doxorubicin	0.588924	0	0
194	547	Luminespid	Indole-3-carbinol	0.508822	0	0
194	135	Luminespid	Gemcitabine	0.779586	0	0
194	130	Luminespid	T-oligo	0.660592	0	0
194	96	Luminespid	Pimozide	0.540964	0	0
194	528	Luminespid	PF-4708671	0.477046	0	0
194	430	Luminespid	Trametinib	0.704319	0	0
194	337	Luminespid	ALW-II-49-7	0.567738	0	0
194	545	Luminespid	Daporinad	0.6091	0	0
194	81	Luminespid	BGJ398	0.520417	0	0
194	447	Luminespid	ETP-45835	0.545334	0	0
194	529	Luminespid	PRIMA-1MET	0.551275	0	0
194	21	Luminespid	R59022	0.616482	0	0
194	368	Luminespid	Afatinib	0.515937	0	0
194	268	Luminespid	YM155	0.678177	0	0
194	203	Luminespid	BMS-345541	0.370635	1.95304e-09	1.96931e-09
194	484	Luminespid	Metformin	0.520475	0	0
194	416	Luminespid	CAY10566	0.685124	0	0
194	418	Luminespid	AZD7762	0.651692	0	0
194	273	Luminespid	CUDC-101	0.534264	0	0
194	433	Luminespid	EPZ-004777	0.45487	0	0
194	194	Luminespid	Luminespid	0.788313	0	0
194	150	Luminespid	Bicalutamide	0.554449	0	0
194	2	Luminespid	Hydroxychloroquine	0.318848	3.01217e-07	3.01752e-07
194	193	Luminespid	GW-2580	0.558087	0	0
194	428	Luminespid	Pemetrexed	0.458188	0	0
194	553	Luminespid	IDH-C35	0.384432	4.34476e-10	4.39579e-10
194	199	Luminespid	Pazopanib	0.403317	4.82048e-11	4.90543e-11
194	300	Luminespid	CX-5461	0.617328	0	0
194	574	Luminespid	Wnt-C59	0.338215	5.07647e-08	5.09652e-08
194	279	Luminespid	BIX 02189	0.53371	0	0
194	395	Luminespid	MS010	0.647219	0	0
194	253	Luminespid	XMD14-99	0.509413	0	0
194	413	Luminespid	Bromopyruvate	0.376215	1.07323e-09	1.08389e-09
194	134	Luminespid	Etoposide	0.758909	0	0
194	291	Luminespid	KIN001-266	0.471663	0	0
194	158	Luminespid	PF-562271	0.441833	1.13039e-13	1.17525e-13
194	299	Luminespid	OSI-027	0.521136	0	0
194	295	Luminespid	NVP-BHG712	0.403956	4.45858e-11	4.53896e-11
194	443	Luminespid	GSK-J4	0.601816	0	0
194	141	Luminespid	Ibrutinib	0.501398	0	0
194	370	Luminespid	AZD8055	0.80534	0	0
194	543	Luminespid	Silmitasertib	0.683189	0	0
194	315	Luminespid	BIX01294	0.504832	0	0
194	186	Luminespid	Bexarotene	0.439304	2.20828e-13	2.2917e-13
194	526	Luminespid	Carboplatin	0.553557	0	0
194	182	Luminespid	Obatoclax	0.477699	0	0
194	417	Luminespid	Olaparib	0.685678	0	0
194	147	Luminespid	NSC-87877	0.412908	1.44802e-11	1.47946e-11
194	518	Luminespid	Doramapimod	0.397077	1.01813e-10	1.03379e-10
194	531	Luminespid	Tanzisertib	0.457655	0	0
194	332	Luminespid	XMD15-27	0.495715	0	0
194	548	Luminespid	Vincristine	0.650385	0	0
194	590	Luminespid	Motesanib	0.446845	0	0
194	208	Luminespid	Ispinesib	0.775413	0	0
194	304	Luminespid	SB52334	0.447633	0	0
194	589	Luminespid	Tivantinib	0.654254	0	0
194	420	Luminespid	VX-702	0.591553	0	0
194	99	Luminespid	Vandetanib	0.549645	0	0
194	176	Luminespid	IPA-3	0.42618	2.31361e-12	2.38108e-12
194	183	Luminespid	Dinaciclib	0.883961	0	0
194	568	Luminespid	AR-C155858	0.480221	0	0
194	537	Luminespid	SCH900776	0.530446	0	0
194	309	Luminespid	Y39983	0.643653	0	0
194	423	Luminespid	Vismodegib	0.323884	1.91745e-07	1.92237e-07
194	108	Luminespid	Bemcentinib	0.357019	8.01881e-09	8.06483e-09
194	533	Luminespid	AZ23	0.643272	0	0
194	498	Luminespid	KU57788	0.322241	2.22388e-07	2.22914e-07
194	496	Luminespid	Lestaurtinib	0.645373	0	0
194	532	Luminespid	THZ-1-87	0.457547	0	0
194	257	Luminespid	NPK76-II-72-1	0.394342	1.40294e-10	1.42282e-10
194	185	Luminespid	Linsitinib	0.56042	0	0
194	524	Luminespid	CCT007093	0.427988	1.75695e-12	1.81075e-12
194	36	Luminespid	PD-173074	0.388347	2.79514e-10	2.83023e-10
194	536	Luminespid	Adavosertib	0.63934	0	0
194	425	Luminespid	Palbociclib	0.661585	0	0
194	559	Luminespid	Nelarabine	0.455714	0	0
194	584	Luminespid	BMX-IN-1	0.505809	0	0
194	493	Luminespid	Axitinib	0.478739	0	0
194	542	Luminespid	Vatalanib	0.457587	0	0
194	324	Luminespid	Oligomycin	0.729487	0	0
194	558	Luminespid	FG-4592	0.513933	0	0
194	146	Luminespid	A-769662	0.565898	0	0
194	544	Luminespid	Darinaparsin	0.49235	0	0
194	37	Luminespid	Crizotinib	0.453882	0	0
194	385	Luminespid	Navitoclax	0.502824	0	0
194	346	Luminespid	THZ-2-102-1	0.416296	9.28004e-12	9.50064e-12
194	175	Luminespid	PAC-1	0.559632	0	0
194	174	Luminespid	Sulindac	0.510345	0	0
194	490	Luminespid	Veliparib	0.54408	0	0
194	357	Luminespid	MK-2206	0.614342	0	0
194	250	Luminespid	IU1-47	0.571314	0	0
194	554	Luminespid	Crenolanib	0.365231	3.44855e-09	3.47385e-09
194	492	Luminespid	Lenalidomide	0.595476	0	0
194	77	Luminespid	Dovitinib	0.30896	7.14576e-07	7.15279e-07
194	172	Luminespid	Embelin	0.677025	0	0
194	139	Luminespid	Irinotecan	0.880212	0	0
194	442	Luminespid	IMD-0354	0.780101	0	0
194	167	Luminespid	OSU-03012	0.348409	1.89436e-08	1.90448e-08
194	541	Luminespid	Cediranib	0.565261	0	0
194	557	Luminespid	Temozolomide	0.503191	0	0
194	326	Luminespid	GSK690693	0.396231	1.12471e-10	1.14156e-10
194	312	Luminespid	Tivozanib	0.533123	0	0
194	110	Luminespid	Seliciclib	0.658741	0	0
194	419	Luminespid	17-AAG	0.845689	0	0
194	486	Luminespid	Cytarabine	0.752845	0	0
194	60	Luminespid	BI-2536	0.831388	0	0
194	435	Luminespid	C-75	0.398451	8.65238e-11	8.79076e-11
194	206	Luminespid	Ruxolitinib	0.549486	0	0
194	445	Luminespid	JZL-184	0.515326	0	0
194	429	Luminespid	Dabrafenib	0.585473	0	0
194	170	Luminespid	Shikonin	0.472465	0	0
194	179	Luminespid	5-Fluorouracil	0.714404	0	0
194	394	Luminespid	MS009	0.391835	1.87572e-10	1.90154e-10
194	224	Luminespid	AS605240	0.47316	0	0
194	546	Luminespid	Fingolimod	0.885712	0	0
194	461	Luminespid	NSC319726	0.879248	0	0
196	262	Phenformin	VX-11e	0.763156	0	0
196	178	Phenformin	BAY61-3606	0.488674	0	0
196	535	Phenformin	Vorinostat	0.874414	0	0
196	549	Phenformin	Apatinib	0.543578	0	0
196	398	Phenformin	VE-821	0.623753	0	0
196	499	Phenformin	BI-D1870	0.485772	0	0
196	364	Phenformin	HG-5-88-01	0.686765	0	0
196	566	Phenformin	SGI-1776	0.765466	0	0
196	119	Phenformin	Lapatinib	0.615858	0	0
196	570	Phenformin	Pifithrin_alpha	0.692932	0	0
196	88	Phenformin	Entinostat	0.700457	0	0
196	270	Phenformin	AZ3146	0.601833	0	0
196	497	Phenformin	BX 795	0.755756	0	0
196	34	Phenformin	Imatinib	0.695449	0	0
196	163	Phenformin	JQ1	0.847744	0	0
196	1	Phenformin	Erlotinib	0.669434	0	0
196	489	Phenformin	Nilotinib	0.73368	0	0
196	527	Phenformin	AT9283	0.882483	0	0
196	55	Phenformin	A770041	0.663226	0	0
196	190	Phenformin	Bleomycin	0.768299	0	0
196	286	Phenformin	KIN001-236	0.587845	0	0
196	491	Phenformin	Bosutinib	0.707467	0	0
196	373	Phenformin	Pictilisib	0.789177	0	0
196	522	Phenformin	RO-3306	0.565238	0	0
196	406	Phenformin	LIMK1i BMS4	0.516346	0	0
196	258	Phenformin	STF-62247	0.603378	0	0
196	91	Phenformin	KIN001-135	0.569111	0	0
196	552	Phenformin	BAM7	0.673053	0	0
196	94	Phenformin	TGX 221	0.473024	0	0
196	151	Phenformin	QS11	0.667454	0	0
196	307	Phenformin	Staurosporine	0.905018	0	0
196	95	Phenformin	DM3189	0.734585	0	0
196	154	Phenformin	CHIR-99021	0.739538	0	0
196	230	Phenformin	GSK269962A	0.737661	0	0
196	217	Phenformin	KPT-214	0.625922	0	0
196	277	Phenformin	Linifanib	0.7618	0	0
196	254	Phenformin	Quizartinib	0.568915	0	0
196	29	Phenformin	AZ628	0.698459	0	0
196	75	Phenformin	RAF265	0.688014	0	0
196	155	Phenformin	Ponatinib	0.455103	0	0
196	563	Phenformin	Kobe2602	0.478239	0	0
196	444	Phenformin	LSD1-C76	0.886395	0	0
196	421	Phenformin	KU-55933	0.544138	0	0
196	205	Phenformin	Avagacestat	0.56068	0	0
196	275	Phenformin	I-BET	0.761652	0	0
196	23	Phenformin	KN-93	0.728939	0	0
196	107	Phenformin	R406	0.622212	0	0
196	292	Phenformin	Masitinib	0.624152	0	0
196	310	Phenformin	YM 201636	0.560644	0	0
196	191	Phenformin	Zebularine	0.719806	0	0
196	5	Phenformin	Sunitinib	0.449682	0	0
196	106	Phenformin	XMD8-85	0.538567	0	0
196	266	Phenformin	Zibotentan	0.805495	0	0
196	446	Phenformin	MIM1	0.729843	0	0
196	30	Phenformin	Sorafenib	0.768829	0	0
196	126	Phenformin	Everolimus	0.763359	0	0
196	422	Phenformin	Elesclomol	0.911922	0	0
196	213	Phenformin	AZD5582	0.577027	0	0
196	539	Phenformin	Decitabine	0.785403	0	0
196	525	Phenformin	EHT 1864	0.610729	0	0
196	264	Phenformin	Ricolinostat	0.663219	0	0
[truncated: 3,085 more rows]
