# Supplementary material for: A landscape of response to drug combinations in non-small cell lung cancer
Source: Nat Commun. 2023 Jun 28;14:3830. doi: 10.1038/s41467-023-39528-9 (PMC10307832; doi:10.1038/s41467-023-39528-9)
Supplement: Supplementary file 14 — Supplementary Dataset S10 [file 41467_2023_39528_MOESM14_ESM.xlsx]

## Sheet: A_all_15_cell_lines
Spearman's and Pearson's corre;lation for the viability values of each drug combination across all 15 cell lines between the original and validation screens.
Library drug dose is D4 for original screen. For the validation screen, the closest anchor and library dose concentrations that correspond to the corresponding doses used in the original screens were chosen.
Drug combinations	Spearmans_rho	Spearmans_p_value	Pearson_correlation	Pearson_p_value
Oligomycin_Navitoclax	0.9	0	0.887317	1.02583e-05
Adavosertib_AZD7762	0.572727	0.0706011	0.621257	0.0413327
MLN4924_Vorinostat	0.524476	0.0838846	0.467287	0.125595
Decitabine_Olaparib	0.414286	0.126142	0.260985	0.34746
Gemcitabine_AZD7762	0.390909	0.236519	0.4278	0.189338
Phenformin_Navitoclax	0.379121	0.202388	0.411148	0.162806
Dinaciclib_Navitoclax	0.378571	0.16485	0.379466	0.163015
Adavosertib_AZD7762	0.363636	0.273173	0.343459	0.301075
Tosedostat_AZD7762	0.354545	0.286103	0.497074	0.119813
LSD1-C76_Vorinostat	0.342657	0.276231	0.298103	0.346648
GSK269962A_AZD7762	0.272727	0.418167	0.287245	0.391742
Nilotinib_Tozasertib	0.272727	0.391233	0.319625	0.311184
Bleomycin_AZD7762	0.218182	0.520949	0.418849	0.199778
Seliciclib_Navitoclax	0.217857	0.434267	0.0867307	0.758581
CPI-613_Vorinostat	0.188811	0.557828	0.315204	0.318298
Tipifarnib_Olaparib	0.132143	0.638933	-0.0484937	0.863735
Nilotinib_Trametinib	0.104895	0.749479	0.166079	0.605952
Docetaxel_Navitoclax	0.0928571	0.743454	0.104302	0.711438
Zebularine_Olaparib	0.075	0.792571	0.148884	0.596411
Alisertib_Navitoclax	0.0678571	0.812443	0.0935582	0.740159
Vincristine_Navitoclax	0.0678571	0.812443	0.290909	0.292841
CPI.613_Foretinib	0.0642857	0.822421	0.0681441	0.80932
Barasertib_Vorinostat	0.020979	0.956169	0.130255	0.686592
Imatinib_Trametinib	-0.013986	0.973694	0.104517	0.7465
AZ3146_Tozasertib	-0.027972	0.938663	0.136358	0.672613
Tipifarnib_OSI-027	-0.132867	0.683366	-0.0561609	0.862371
Metformin_Olaparib	-0.192857	0.4901	-0.221529	0.427499
Tozasertib_Navitoclax	-0.228571	0.411416	-0.151587	0.589684
Fingolimod_Navitoclax	-0.425	0.115906	-0.363528	0.182889

## Sheet: B_subset_cell_lines
Spearman's and Pearson's corre;lation for the viability values of each drug combination across a subset of cell lines between the original and validation screens.
Library drug dose is D4 for original screen. For the validation screen, the closest anchor and library dose concentrations that correspond to the corresponding doses used in the original screens were chosen.
Drug combinations	Spearmans_rho	Spearmans_p_value	Pearson_correlation	Pearson_p_value
Nilotinib_Tozasertib	1	0.00277778	0.943608	0.00468048
MLN4924_Vorinostat	0.942857	0.0166667	0.842346	0.0353231
Oligomycin_Navitoclax	0.785714	0.0480159	0.823294	0.0228657
Decitabine_Olaparib	0.571429	0.2	0.288402	0.530499
Adavosertib_AZD7762	0.571429	0.2	0.699372	0.0803052
Nilotinib_Trametinib	0.485714	0.355556	0.730117	0.0994269
AZ3146_Tozasertib	0.485714	0.355556	0.753333	0.0837624
Imatinib_Trametinib	0.428571	0.419444	0.53053	0.278867
Dinaciclib_Navitoclax	0.428571	0.353571	0.503586	0.24923
Vincristine_Navitoclax	0.428571	0.353571	0.747578	0.0533785
Bleomycin_AZD7762	0.428571	0.353571	0.653083	0.111722
Tipifarnib_Olaparib	0.392857	0.395635	-0.0851102	0.856035
LSD1-C76_Vorinostat	0.371429	0.497222	0.275683	0.596952
Adavosertib_AZD7762	0.357143	0.444444	0.389596	0.387632
Gemcitabine_AZD7762	0.357143	0.444444	0.460385	0.298551
Zebularine_Olaparib	0.321429	0.497619	0.230189	0.61949
Tipifarnib_OSI.027	0.257143	0.658333	0.266779	0.609325
Tosedostat_AZD7762	0.214286	0.661508	0.397866	0.376728
GSK269962A_AZD7762	0.142857	0.78254	0.225988	0.626073
Seliciclib_Navitoclax	0.107143	0.839683	-0.0363571	0.938319
CPI-613_Vorinostat	0.0857143	0.919444	0.677941	0.138881
Phenformin_Navitoclax	0.0857143	0.919444	-0.015516	0.976728
Tozasertib_Navitoclax	0.0714286	0.906349	0.00382507	0.993506
Docetaxel_Navitoclax	0.0357143	0.963492	0.0322263	0.945319
Barasertib_Vorinostat	0.0285714	1	0.325529	0.528955
CPI-613_Foretinib	-0.0714286	0.906349	-0.00359781	0.993892
Alisertib_Navitoclax	-0.107143	0.839683	-0.16382	0.725608
Metformin_Olaparib	-0.392857	0.395635	-0.349267	0.442559
Fingolimod_Navitoclax	-0.571429	0.2	-0.80034	0.030625
