# Supplementary material for: A landscape of response to drug combinations in non-small cell lung cancer
Source: Nat Commun. 2023 Jun 28;14:3830. doi: 10.1038/s41467-023-39528-9 (PMC10307832; doi:10.1038/s41467-023-39528-9)
Supplement: Supplementary file 15 — Supplementary Dataset S11 [file 41467_2023_39528_MOESM15_ESM.xlsx]

## Sheet: A_effectivness
Drugs which are more effective (less viability) in 15 NSCLC cancer cell lines in comparison to the 2 normal non-cancerous cell lines. The drug combinations marked in red were found to be more effective in cancer cell lines compared to normal cell lines in statistically significant manner (one-sided Wilcoxon rank-sum test, FDR < 0.1).
Dinaciclib + Navitoclax
Adavosertib + AZD7762
PD-166285 + AZD7762
GSK269962A + AZD7762
Bleomycin + AZD7762
Gemcitabine + AZD7762
Tipifarnib + OSI-027
Nilotinib + Trametinib
Imatinib + Trametinib

## Sheet: B_synergy
Drugs more synergistic in 15 NSCLC cancer cell lines in comparison to the 2 normal non-cancerous cell lines. The drug combinations marked in red were found to be more synergistic in cancer cell lines compared to normal cell lines in statistically significant manner (one-sided Wilcoxon rank-sum test, FDR < 0.1).
LSD1-C76 + Vorinostat
Tozasertib + Navitoclax
Seliciclib + Navitoclax
Phenformin + Navitoclax
Zebularine + Olaparib
Metformin + Olaparib
Adavosertib + AZD7762
Nilotinib + Trametinib
Imatinib + Trametinib
CPI-613 + Foretinib
Nilotinib + Tozasertib
