# Supplementary material for: A landscape of response to drug combinations in non-small cell lung cancer
Source: Nat Commun. 2023 Jun 28;14:3830. doi: 10.1038/s41467-023-39528-9 (PMC10307832; doi:10.1038/s41467-023-39528-9)
Supplement: Supplementary file 16 — Supplementary Dataset S12 [file 41467_2023_39528_MOESM16_ESM.zip]

Archive with 7 entries (6 files):
- raw_data_for_NSCLC_paper/
- raw_data_for_NSCLC_paper/Supp_Table_S2_processed_drugresponse.xlsx
- raw_data_for_NSCLC_paper/for_paper_ComboRawData_20140708-20160211_zone3_zone2.txt
- raw_data_for_NSCLC_paper/for_paper_COMBO_Library.csv
- raw_data_for_NSCLC_paper/for_paper_Combo_NSCLC_ReadMe_OriginalScreen.rtf
- raw_data_for_NSCLC_paper/ComboD1D6RawData_20140708-20160211.txt
- raw_data_for_NSCLC_paper/Supp_Table_S1_Drug_CellLine_Details.xlsx
