# Supplementary material for: A landscape of response to drug combinations in non-small cell lung cancer
Source: Nat Commun. 2023 Jun 28;14:3830. doi: 10.1038/s41467-023-39528-9 (PMC10307832; doi:10.1038/s41467-023-39528-9)
Supplement: Supplementary file 16 — Supplementary Dataset S12 [file 41467_2023_39528_MOESM16_ESM.zip › raw_data_for_NSCLC_paper/for_paper_COMBO_Library.csv]

LibraryID	WellID	CompoundNo	CompoundConc	Dose	Zone
L1	AA03	250	8	D5	2
L1	AA04	36	1	D5	2
L1	AA45	95	8	D5	2
L1	AA46	442	4	D5	2
L1	AB03	146	0.08	D1	2
L1	AB04	567	0.001581139	D2	2
L1	AB45	584	0.063245553	D2	2
L1	AB46	208	0.1	D5	2
L1	AC03	304	0.632455532	D4	2
L1	AC04	207	0.005	D1	2
L1	AC05	486	0.005	D1	2
L1	AC06	337	0.08	D1	2
L1	AC07	106	0.08	D1	2
L1	AC08	219	0.316227766	D4	2
L1	AC09	395	0.632455532	D2	2
L1	AC10	91	0.8	D3	2
L1	AC11	560	8	D5	2
L1	AC12	537	0.05	D1	2
L1	AC13	139	0.632455532	D2	2
L1	AC14	324	0.3	D5	2
L1	AC15	292	1	D5	2
L1	AC16	421	0.08	D1	2
L1	AC17	0	0	CRL	2
L1	AC18	394	5	D3	2
L1	AC19	395	2	D3	2
L1	AC20	496	0.5	D5	2
L1	AC21	324	0.003	D1	2
L1	AC22	191	1	D1	2
L1	AC23	151	0.252982213	D2	2
L1	AC24	146	2.529822128	D4	2
L1	AC25	304	0.02	D1	2
L1	AC26	193	0.8	D3	2
L1	AC27	0	0	CRL	2
L1	AC28	0	0	CRL	2
L1	AC29	170	1	D5	2
L1	AC30	219	1	D5	2
L1	AC31	496	0.015811388	D2	2
L1	AC32	208	0.003162278	D2	2
L1	AC33	36	0.01	D1	2
L1	AC34	495	2	D5	2
L1	AC35	139	20	D5	2
L1	AC36	130	0.632455532	D2	2
L1	AC37	560	2.529822128	D4	2
L1	AC38	106	2.529822128	D4	2
L1	AC39	106	0.8	D3	2
L1	AC40	310	0.632455532	D4	2
L1	AC41	193	2.529822128	D4	2
L1	AC42	495	0.632455532	D4	2
L1	AC43	170	0.031622777	D2	2
L1	AC44	193	0.252982213	D2	2
L1	AC45	560	0.08	D1	2
L1	AC46	35	0.063245553	D2	2
L1	AD03	533	0.1	D3	2
L1	AD04	310	2	D5	2
L1	AD05	111	0.252982213	D2	2
L1	AD06	207	0.5	D5	2
L1	AD07	537	1.58113883	D4	2
L1	AD08	217	0.005	D1	2
L1	AD09	337	8	D5	2
L1	AD10	146	0.8	D3	2
L1	AD11	496	0.005	D1	2
L1	AD12	559	1	D5	2
L1	AD13	139	0.2	D1	2
L1	AD14	489	0.1	D5	2
L1	AD15	299	0.01	D1	2
L1	AD16	2	31.6227766	D4	2
L1	AD17	191	31.6227766	D4	2
L1	AD18	193	0.08	D1	2
L1	AD19	208	0.031622777	D4	2
L1	AD20	0	0	CRL	2
L1	AD21	91	0.08	D1	2
L1	AD22	207	0.158113883	D4	2
L1	AD23	91	0.252982213	D2	2
L1	AD24	570	3.16227766	D2	2
L1	AD25	36	0.316227766	D4	2
L1	AD26	205	0.8	D3	2
L1	AD27	35	2	D5	2
L1	AD28	559	0.1	D3	2
L1	AD29	436	0.4	D1	2
L1	AD30	394	1.58113883	D2	2
L1	AD31	111	0.8	D3	2
L1	AD32	576	1	D3	2
L1	AD33	560	0.8	D3	2
L1	AD34	0	0	CRL	2
L1	AD35	23	0.8	D3	2
L1	AD36	0	0	CRL	2
L1	AD37	584	0.02	D4	2
L1	AD38	95	0.08	D1	2
L1	AD39	436	12.64911064	D4	2
L1	AD40	219	0.01	D1	2
L1	AD41	292	0.031622777	D2	2
L1	AD42	299	1	D5	2
L1	AD43	533	1	D5	2
L1	AD44	395	20	D5	2
L1	AD45	191	10	D3	2
L1	AD46	442	0.4	D3	2
L1	C03	21	8	D5	2
L1	C04	544	0.252982213	D2	2
L1	C05	23	0.08	D1	2
L1	C06	560	0.252982213	D2	2
L1	C07	489	0.001	D1	2
L1	C08	219	0.031622777	D2	2
L1	C09	337	2.529822128	D4	2
L1	C10	205	2.529822128	D4	2
L1	C11	576	0.1	D1	2
L1	C12	286	0.08	D1	2
L1	C13	292	0.1	D3	2
L1	C14	395	6.32455532	D4	2
L1	C15	544	0.8	D3	2
L1	C16	174	2.529822128	D4	2
L1	C17	533	0.316227766	D4	2
L1	C18	486	0.015811388	D2	2
L1	C19	332	0.08	D1	2
L1	C20	304	0.063245553	D2	2
L1	C21	174	0.252982213	D2	2
L1	C22	310	0.063245553	D2	2
L1	C23	486	0.5	D5	2
L1	C24	495	0.2	D3	2
L1	C25	576	3.16227766	D4	2
L1	C26	567	0.005	D3	2
L1	C27	91	8	D5	2
L1	C28	332	0.252982213	D2	2
L1	C29	2	3.16227766	D2	2
L1	C30	332	0.8	D3	2
L1	C31	106	8	D5	2
L1	C32	207	0.015811388	D2	2
L1	C33	310	0.2	D3	2
L1	C34	21	0.8	D3	2
L1	C35	522	0.316227766	D4	2
L1	C36	486	0.158113883	D4	2
L1	C37	170	0.316227766	D4	2
L1	C38	250	0.08	D1	2
L1	C39	139	6.32455532	D4	2
L1	C40	570	31.6227766	D4	2
L1	C41	0	0	CRL	2
L1	C42	106	0.252982213	D2	2
L1	C43	544	2.529822128	D4	2
L1	C44	496	0.05	D3	2
L1	C45	286	0.8	D3	2
L1	C46	35	0.02	D1	2
L1	D03	146	8	D5	2
L1	D04	489	0.031622777	D4	2
L1	D05	299	0.031622777	D2	2
L1	D06	337	0.8	D3	2
L1	D07	394	15.8113883	D4	2
L1	D08	567	0.0005	D1	2
L1	D09	34	0.632455532	D4	2
L1	D10	567	0.05	D5	2
L1	D11	111	2.529822128	D4	2
L1	D12	576	10	D5	2
L1	D13	151	0.8	D3	2
L1	D14	292	0.01	D1	2
L1	D15	95	0.252982213	D2	2
L1	D16	495	0.063245553	D2	2
L1	D17	324	0.009486833	D2	2
L1	D18	191	3.16227766	D2	2
L1	D19	584	2	D5	2
L1	D20	567	0.015811388	D4	2
L1	D21	299	0.316227766	D4	2
L1	D22	36	0.031622777	D2	2
L1	D23	35	0.632455532	D4	2
L1	D24	108	0.04	D1	2
L1	D25	108	4	D5	2
L1	D26	108	1.264911064	D4	2
L1	D27	2	10	D3	2
L1	D28	0	0	CRL	2
L1	D29	207	0.05	D3	2
L1	D30	217	0.5	D5	2
L1	D31	299	0.1	D3	2
L1	D32	23	8	D5	2
L1	D33	522	0.1	D3	2
L1	D34	436	1.264911064	D2	2
L1	D35	421	2.529822128	D4	2
L1	D36	34	2	D5	2
L1	D37	0	0	CRL	2
L1	D38	250	0.252982213	D2	2
L1	D39	217	0.05	D3	2
L1	D40	95	0.8	D3	2
L1	D41	304	0.2	D3	2
L1	D42	2	1	D1	2
L1	D43	111	8	D5	2
L1	D44	205	8	D5	2
L1	D45	522	0.031622777	D2	2
L1	D46	174	0.8	D3	2
L1	E03	21	0.08	D1	2
L1	E04	286	2.529822128	D4	2
L1	E45	337	0.252982213	D2	2
L1	E46	436	40	D5	2
L1	F03	170	0.1	D3	2
L1	F04	0	0	CRL	2
L1	F45	442	0.126491106	D2	2
L1	F46	35	0.2	D3	2
L1	G03	34	0.063245553	D2	2
L1	G04	250	2.529822128	D4	2
L1	G45	151	2.529822128	D4	2
L1	G46	21	2.529822128	D4	2
L1	H03	324	0.09486833	D4	2
L1	H04	219	0.1	D3	2
L1	H45	130	6.32455532	D4	2
L1	H46	36	0.1	D3	2
L1	I03	139	2	D3	2
L1	I04	442	0.04	D1	2
L1	I45	174	8	D5	2
L1	I46	217	0.015811388	D2	2
L1	J03	395	0.2	D1	2
L1	J04	332	8	D5	2
L1	J45	533	0.031622777	D2	2
L1	J46	421	8	D5	2
L1	K03	23	0.252982213	D2	2
L1	K04	421	0.8	D3	2
L1	K45	193	8	D5	2
L1	K46	91	2.529822128	D4	2
L1	L03	570	100	D5	2
L1	L04	292	0.316227766	D4	2
L1	L45	286	0.252982213	D2	2
L1	L46	23	2.529822128	D4	2
L1	M03	576	0.316227766	D2	2
L1	M04	522	0.01	D1	2
L1	M45	208	0.001	D1	2
L1	M46	544	0.08	D1	2
L1	N03	489	0.01	D3	2
L1	N04	111	0.08	D1	2
L1	N45	34	0.02	D1	2
L1	N46	151	8	D5	2
L1	O03	533	0.01	D1	2
L1	O04	130	20	D5	2
L1	O45	108	0.4	D3	2
L1	O46	205	0.08	D1	2
L1	P03	489	0.003162278	D2	2
L1	P04	537	5	D5	2
L1	P45	310	0.02	D1	2
L1	P46	584	0.632455532	D3	2
L1	Q03	174	0.08	D1	2
L1	Q04	436	4	D3	2
L1	Q45	324	0.03	D3	2
L1	Q46	130	0.2	D1	2
L1	R03	544	8	D5	2
L1	R04	559	0.316227766	D4	2
L1	R45	570	1	D1	2
L1	R46	486	0.05	D3	2
L1	S03	584	0.2	D1	2
L1	S04	2	100	D5	2
L1	S45	394	50	D5	2
L1	S46	421	0.252982213	D2	2
L1	T03	559	0.01	D1	2
L1	T04	442	1.264911064	D4	2
L1	T45	537	0.158113883	D2	2
L1	T46	208	0.01	D3	2
L1	U03	217	0.158113883	D4	2
L1	U04	0	0	CRL	2
L1	U45	151	0.08	D1	2
L1	U46	34	0.2	D3	2
L1	V03	205	0.252982213	D2	2
L1	V04	108	0.126491106	D2	2
L1	V45	170	0.01	D1	2
L1	V46	191	100	D5	2
L1	W03	496	0.158113883	D4	2
L1	W04	394	0.5	D1	2
L1	W45	570	10	D3	2
L1	W46	0	0	CRL	2
L1	X03	130	2	D3	2
L1	X04	250	0.8	D3	2
L1	X45	332	2.529822128	D4	2
L1	X46	522	1	D5	2
L1	Y03	559	0.031622777	D2	2
L1	Y04	495	0.02	D1	2
L1	Y45	304	2	D5	2
L1	Y46	146	0.252982213	D2	2
L1	Z03	95	2.529822128	D4	2
L1	Z04	286	8	D5	2
L1	Z45	537	0.5	D3	2
L1	Z46	21	0.252982213	D2	2
L1	AA05	568	0.007905694	D2	3
L1	AA06	133	0.003162278	D2	3
L1	AA07	37	0.316227766	D4	3
L1	AA08	431	0.5	D5	3
L1	AA09	418	0.01	D1	3
L1	AA10	547	2.529822128	D4	3
L1	AA11	545	0.0005	D1	3
L1	AA12	32	0.012649111	D2	3
L1	AA13	551	0.08	D1	3
L1	AA14	526	0.252982213	D2	3
L1	AA15	262	4	D5	3
L1	AA16	135	0.1	D5	3
L1	AA17	492	8	D5	3
L1	AA18	199	0.01	D1	3
L1	AA19	179	2	D5	3
L1	AA20	415	158.113883	D4	3
L1	AA21	125	0.063245553	D4	3
L1	AA22	1	0.2	D3	3
L1	AA23	185	1	D5	3
L1	AA24	554	1	D5	3
L1	AA25	526	0.08	D1	3
L1	AA26	0	0	CRL	3
L1	AA27	557	0.632455532	D2	3
L1	AA28	128	0.8	D3	3
L1	AA29	211	0.063245553	D2	3
L1	AA30	175	0.063245553	D2	3
L1	AA31	490	0.2	D3	3
L1	AA32	419	0.00128	D1	3
L1	AA33	312	0.5	D5	3
L1	AA34	268	0.2	D5	3
L1	AA35	413	3.16227766	D2	3
L1	AA36	524	0.2	D1	3
L1	AA37	364	1.264911064	D4	3
L1	AA38	14	1	D5	3
L1	AA39	29	0.08	D1	3
L1	AA40	0	0	CRL	3
L1	AA41	536	1	D5	3
L1	AA42	238	1.264911064	D4	3
L1	AA43	186	0.08	D1	3
L1	AA44	134	0.031622777	D2	3
L1	AB05	541	4	D5	3
L1	AB06	60	0.031622777	D2	3
L1	AB07	545	0.05	D5	3
L1	AB08	305	4	D5	3
L1	AB09	536	0.1	D3	3
L1	AB10	177	4	D5	3
L1	AB11	199	0.1	D3	3
L1	AB12	333	2.529822128	D4	3
L1	AB13	204	0.01	D1	3
L1	AB14	574	0.031622777	D4	3
L1	AB15	429	0.003	D1	3
L1	AB16	550	0.252982213	D2	3
L1	AB17	493	0.5	D5	3
L1	AB18	370	0.316227766	D4	3
L1	AB19	485	2	D5	3
L1	AB20	541	0.04	D1	3
L1	AB21	163	0.4	D3	3
L1	AB22	190	0.031622777	D2	3
L1	AB23	254	0.01	D3	3
L1	AB24	204	0.1	D3	3
L1	AB25	330	5	D5	3
L1	AB26	249	0.063245553	D2	3
L1	AB27	88	0.2	D3	3
L1	AB28	373	0.063245553	D2	3
L1	AB29	63	0.8	D3	3
L1	AB30	406	0.252982213	D2	3
L1	AB31	409	8	D5	3
L1	AB32	417	2.529822128	D4	3
L1	AB33	264	8	D5	3
L1	AB34	60	0.1	D3	3
L1	AB35	135	0.001	D1	3
L1	AB36	444	2.529822128	D4	3
L1	AB37	589	0.316227766	D4	3
L1	AB38	557	0.2	D1	3
L1	AB39	562	0.8	D3	3
L1	AB40	550	8	D5	3
L1	AB41	368	0.005	D1	3
L1	AB42	32	0.004	D1	3
L1	AB43	545	0.005	D3	3
L1	AB44	238	0.04	D1	3
L1	E05	224	0.063245553	D2	3
L1	E06	333	8	D5	3
L1	E07	557	2	D3	3
L1	E08	590	1	D5	3
L1	E09	98	2	D5	3
L1	E10	538	1.264911064	D4	3
L1	E11	309	0.04	D1	3
L1	E12	230	4	D5	3
L1	E13	97	2	D5	3
L1	E14	547	0.08	D1	3
L1	E15	484	10	D1	3
L1	E16	163	0.126491106	D2	3
L1	E17	535	0.252982213	D2	3
L1	E18	300	0.1	D3	3
L1	E19	305	0.04	D1	3
L1	E20	531	0.08	D1	3
L1	E21	543	4	D5	3
L1	E22	487	0.006324555	D4	3
L1	E23	232	0.1	D5	3
L1	E24	430	0.25	D5	3
L1	E25	81	1	D5	3
L1	E26	32	0.126491106	D4	3
L1	E27	141	0.005	D1	3
L1	E28	262	0.04	D1	3
L1	E29	251	0.003162278	D2	3
L1	E30	542	0.04	D1	3
L1	E31	330	0.5	D3	3
L1	E32	358	8	D5	3
L1	E33	420	0.02	D1	3
L1	E34	104	0.002	D3	3
L1	E35	309	4	D5	3
L1	E36	435	0.252982213	D2	3
L1	E37	525	4	D5	3
L1	E38	113	0.4	D3	3
L1	E39	485	0.02	D1	3
L1	E40	552	5	D3	3
L1	E41	406	2.529822128	D4	3
L1	E42	499	1.264911064	D4	3
L1	E43	55	0.040477154	D2	3
L1	E44	529	0.2	D1	3
L1	F05	530	4	D5	3
L1	F06	385	0.05	D3	3
L1	F07	300	0.01	D1	3
L1	F08	173	0.126491106	D2	3
L1	F09	447	0.252982213	D2	3
L1	F10	300	0.316227766	D4	3
L1	F11	443	5	D3	3
L1	F12	410	0.001581139	D2	3
L1	F13	1	0.063245553	D2	3
L1	F14	60	1	D5	3
L1	F15	416	2.529822128	D4	3
L1	F16	492	0.08	D1	3
L1	F17	536	0.316227766	D4	3
L1	F18	357	0.031622777	D2	3
L1	F19	398	2.529822128	D4	3
L1	F20	545	0.001581139	D2	3
L1	F21	204	1	D5	3
L1	F22	589	1	D5	3
L1	F23	38	0.063245553	D2	3
L1	F24	190	0.316227766	D4	3
L1	F25	258	2.529822128	D4	3
L1	F26	492	0.8	D3	3
L1	F27	126	0.031622777	D2	3
L1	F28	312	0.158113883	D4	3
L1	F29	553	0.08	D1	3
L1	F30	491	0.01	D1	3
L1	F31	547	0.252982213	D2	3
L1	F32	420	0.632455532	D4	3
L1	F33	63	0.08	D1	3
L1	F34	493	0.05	D3	3
L1	F35	63	0.252982213	D2	3
L1	F36	206	8	D5	3
L1	F37	309	0.4	D3	3
L1	F38	38	0.632455532	D4	3
L1	F39	270	8	D5	3
L1	F40	156	0.8	D3	3
L1	F41	179	0.2	D3	3
L1	F42	177	0.126491106	D2	3
L1	F43	74	0.252982213	D2	3
L1	F44	29	8	D5	3
L1	G05	445	0.04	D1	3
L1	G06	568	0.25	D5	3
L1	G07	491	1	D5	3
L1	G08	273	0.031622777	D2	3
L1	G09	428	0.02	D3	3
L1	G10	177	1.264911064	D4	3
L1	G11	283	0.003	D3	3
L1	G12	388	2.529822128	D4	3
L1	G13	206	0.8	D3	3
L1	G14	178	0.632455532	D4	3
L1	G15	251	0.031622777	D4	3
L1	G16	99	0.02	D1	3
L1	G17	444	8	D5	3
L1	G18	461	0.158113883	D2	3
L1	G19	538	0.4	D3	3
L1	G20	206	0.252982213	D2	3
L1	G21	429	0.009486833	D2	3
L1	G22	179	0.632455532	D4	3
L1	G23	105	0.04	D1	3
L1	G24	99	0.2	D3	3
L1	G25	543	0.126491106	D2	3
L1	G26	461	5	D5	3
L1	G27	546	8	D5	3
L1	G28	172	0.252982213	D2	3
L1	G29	548	0.007905694	D4	3
L1	G30	306	1	D5	3
L1	G31	51	0.005	D1	3
L1	G32	574	0.001	D1	3
L1	G33	565	0.01	D1	3
L1	G34	99	0.632455532	D4	3
L1	G35	273	0.1	D3	3
L1	G36	368	0.05	D3	3
L1	G37	213	0.005	D3	3
L1	G38	385	0.015811388	D2	3
L1	G39	543	0.04	D1	3
L1	G40	358	0.08	D1	3
L1	G41	60	0.316227766	D4	3
L1	G42	307	0.158113883	D4	3
L1	G43	268	0.063245553	D4	3
L1	G44	32	0.04	D3	3
L1	H05	156	8	D5	3
L1	H06	447	0.8	D3	3
L1	H07	94	8	D5	3
L1	H08	398	0.8	D3	3
L1	H09	182	1	D5	3
L1	H10	0	0	CRL	3
L1	H11	215	8	D5	3
L1	H12	562	2.529822128	D4	3
L1	H13	587	0.5	D1	3
L1	H14	154	0.08	D1	3
L1	H15	406	8	D5	3
L1	H16	77	0.02	D1	3
L1	H17	357	0.1	D3	3
L1	H18	283	0.000948683	D2	3
L1	H19	37	1	D5	3
L1	H20	357	1	D5	3
L1	H21	29	0.8	D3	3
L1	H22	523	0.158113883	D2	3
L1	H23	498	0.01	D1	3
L1	H24	147	8	D5	3
L1	H25	527	0.009486833	D2	3
L1	H26	333	0.252982213	D2	3
L1	H27	548	0.00025	D1	3
L1	H28	183	0.003	D1	3
L1	H29	104	0.0002	D1	3
L1	H30	420	0.2	D3	3
L1	H31	487	0.000632456	D2	3
L1	H32	249	0.632455532	D4	3
L1	H33	549	0.8	D3	3
L1	H34	589	0.01	D1	3
L1	H35	249	0.2	D3	3
L1	H36	81	0.031622777	D2	3
L1	H37	273	0.316227766	D4	3
L1	H38	275	0.04	D1	3
L1	H39	74	0.8	D3	3
L1	H40	30	0.08	D1	3
L1	H41	55	0.404771541	D4	3
L1	H42	417	0.8	D3	3
L1	H43	277	0.1	D3	3
L1	H44	330	0.05	D1	3
L1	I05	230	0.04	D1	3
L1	I06	417	0.08	D1	3
L1	I07	254	0.1	D5	3
L1	I08	273	0.01	D1	3
L1	I09	172	0.8	D3	3
L1	I10	232	0.003162278	D2	3
L1	I11	158	1	D5	3
L1	I12	568	0.079056942	D4	3
L1	I13	110	0.252982213	D2	3
L1	I14	558	8	D5	3
L1	I15	199	0.316227766	D4	3
L1	I16	531	2.529822128	D4	3
L1	I17	98	0.2	D3	3
L1	I18	110	8	D5	3
L1	I19	295	0.1	D3	3
L1	I20	538	0.04	D1	3
L1	I21	158	0.316227766	D4	3
L1	I22	566	2.529822128	D4	3
L1	I23	490	2	D5	3
L1	I24	74	2.529822128	D4	3
L1	I25	135	0.003162278	D2	3
L1	I26	542	0.4	D3	3
L1	I27	275	4	D5	3
L1	I28	230	1.264911064	D4	3
L1	I29	154	0.8	D3	3
L1	I30	548	0.025	D5	3
L1	I31	107	2.529822128	D4	3
L1	I32	96	8	D5	3
L1	I33	77	2	D5	3
L1	I34	407	10	D5	3
L1	I35	163	4	D5	3
L1	I36	262	1.264911064	D4	3
L1	I37	419	0.040477154	D4	3
L1	I38	75	0.316227766	D4	3
L1	I39	565	0.1	D3	3
L1	I40	425	1	D5	3
L1	I41	153	0.031622777	D2	3
L1	I42	549	0.252982213	D2	3
L1	I43	246	8	D5	3
L1	I44	420	2	D5	3
L1	J05	176	20	D5	3
L1	J06	388	0.252982213	D2	3
L1	J07	425	0.01	D1	3
L1	J08	68	8	D5	3
L1	J09	295	0.01	D1	3
L1	J10	545	0.015811388	D4	3
L1	J11	410	0.0005	D1	3
L1	J12	306	0.316227766	D4	3
L1	J13	346	0.004	D1	3
L1	J14	388	8	D5	3
L1	J15	346	0.126491106	D4	3
L1	J16	525	0.4	D3	3
L1	J17	38	2	D5	3
L1	J18	0	0	CRL	3
L1	J19	98	0.632455532	D4	3
L1	J20	128	0.08	D1	3
L1	J21	590	0.031622777	D2	3
L1	J22	525	1.264911064	D4	3
L1	J23	156	0.252982213	D2	3
L1	J24	232	0.001	D1	3
L1	J25	99	2	D5	3
L1	J26	206	0.08	D1	3
L1	J27	210	0.316227766	D4	3
L1	J28	182	0.1	D3	3
L1	J29	74	8	D5	3
L1	J30	275	0.126491106	D2	3
L1	J31	431	0.015811388	D2	3
L1	J32	194	0.2	D5	3
L1	J33	435	8	D5	3
L1	J34	167	2	D5	3
L1	J35	535	0.8	D3	3
L1	J36	309	0.126491106	D2	3
L1	J37	368	0.5	D5	3
L1	J38	63	2.529822128	D4	3
L1	J39	156	2.529822128	D4	3
L1	J40	264	0.08	D1	3
L1	J41	158	0.1	D3	3
L1	J42	425	0.316227766	D4	3
L1	J43	315	2	D3	3
L1	J44	1	0.632455532	D4	3
L1	K05	105	0.4	D3	3
L1	K06	539	0.4	D3	3
L1	K07	199	0.031622777	D2	3
L1	K08	407	1	D3	3
L1	K09	423	8	D5	3
L1	K10	194	0.002	D1	3
L1	K11	163	1.264911064	D4	3
L1	K12	589	0.031622777	D2	3
L1	K13	199	1	D5	3
L1	K14	0	0	CRL	3
L1	K15	487	0.002	D3	3
L1	K16	415	5	D1	3
L1	K17	587	5	D3	3
L1	K18	536	0.031622777	D2	3
L1	K19	498	0.031622777	D2	3
L1	K20	125	0.2	D5	3
L1	K21	153	0.1	D3	3
L1	K22	107	8	D5	3
L1	K23	29	0.252982213	D2	3
L1	K24	590	0.01	D1	3
L1	K25	532	1	D5	3
L1	K26	175	2	D5	3
L1	K27	499	0.4	D3	3
L1	K28	125	0.02	D3	3
L1	K29	179	0.063245553	D2	3
L1	K30	213	0.015811388	D4	3
L1	K31	224	0.2	D3	3
L1	K32	407	0.1	D1	3
L1	K33	156	0.08	D1	3
L1	K34	186	0.8	D3	3
L1	K35	388	0.8	D3	3
L1	K36	133	0.031622777	D4	3
L1	K37	417	8	D5	3
L1	K38	429	0.3	D5	3
L1	K39	490	0.02	D1	3
L1	K40	167	0.2	D3	3
L1	K41	178	0.02	D1	3
L1	K42	155	0.063245553	D4	3
L1	K43	446	2	D3	3
L1	K44	51	0.05	D3	3
L1	L05	364	4	D5	3
L1	L06	213	0.05	D5	3
L1	L07	493	0.005	D1	3
L1	L08	112	0.8	D3	3
L1	L09	431	0.158113883	D4	3
L1	L10	446	0.632455532	D2	3
L1	L11	215	2.529822128	D4	3
L1	L12	210	1	D5	3
L1	L13	565	0.316227766	D4	3
L1	L14	552	50	D5	3
L1	L15	529	20	D5	3
L1	L16	135	0.01	D3	3
L1	L17	358	2.529822128	D4	3
L1	L18	415	50	D3	3
L1	L19	433	0.252982213	D2	3
L1	L20	423	0.08	D1	3
L1	L21	104	0.000632456	D2	3
L1	L22	484	1000	D5	3
L1	L23	568	0.025	D3	3
L1	L24	211	2	D5	3
L1	L25	119	0.632455532	D4	3
L1	L26	444	0.8	D3	3
L1	L27	435	0.08	D1	3
L1	L28	134	0.316227766	D4	3
L1	L29	523	5	D5	3
L1	L30	307	0.015811388	D2	3
L1	L31	291	0.08	D1	3
L1	L32	279	0.252982213	D2	3
L1	L33	550	0.8	D3	3
L1	L34	258	0.8	D3	3
L1	L35	447	0.08	D1	3
L1	L36	283	0.0003	D1	3
L1	L37	370	0.031622777	D2	3
L1	L38	232	0.01	D3	3
L1	L39	251	0.001	D1	3
L1	L40	422	0.1	D5	3
L1	L41	373	0.632455532	D4	3
L1	L42	532	0.01	D1	3
L1	L43	547	0.8	D3	3
L1	L44	190	0.1	D3	3
L1	M05	126	1	D5	3
L1	M06	527	0.3	D5	3
L1	M07	425	0.1	D3	3
L1	M08	258	0.08	D1	3
L1	M09	204	0.031622777	D2	3
L1	M10	29	2.529822128	D4	3
L1	M11	341	0.4	D1	3
L1	M12	418	0.1	D3	3
L1	M13	279	0.8	D3	3
L1	M14	484	31.6227766	D2	3
L1	M15	30	8	D5	3
L1	M16	519	7.90569415	D4	3
L1	M17	291	0.8	D3	3
L1	M18	1	2	D5	3
L1	M19	422	0.01	D3	3
L1	M20	262	0.126491106	D2	3
L1	M21	279	2.529822128	D4	3
L1	M22	530	0.04	D1	3
L1	M23	190	0.01	D1	3
L1	M24	113	1.264911064	D4	3
L1	M25	406	0.08	D1	3
L1	M26	126	0.1	D3	3
L1	M27	428	0.2	D5	3
L1	M28	55	0.128	D3	3
L1	M29	210	0.031622777	D2	3
L1	M30	415	15.8113883	D2	3
L1	M31	357	0.01	D1	3
L1	M32	211	0.2	D3	3
L1	M33	154	2.529822128	D4	3
L1	M34	433	2.529822128	D4	3
L1	M35	94	2.529822128	D4	3
L1	M36	398	8	D5	3
L1	M37	554	0.01	D1	3
L1	M38	257	1	D5	3
L1	M39	532	0.316227766	D4	3
L1	M40	312	0.05	D3	3
L1	M41	266	2.529822128	D4	3
L1	M42	185	0.1	D3	3
L1	M43	179	0.02	D1	3
L1	M44	5	0.2	D3	3
L1	N05	194	0.02	D3	3
L1	N06	134	0.1	D3	3
L1	N07	423	0.8	D3	3
L1	N08	77	0.063245553	D2	3
L1	N09	529	6.32455532	D4	3
L1	N10	232	0.031622777	D4	3
L1	N11	532	0.031622777	D2	3
L1	N12	75	0.01	D1	3
L1	N13	370	0.1	D3	3
L1	N14	141	0.5	D5	3
L1	N15	14	0.316227766	D4	3
L1	N16	257	0.316227766	D4	3
L1	N17	587	15.8113883	D4	3
L1	N18	530	0.4	D3	3
L1	N19	535	2.529822128	D4	3
L1	N20	75	1	D5	3
L1	N21	300	1	D5	3
L1	N22	68	0.252982213	D2	3
L1	N23	155	0.2	D5	3
L1	N24	0	0	CRL	3
L1	N25	246	0.252982213	D2	3
L1	N26	430	0.025	D3	3
L1	N27	553	0.252982213	D2	3
L1	N28	447	8	D5	3
L1	N29	417	0.252982213	D2	3
L1	N30	528	0.126491106	D2	3
L1	N31	295	0.031622777	D2	3
L1	N32	275	1.264911064	D4	3
L1	N33	538	0.126491106	D2	3
L1	N34	419	0.0128	D3	3
L1	N35	266	0.8	D3	3
L1	N36	499	4	D5	3
L1	N37	447	2.529822128	D4	3
L1	N38	0	0	CRL	3
L1	N39	268	0.02	D3	3
L1	N40	566	0.08	D1	3
L1	N41	413	100	D5	3
L1	N42	5	0.632455532	D4	3
L1	N43	499	0.04	D1	3
L1	N44	539	0.126491106	D2	3
L1	O05	497	4	D5	3
L1	O06	190	1	D5	3
L1	O07	32	0.4	D5	3
L1	O08	173	0.04	D1	3
L1	O09	524	0.632455532	D2	3
L1	O10	230	0.126491106	D2	3
L1	O11	74	0.08	D1	3
L1	O12	182	0.316227766	D4	3
L1	O13	497	1.264911064	D4	3
L1	O14	147	2.529822128	D4	3
L1	O15	554	0.1	D3	3
L1	O16	99	0.063245553	D2	3
L1	O17	526	8	D5	3
L1	O18	104	0.006324555	D4	3
L1	O19	173	0.4	D3	3
L1	O20	431	0.005	D1	3
L1	O21	388	0.08	D1	3
L1	O22	535	8	D5	3
L1	O23	14	0.1	D3	3
L1	O24	112	0.252982213	D2	3
L1	O25	38	0.2	D3	3
L1	O26	113	4	D5	3
L1	O27	147	0.252982213	D2	3
L1	O28	341	12.64911064	D4	3
L1	O29	541	0.4	D3	3
L1	O30	528	0.4	D3	3
L1	O31	553	0.8	D3	3
L1	O32	147	0.8	D3	3
L1	O33	213	0.001581139	D2	3
L1	O34	96	2.529822128	D4	3
L1	O35	498	0.316227766	D4	3
L1	O36	422	0.003162278	D2	3
L1	O37	574	0.01	D3	3
L1	O38	527	0.09486833	D4	3
L1	O39	182	0.031622777	D2	3
L1	O40	527	0.003	D1	3
L1	O41	357	0.316227766	D4	3
L1	O42	150	2.529822128	D4	3
L1	O43	178	0.063245553	D2	3
L1	O44	554	0.316227766	D4	3
L1	P05	213	0.0005	D1	3
L1	P06	587	1.58113883	D2	3
L1	P07	128	8	D5	3
L1	P08	557	6.32455532	D4	3
L1	P09	565	0.031622777	D2	3
L1	P10	564	0.632455532	D4	3
L1	P11	445	0.4	D3	3
L1	P12	543	1.264911064	D4	3
L1	P13	279	0.08	D1	3
L1	P14	326	1	D5	3
L1	P15	558	0.252982213	D2	3
L1	P16	550	0.08	D1	3
L1	P17	257	0.1	D3	3
L1	P18	563	2	D3	3
L1	P19	268	0.002	D1	3
L1	P20	398	0.252982213	D2	3
L1	P21	270	0.08	D1	3
L1	P22	410	0.015811388	D4	3
L1	P23	524	6.32455532	D4	3
L1	P24	410	0.005	D3	3
L1	P25	435	2.529822128	D4	3
L1	P26	530	1.264911064	D4	3
L1	P27	542	0.126491106	D2	3
L1	P28	277	0.316227766	D4	3
L1	P29	564	0.2	D3	3
L1	P30	257	0.01	D1	3
L1	P31	215	0.8	D3	3
L1	P32	305	0.126491106	D2	3
L1	P33	484	316.227766	D4	3
L1	P34	549	8	D5	3
L1	P35	133	0.01	D3	3
L1	P36	532	0.1	D3	3
L1	P37	412	0.1	D3	3
L1	P38	119	2	D5	3
L1	P39	587	50	D5	3
L1	P40	529	0.632455532	D2	3
L1	P41	176	2	D3	3
L1	P42	315	6.32455532	D4	3
L1	P43	566	8	D5	3
L1	P44	306	0.1	D3	3
L1	Q05	277	1	D5	3
L1	Q06	309	1.264911064	D4	3
L1	Q07	268	0.006324555	D2	3
L1	Q08	551	0.252982213	D2	3
L1	Q09	341	40	D5	3
L1	Q10	55	0.0128	D1	3
L1	Q11	423	2.529822128	D4	3
L1	Q12	203	4	D5	3
L1	Q13	63	8	D5	3
L1	Q14	175	0.02	D1	3
L1	Q15	564	0.063245553	D2	3
L1	Q16	518	2	D5	3
L1	Q17	538	4	D5	3
L1	Q18	525	0.04	D1	3
L1	Q19	562	0.252982213	D2	3
L1	Q20	203	0.126491106	D2	3
L1	Q21	68	0.8	D3	3
L1	Q22	485	0.2	D3	3
L1	Q23	105	1.264911064	D4	3
L1	Q24	185	0.316227766	D4	3
L1	Q25	185	0.031622777	D2	3
L1	Q26	497	0.04	D1	3
L1	Q27	75	0.031622777	D2	3
L1	Q28	176	6.32455532	D4	3
L1	Q29	184	0.4	D3	3
L1	Q30	119	0.063245553	D2	3
L1	Q31	88	2	D5	3
L1	Q32	428	0.002	D1	3
L1	Q33	176	0.632455532	D2	3
L1	Q34	518	0.02	D1	3
L1	Q35	291	0.252982213	D2	3
L1	Q36	563	6.32455532	D4	3
L1	Q37	246	2.529822128	D4	3
L1	Q38	210	0.01	D1	3
L1	Q39	461	0.05	D1	3
L1	Q40	30	0.8	D3	3
L1	Q41	415	500	D5	3
L1	Q42	150	8	D5	3
L1	Q43	498	0.1	D3	3
L1	Q44	398	0.08	D1	3
L1	R05	275	0.4	D3	3
L1	R06	183	0.3	D5	3
L1	R07	98	0.02	D1	3
L1	R08	60	0.01	D1	3
L1	R09	186	0.252982213	D2	3
L1	R10	590	0.316227766	D4	3
L1	R11	94	0.08	D1	3
L1	R12	96	0.252982213	D2	3
L1	R13	364	0.126491106	D2	3
L1	R14	77	0.2	D3	3
L1	R15	150	0.252982213	D2	3
L1	R16	273	1	D5	3
L1	R17	305	0.4	D3	3
L1	R18	563	0.2	D1	3
L1	R19	38	0.02	D1	3
L1	R20	419	0.004047715	D2	3
L1	R21	107	0.08	D1	3
L1	R22	94	0.8	D3	3
L1	R23	443	1.58113883	D2	3
L1	R24	254	0.001	D1	3
L1	R25	364	0.4	D3	3
L1	R26	418	0.316227766	D4	3
L1	R27	186	8	D5	3
L1	R28	412	0.01	D1	3
L1	R29	238	0.4	D3	3
L1	R30	251	0.1	D5	3
L1	R31	485	0.632455532	D4	3
L1	R32	433	8	D5	3
L1	R33	5	0.02	D1	3
L1	R34	194	0.063245553	D4	3
L1	R35	430	0.0025	D1	3
L1	R36	312	0.015811388	D2	3
L1	R37	416	8	D5	3
L1	R38	574	0.003162278	D2	3
L1	R39	461	1.58113883	D4	3
L1	R40	566	0.252982213	D2	3
L1	R41	167	0.02	D1	3
L1	R42	253	2.529822128	D4	3
L1	R43	552	0.5	D1	3
L1	R44	135	0.031622777	D4	3
L1	S05	172	2.529822128	D4	3
L1	S06	147	0.08	D1	3
L1	S07	37	0.031622777	D2	3
L1	S08	428	0.063245553	D4	3
L1	S09	5	2	D5	3
L1	S10	277	0.031622777	D2	3
L1	S11	88	0.632455532	D4	3
L1	S12	430	0.007905694	D2	3
L1	S13	306	0.01	D1	3
L1	S14	420	0.063245553	D2	3
L1	S15	125	0.006324555	D2	3
L1	S16	94	0.252982213	D2	3
L1	S17	551	2.529822128	D4	3
L1	S18	385	0.005	D1	3
L1	S19	119	0.02	D1	3
L1	S20	546	0.252982213	D2	3
L1	S21	291	2.529822128	D4	3
L1	S22	126	0.01	D1	3
L1	S23	0	0	CRL	3
L1	S24	547	8	D5	3
L1	S25	418	0.031622777	D2	3
L1	S26	563	20	D5	3
L1	S27	266	8	D5	3
L1	S28	407	0.316227766	D2	3
L1	S29	446	6.32455532	D4	3
L1	S30	154	0.252982213	D2	3
L1	S31	542	4	D5	3
L1	S32	412	1	D5	3
L1	S33	487	0.02	D5	3
L1	S34	491	0.316227766	D4	3
L1	S35	558	0.08	D1	3
L1	S36	326	0.1	D3	3
L1	S37	416	0.252982213	D2	3
L1	S38	104	0.02	D5	3
L1	S39	527	0.03	D3	3
L1	S40	128	2.529822128	D4	3
L1	S41	519	2.5	D3	3
L1	S42	177	0.4	D3	3
L1	S43	153	1	D5	3
L1	S44	110	2.529822128	D4	3
L1	T05	333	0.8	D3	3
L1	T06	307	0.005	D1	3
L1	T07	238	0.126491106	D2	3
L1	T08	519	0.25	D1	3
L1	T09	562	8	D5	3
L1	T10	5	0.063245553	D2	3
L1	T11	97	0.2	D3	3
L1	T12	110	0.8	D3	3
L1	T13	126	0.316227766	D4	3
L1	T14	306	0.031622777	D2	3
L1	T15	163	0.04	D1	3
L1	T16	564	2	D5	3
L1	T17	183	0.009486833	D2	3
L1	T18	68	2.529822128	D4	3
L1	T19	444	0.252982213	D2	3
L1	T20	277	0.01	D1	3
L1	T21	541	1.264911064	D4	3
L1	T22	364	0.04	D1	3
L1	T23	264	0.252982213	D2	3
L1	T24	182	0.01	D1	3
L1	T25	88	0.063245553	D2	3
L1	T26	524	2	D3	3
L1	T27	409	0.08	D1	3
L1	T28	461	0.5	D3	3
L1	T29	539	1.264911064	D4	3
L1	T30	416	0.8	D3	3
L1	T31	373	2	D5	3
L1	T32	443	15.8113883	D4	3
L1	T33	425	0.031622777	D2	3
L1	T34	553	2.529822128	D4	3
L1	T35	51	0.158113883	D4	3
L1	T36	429	0.03	D3	3
L1	T37	433	0.8	D3	3
L1	T38	258	8	D5	3
L1	T39	270	2.529822128	D4	3
L1	T40	568	0.0025	D1	3
L1	T41	203	0.04	D1	3
L1	T42	184	0.04	D1	3
L1	T43	249	0.02	D1	3
L1	T44	184	1.264911064	D4	3
L1	U05	107	0.8	D3	3
L1	U06	215	0.252982213	D2	3
L1	U07	368	0.158113883	D4	3
L1	U08	210	0.1	D3	3
L1	U09	330	0.158113883	D2	3
L1	U10	158	0.01	D1	3
L1	U11	153	0.01	D1	3
L1	U12	385	0.158113883	D4	3
L1	U13	346	0.012649111	D2	3
L1	U14	266	0.252982213	D2	3
L1	U15	358	0.8	D3	3
L1	U16	499	0.126491106	D2	3
L1	U17	543	0.4	D3	3
L1	U18	429	0.09486833	D4	3
L1	U19	530	0.126491106	D2	3
L1	U20	487	0.0002	D1	3
L1	U21	204	0.316227766	D4	3
L1	U22	525	0.126491106	D2	3
L1	U23	443	0.5	D1	3
L1	U24	254	0.003162278	D2	3
L1	U25	224	0.02	D1	3
L1	U26	51	0.015811388	D2	3
L1	U27	548	0.0025	D3	3
L1	U28	326	0.316227766	D4	3
L1	U29	155	0.02	D3	3
L1	U30	30	0.252982213	D2	3
L1	U31	446	0.2	D1	3
L1	U32	551	0.8	D3	3
L1	U33	589	0.1	D3	3
L1	U34	524	20	D5	3
L1	U35	305	1.264911064	D4	3
L1	U36	307	0.05	D3	3
L1	U37	270	0.8	D3	3
L1	U38	315	20	D5	3
L1	U39	519	0.790569415	D2	3
L1	U40	590	0.1	D3	3
L1	U41	68	0.08	D1	3
L1	U42	430	0.079056942	D4	3
L1	U43	257	0.031622777	D2	3
L1	U44	300	0.031622777	D2	3
L1	V05	176	0.2	D1	3
L1	V06	492	2.529822128	D4	3
L1	V07	557	20	D5	3
L1	V08	96	0.08	D1	3
L1	V09	134	1	D5	3
L1	V10	183	0.03	D3	3
L1	V11	346	0.04	D3	3
L1	V12	295	0.316227766	D4	3
L1	V13	133	0.1	D5	3
L1	V14	254	0.031622777	D4	3
L1	V15	433	0.08	D1	3
L1	V16	178	2	D5	3
L1	V17	55	1.28	D5	3
L1	V18	539	4	D5	3
L1	V19	177	0.04	D1	3
L1	V20	185	0.01	D1	3
L1	V21	96	0.8	D3	3
L1	V22	203	0.4	D3	3
L1	V23	30	2.529822128	D4	3
L1	V24	315	0.632455532	D2	3
L1	V25	211	0.632455532	D4	3
L1	V26	112	2.529822128	D4	3
L1	V27	493	0.158113883	D4	3
L1	V28	445	4	D5	3
L1	V29	155	0.002	D1	3
L1	V30	549	2.529822128	D4	3
L1	V31	385	0.5	D5	3
L1	V32	110	0.08	D1	3
L1	V33	224	0.632455532	D4	3
L1	V34	113	0.04	D1	3
L1	V35	253	0.252982213	D2	3
L1	V36	295	1	D5	3
L1	V37	184	0.126491106	D2	3
L1	V38	443	50	D5	3
L1	V39	150	0.08	D1	3
L1	V40	183	0.09486833	D4	3
L1	V41	341	4	D3	3
L1	V42	141	0.158113883	D4	3
L1	V43	407	3.16227766	D4	3
L1	V44	112	0.08	D1	3
L1	W05	150	0.8	D3	3
L1	W06	107	0.252982213	D2	3
L1	W07	326	0.031622777	D2	3
L1	W08	173	1.264911064	D4	3
L1	W09	283	0.009486833	D4	3
L1	W10	175	0.632455532	D4	3
L1	W11	81	0.316227766	D4	3
L1	W12	493	0.015811388	D2	3
L1	W13	153	0.316227766	D4	3
L1	W14	105	0.126491106	D2	3
L1	W15	172	0.08	D1	3
L1	W16	155	0.006324555	D2	3
L1	W17	406	0.8	D3	3
L1	W18	412	0.031622777	D2	3
L1	W19	523	1.58113883	D4	3
L1	W20	173	4	D5	3
L1	W21	445	1.264911064	D4	3
L1	W22	75	0.1	D3	3
L1	W23	518	0.2	D3	3
L1	W24	519	25	D5	3
L1	W25	291	8	D5	3
L1	W26	97	0.632455532	D4	3
L1	W27	178	0.2	D3	3
L1	W28	211	0.02	D1	3
L1	W29	491	0.1	D3	3
L1	W30	491	0.031622777	D2	3
L1	W31	373	0.2	D3	3
L1	W32	422	0.001	D1	3
L1	W33	0	0	CRL	3
L1	W34	413	31.6227766	D4	3
L1	W35	563	0.632455532	D2	3
L1	W36	373	0.02	D1	3
L1	W37	518	0.632455532	D4	3
L1	W38	105	4	D5	3
L1	W39	549	0.08	D1	3
L1	W40	1	0.02	D1	3
L1	W41	418	1	D5	3
L1	W42	497	0.4	D3	3
L1	W43	370	1	D5	3
L1	W44	358	0.252982213	D2	3
L1	X05	370	0.01	D1	3
L1	X06	14	0.031622777	D2	3
L1	X07	258	0.252982213	D2	3
L1	X08	490	0.063245553	D2	3
L1	X09	546	0.8	D3	3
L1	X10	154	8	D5	3
L1	X11	368	0.015811388	D2	3
L1	X12	539	0.04	D1	3
L1	X13	528	4	D5	3
L1	X14	249	2	D5	3
L1	X15	326	0.01	D1	3
L1	X16	423	0.252982213	D2	3
L1	X17	566	0.8	D3	3
L1	X18	77	0.632455532	D4	3
L1	X19	0	0	CRL	3
L1	X20	553	8	D5	3
L1	X21	531	0.8	D3	3
L1	X22	167	0.063245553	D2	3
L1	X23	37	0.1	D3	3
L1	X24	253	0.08	D1	3
L1	X25	410	0.05	D5	3
L1	X26	550	2.529822128	D4	3
L1	X27	167	0.632455532	D4	3
L1	X28	431	0.05	D3	3
L1	X29	141	0.015811388	D2	3
L1	X30	341	1.264911064	D2	3
L1	X31	535	0.08	D1	3
L1	X32	546	2.529822128	D4	3
L1	X33	253	8	D5	3
L1	X34	194	0.006324555	D2	3
L1	X35	412	0.316227766	D4	3
L1	X36	253	0.8	D3	3
L1	X37	446	20	D5	3
L1	X38	541	0.126491106	D2	3
L1	X39	119	0.2	D3	3
L1	X40	422	0.031622777	D4	3
L1	X41	98	0.063245553	D2	3
L1	X42	125	0.002	D1	3
L1	X43	558	0.8	D3	3
L1	X44	172	8	D5	3
L1	Y05	413	10	D3	3
L1	Y06	497	0.126491106	D2	3
L1	Y07	113	0.126491106	D2	3
L1	Y08	186	2.529822128	D4	3
L1	Y09	246	0.08	D1	3
L1	Y10	409	0.8	D3	3
L1	Y11	97	0.063245553	D2	3
L1	Y12	37	0.01	D1	3
L1	Y13	551	8	D5	3
L1	Y14	203	1.264911064	D4	3
L1	Y15	312	0.005	D1	3
L1	Y16	435	0.8	D3	3
L1	Y17	51	0.5	D5	3
L1	Y18	416	0.08	D1	3
L1	Y19	238	4	D5	3
L1	Y20	134	0.01	D1	3
L1	Y21	531	8	D5	3
L1	Y22	546	0.08	D1	3
L1	Y23	88	0.02	D1	3
L1	Y24	215	0.08	D1	3
L1	Y25	523	0.5	D3	3
L1	Y26	558	2.529822128	D4	3
L1	Y27	492	0.252982213	D2	3
L1	Y28	246	0.8	D3	3
L1	Y29	175	0.2	D3	3
L1	Y30	206	2.529822128	D4	3
L1	Y31	307	0.5	D5	3
L1	Y32	444	0.08	D1	3
L1	Y33	574	0.1	D5	3
L1	Y34	413	1	D1	3
L1	Y35	133	0.001	D1	3
L1	Y36	409	0.252982213	D2	3
L1	Y37	224	2	D5	3
L1	Y38	548	0.000790569	D2	3
L1	Y39	264	2.529822128	D4	3
L1	Y40	141	0.05	D3	3
L1	Y41	128	0.252982213	D2	3
L1	Y42	562	0.08	D1	3
L1	Y43	523	0.05	D1	3
L1	Y44	14	0.01	D1	3
L1	Z05	158	0.031622777	D2	3
L1	Z06	81	0.1	D3	3
L1	Z07	528	0.04	D1	3
L1	Z08	330	1.58113883	D4	3
L1	Z09	536	0.01	D1	3
L1	Z10	498	1	D5	3
L1	Z11	315	0.2	D1	3
L1	Z12	251	0.01	D3	3
L1	Z13	526	2.529822128	D4	3
L1	Z14	526	0.8	D3	3
L1	Z15	264	0.8	D3	3
L1	Z16	542	1.264911064	D4	3
L1	Z17	529	2	D3	3
L1	Z18	528	1.264911064	D4	3
L1	Z19	564	0.02	D1	3
L1	Z20	552	15.8113883	D4	3
L1	Z21	333	0.08	D1	3
L1	Z22	552	1.58113883	D2	3
L1	Z23	518	0.063245553	D2	3
L1	Z24	531	0.252982213	D2	3
L1	Z25	279	8	D5	3
L1	Z26	283	0.03	D5	3
L1	Z27	346	0.4	D5	3
L1	Z28	485	0.063245553	D2	3
L1	Z29	81	0.01	D1	3
L1	Z30	490	0.632455532	D4	3
L1	Z31	445	0.126491106	D2	3
L1	Z32	112	8	D5	3
L1	Z33	428	0.006324555	D2	3
L1	Z34	409	2.529822128	D4	3
L1	Z35	419	0.128	D5	3
L1	Z36	262	0.4	D3	3
L1	Z37	230	0.4	D3	3
L1	Z38	184	4	D5	3
L1	Z39	270	0.252982213	D2	3
L1	Z40	484	100	D3	3
L1	Z41	554	0.031622777	D2	3
L1	Z42	565	1	D5	3
L1	Z43	97	0.02	D1	3
L1	Z44	266	0.08	D1	3
