# Supplementary material for: A landscape of response to drug combinations in non-small cell lung cancer
Source: Nat Commun. 2023 Jun 28;14:3830. doi: 10.1038/s41467-023-39528-9 (PMC10307832; doi:10.1038/s41467-023-39528-9)
Supplement: Supplementary file 16 — Supplementary Dataset S12 [file 41467_2023_39528_MOESM16_ESM.zip › raw_data_for_NSCLC_paper/ComboD1D6RawData_20140708-20160211.txt]

Barcode	Replicate	Day	SeedDate	CellID	CellsPerWell	PlatedDensity	CellCount
D1_01_677_20140708	01	D1	2014-07-08	677	75	18750	128
D1_01_677_20140708	01	D1	2014-07-08	677	75	18750	128
D1_01_677_20140708	01	D1	2014-07-08	677	75	18750	151
D1_01_677_20140708	01	D1	2014-07-08	677	75	18750	108
D1_01_677_20140708	01	D1	2014-07-08	677	75	18750	126
D1_01_677_20140708	01	D1	2014-07-08	677	75	18750	120
D1_01_677_20140708	01	D1	2014-07-08	677	75	18750	106
D1_01_677_20140708	01	D1	2014-07-08	677	75	18750	119
D1_01_677_20140708	01	D1	2014-07-08	677	75	18750	102
D1_01_677_20140708	01	D1	2014-07-08	677	75	18750	112
D1_01_677_20140708	01	D1	2014-07-08	677	75	18750	122
D1_01_677_20140708	01	D1	2014-07-08	677	75	18750	119
D1_01_677_20140708	01	D1	2014-07-08	677	75	18750	123
D1_01_677_20140708	01	D1	2014-07-08	677	75	18750	112
D1_01_677_20140708	01	D1	2014-07-08	677	75	18750	111
D1_01_677_20140708	01	D1	2014-07-08	677	75	18750	97
D1_01_677_20140708	01	D1	2014-07-08	677	75	18750	124
D1_01_677_20140708	01	D1	2014-07-08	677	75	18750	88
D1_01_677_20140708	01	D1	2014-07-08	677	75	18750	130
D1_01_677_20140708	01	D1	2014-07-08	677	75	18750	173
D1_01_677_20140708	01	D1	2014-07-08	677	75	18750	131
D1_01_677_20140708	01	D1	2014-07-08	677	75	18750	153
D1_01_677_20140708	01	D1	2014-07-08	677	75	18750	126
D1_01_677_20140708	01	D1	2014-07-08	677	75	18750	114
D1_01_677_20140708	01	D1	2014-07-08	677	75	18750	155
D1_01_677_20140708	01	D1	2014-07-08	677	75	18750	134
D1_01_677_20140708	01	D1	2014-07-08	677	75	18750	136
D1_01_677_20140708	01	D1	2014-07-08	677	75	18750	137
D1_01_677_20140708	01	D1	2014-07-08	677	75	18750	112
D1_01_677_20140708	01	D1	2014-07-08	677	75	18750	105
D1_01_677_20140708	01	D1	2014-07-08	677	75	18750	127
D1_01_677_20140708	01	D1	2014-07-08	677	75	18750	103
D1_01_677_20140708	01	D1	2014-07-08	677	75	18750	103
D1_01_677_20140708	01	D1	2014-07-08	677	75	18750	152
D1_01_677_20140708	01	D1	2014-07-08	677	75	18750	128
D1_01_677_20140708	01	D1	2014-07-08	677	75	18750	108
D1_01_677_20140708	01	D1	2014-07-08	677	75	18750	139
D1_01_677_20140708	01	D1	2014-07-08	677	75	18750	127
D1_01_677_20140708	01	D1	2014-07-08	677	75	18750	139
D1_01_677_20140708	01	D1	2014-07-08	677	75	18750	133
D1_01_677_20140708	01	D1	2014-07-08	677	75	18750	112
D1_01_677_20140708	01	D1	2014-07-08	677	75	18750	129
D1_01_677_20140708	01	D1	2014-07-08	677	75	18750	110
D1_01_677_20140708	01	D1	2014-07-08	677	75	18750	109
D1_01_677_20140708	01	D1	2014-07-08	677	75	18750	113
D1_01_677_20140708	01	D1	2014-07-08	677	75	18750	143
D1_01_677_20140708	01	D1	2014-07-08	677	75	18750	99
D1_01_677_20140708	01	D1	2014-07-08	677	75	18750	127
D1_01_677_20140708	01	D1	2014-07-08	677	75	18750	100
D1_01_677_20140708	01	D1	2014-07-08	677	75	18750	115
D1_01_677_20140708	01	D1	2014-07-08	677	75	18750	110
D1_01_677_20140708	01	D1	2014-07-08	677	75	18750	124
D1_01_677_20140708	01	D1	2014-07-08	677	75	18750	103
D1_01_677_20140708	01	D1	2014-07-08	677	75	18750	120
D1_01_677_20140708	01	D1	2014-07-08	677	75	18750	124
D1_01_677_20140708	01	D1	2014-07-08	677	75	18750	147
D1_01_677_20140708	01	D1	2014-07-08	677	75	18750	117
D1_01_677_20140708	01	D1	2014-07-08	677	75	18750	116
D1_01_677_20140708	01	D1	2014-07-08	677	75	18750	125
D1_01_677_20140708	01	D1	2014-07-08	677	75	18750	124
D1_01_677_20140708	01	D1	2014-07-08	677	75	18750	142
D1_01_677_20140708	01	D1	2014-07-08	677	75	18750	104
D1_01_677_20140708	01	D1	2014-07-08	677	75	18750	112
D1_01_677_20140708	01	D1	2014-07-08	677	75	18750	169
D1_01_677_20140708	01	D1	2014-07-08	677	75	18750	106
D1_01_677_20140708	01	D1	2014-07-08	677	75	18750	101
D1_01_677_20140708	01	D1	2014-07-08	677	75	18750	142
D1_01_677_20140708	01	D1	2014-07-08	677	75	18750	119
D1_01_677_20140708	01	D1	2014-07-08	677	75	18750	135
D1_01_677_20140708	01	D1	2014-07-08	677	75	18750	107
D1_01_677_20140708	01	D1	2014-07-08	677	75	18750	135
D1_01_677_20140708	01	D1	2014-07-08	677	75	18750	119
D1_01_677_20140708	01	D1	2014-07-08	677	75	18750	124
D1_01_677_20140708	01	D1	2014-07-08	677	75	18750	146
D1_01_677_20140708	01	D1	2014-07-08	677	75	18750	143
D1_01_677_20140708	01	D1	2014-07-08	677	75	18750	119
D1_01_677_20140708	01	D1	2014-07-08	677	75	18750	111
D1_01_677_20140708	01	D1	2014-07-08	677	75	18750	123
D1_01_677_20140708	01	D1	2014-07-08	677	75	18750	90
D1_01_677_20140708	01	D1	2014-07-08	677	75	18750	114
D1_01_677_20140708	01	D1	2014-07-08	677	75	18750	142
D1_01_677_20140708	01	D1	2014-07-08	677	75	18750	100
D1_01_677_20140708	01	D1	2014-07-08	677	75	18750	144
D1_01_677_20140708	01	D1	2014-07-08	677	75	18750	111
D1_01_677_20140708	01	D1	2014-07-08	677	75	18750	124
D1_01_677_20140708	01	D1	2014-07-08	677	75	18750	135
D1_01_677_20140708	01	D1	2014-07-08	677	75	18750	139
D1_01_677_20140708	01	D1	2014-07-08	677	75	18750	153
D1_01_677_20140708	01	D1	2014-07-08	677	75	18750	80
D1_01_677_20140708	01	D1	2014-07-08	677	75	18750	146
D1_01_677_20140708	01	D1	2014-07-08	677	75	18750	135
D1_01_677_20140708	01	D1	2014-07-08	677	75	18750	107
D1_01_677_20140708	01	D1	2014-07-08	677	75	18750	105
D1_01_677_20140708	01	D1	2014-07-08	677	75	18750	110
D1_01_677_20140708	01	D1	2014-07-08	677	75	18750	95
D1_01_677_20140708	01	D1	2014-07-08	677	75	18750	86
D1_01_677_20140708	01	D1	2014-07-08	677	75	18750	154
D1_01_677_20140708	01	D1	2014-07-08	677	75	18750	131
D1_01_677_20140708	01	D1	2014-07-08	677	75	18750	138
D1_01_677_20140708	01	D1	2014-07-08	677	75	18750	98
D1_01_677_20140708	01	D1	2014-07-08	677	75	18750	106
D1_01_677_20140708	01	D1	2014-07-08	677	75	18750	124
D1_01_677_20140708	01	D1	2014-07-08	677	75	18750	130
D1_01_677_20140708	01	D1	2014-07-08	677	75	18750	125
D1_01_677_20140708	01	D1	2014-07-08	677	75	18750	146
D1_01_677_20140708	01	D1	2014-07-08	677	75	18750	129
D1_01_677_20140708	01	D1	2014-07-08	677	75	18750	131
D1_01_677_20140708	01	D1	2014-07-08	677	75	18750	136
D1_01_677_20140708	01	D1	2014-07-08	677	75	18750	97
D1_01_677_20140708	01	D1	2014-07-08	677	75	18750	108
D1_01_677_20140708	01	D1	2014-07-08	677	75	18750	139
D1_01_677_20140708	01	D1	2014-07-08	677	75	18750	118
D1_01_677_20140708	01	D1	2014-07-08	677	75	18750	131
D1_01_677_20140708	01	D1	2014-07-08	677	75	18750	147
D1_01_677_20140708	01	D1	2014-07-08	677	75	18750	132
D1_01_677_20140708	01	D1	2014-07-08	677	75	18750	128
D1_01_677_20140708	01	D1	2014-07-08	677	75	18750	140
D1_01_677_20140708	01	D1	2014-07-08	677	75	18750	141
D1_01_677_20140708	01	D1	2014-07-08	677	75	18750	90
D1_01_677_20140708	01	D1	2014-07-08	677	75	18750	116
D1_01_677_20140708	01	D1	2014-07-08	677	75	18750	99
D1_01_677_20140708	01	D1	2014-07-08	677	75	18750	111
D1_01_677_20140708	01	D1	2014-07-08	677	75	18750	148
D1_01_677_20140708	01	D1	2014-07-08	677	75	18750	150
D1_01_677_20140708	01	D1	2014-07-08	677	75	18750	110
D1_01_677_20140708	01	D1	2014-07-08	677	75	18750	132
D1_01_677_20140708	01	D1	2014-07-08	677	75	18750	140
D1_01_677_20140708	01	D1	2014-07-08	677	75	18750	145
D1_01_677_20140708	01	D1	2014-07-08	677	75	18750	135
D1_01_677_20140708	01	D1	2014-07-08	677	75	18750	119
D1_01_677_20140708	01	D1	2014-07-08	677	75	18750	147
D1_01_677_20140708	01	D1	2014-07-08	677	75	18750	166
D1_01_677_20140708	01	D1	2014-07-08	677	75	18750	136
D1_01_677_20140708	01	D1	2014-07-08	677	75	18750	137
D1_01_677_20140708	01	D1	2014-07-08	677	75	18750	132
D1_01_677_20140708	01	D1	2014-07-08	677	75	18750	105
D1_01_677_20140708	01	D1	2014-07-08	677	75	18750	103
D1_01_677_20140708	01	D1	2014-07-08	677	75	18750	104
D1_01_677_20140708	01	D1	2014-07-08	677	75	18750	168
D1_01_677_20140708	01	D1	2014-07-08	677	75	18750	141
D1_01_677_20140708	01	D1	2014-07-08	677	75	18750	127
D1_01_677_20140708	01	D1	2014-07-08	677	75	18750	112
D1_01_677_20140708	01	D1	2014-07-08	677	75	18750	142
D1_01_677_20140708	01	D1	2014-07-08	677	75	18750	118
D1_01_677_20140708	01	D1	2014-07-08	677	75	18750	122
D1_01_677_20140708	01	D1	2014-07-08	677	75	18750	135
D1_01_677_20140708	01	D1	2014-07-08	677	75	18750	92
D1_01_677_20140708	01	D1	2014-07-08	677	75	18750	112
D1_01_677_20140708	01	D1	2014-07-08	677	75	18750	144
D1_01_677_20140708	01	D1	2014-07-08	677	75	18750	107
D1_01_677_20140708	01	D1	2014-07-08	677	75	18750	140
D1_01_677_20140708	01	D1	2014-07-08	677	75	18750	130
D1_01_677_20140708	01	D1	2014-07-08	677	75	18750	154
D1_01_677_20140708	01	D1	2014-07-08	677	75	18750	141
D1_01_677_20140708	01	D1	2014-07-08	677	75	18750	125
D1_01_677_20140708	01	D1	2014-07-08	677	75	18750	131
D1_01_677_20140708	01	D1	2014-07-08	677	75	18750	146
D1_01_677_20140708	01	D1	2014-07-08	677	75	18750	112
D1_01_677_20140708	01	D1	2014-07-08	677	75	18750	118
D1_01_677_20140708	01	D1	2014-07-08	677	75	18750	115
D1_01_677_20140708	01	D1	2014-07-08	677	75	18750	112
D1_01_677_20140708	01	D1	2014-07-08	677	75	18750	126
D1_01_677_20140708	01	D1	2014-07-08	677	75	18750	117
D1_01_677_20140708	01	D1	2014-07-08	677	75	18750	85
D1_01_677_20140708	01	D1	2014-07-08	677	75	18750	150
D1_01_677_20140708	01	D1	2014-07-08	677	75	18750	143
D1_01_677_20140708	01	D1	2014-07-08	677	75	18750	96
D1_01_677_20140708	01	D1	2014-07-08	677	75	18750	130
D1_01_677_20140708	01	D1	2014-07-08	677	75	18750	131
D1_01_677_20140708	01	D1	2014-07-08	677	75	18750	109
D1_01_677_20140708	01	D1	2014-07-08	677	75	18750	109
D1_01_677_20140708	01	D1	2014-07-08	677	75	18750	111
D1_01_677_20140708	01	D1	2014-07-08	677	75	18750	138
D1_01_677_20140708	01	D1	2014-07-08	677	75	18750	94
D1_01_677_20140708	01	D1	2014-07-08	677	75	18750	144
D1_01_677_20140708	01	D1	2014-07-08	677	75	18750	112
D1_01_677_20140708	01	D1	2014-07-08	677	75	18750	119
D1_01_677_20140708	01	D1	2014-07-08	677	75	18750	119
D1_01_677_20140708	01	D1	2014-07-08	677	75	18750	116
D1_01_677_20140708	01	D1	2014-07-08	677	75	18750	106
D1_01_677_20140708	01	D1	2014-07-08	677	75	18750	157
D1_01_677_20140708	01	D1	2014-07-08	677	75	18750	138
D1_01_677_20140708	01	D1	2014-07-08	677	75	18750	114
D1_01_677_20140708	01	D1	2014-07-08	677	75	18750	96
D1_01_677_20140708	01	D1	2014-07-08	677	75	18750	135
D1_01_677_20140708	01	D1	2014-07-08	677	75	18750	81
D1_01_677_20140708	01	D1	2014-07-08	677	75	18750	87
D1_01_677_20140708	01	D1	2014-07-08	677	75	18750	123
D1_01_677_20140708	01	D1	2014-07-08	677	75	18750	115
D1_01_677_20140708	01	D1	2014-07-08	677	75	18750	120
D1_01_677_20140708	01	D1	2014-07-08	677	75	18750	90
D1_01_677_20140708	01	D1	2014-07-08	677	75	18750	137
D1_01_677_20140708	01	D1	2014-07-08	677	75	18750	118
D1_01_677_20140708	01	D1	2014-07-08	677	75	18750	137
D1_01_677_20140708	01	D1	2014-07-08	677	75	18750	114
D1_01_677_20140708	01	D1	2014-07-08	677	75	18750	144
D1_01_677_20140708	01	D1	2014-07-08	677	75	18750	89
D1_01_677_20140708	01	D1	2014-07-08	677	75	18750	71
D1_01_677_20140708	01	D1	2014-07-08	677	75	18750	97
D1_01_677_20140708	01	D1	2014-07-08	677	75	18750	146
D1_01_677_20140708	01	D1	2014-07-08	677	75	18750	121
D1_01_677_20140708	01	D1	2014-07-08	677	75	18750	142
D1_01_677_20140708	01	D1	2014-07-08	677	75	18750	135
D1_01_677_20140708	01	D1	2014-07-08	677	75	18750	128
D1_01_677_20140708	01	D1	2014-07-08	677	75	18750	115
D1_01_677_20140708	01	D1	2014-07-08	677	75	18750	135
D1_01_677_20140708	01	D1	2014-07-08	677	75	18750	156
D1_01_677_20140708	01	D1	2014-07-08	677	75	18750	115
D1_01_677_20140708	01	D1	2014-07-08	677	75	18750	146
D1_01_677_20140708	01	D1	2014-07-08	677	75	18750	120
D1_01_677_20140708	01	D1	2014-07-08	677	75	18750	130
D1_01_677_20140708	01	D1	2014-07-08	677	75	18750	123
D1_01_677_20140708	01	D1	2014-07-08	677	75	18750	138
D1_01_677_20140708	01	D1	2014-07-08	677	75	18750	122
D1_01_677_20140708	01	D1	2014-07-08	677	75	18750	154
D1_01_677_20140708	01	D1	2014-07-08	677	75	18750	137
D1_01_677_20140708	01	D1	2014-07-08	677	75	18750	93
D1_01_677_20140708	01	D1	2014-07-08	677	75	18750	139
D1_01_677_20140708	01	D1	2014-07-08	677	75	18750	148
D1_01_677_20140708	01	D1	2014-07-08	677	75	18750	114
D1_01_677_20140708	01	D1	2014-07-08	677	75	18750	100
D1_01_677_20140708	01	D1	2014-07-08	677	75	18750	192
D1_01_677_20140708	01	D1	2014-07-08	677	75	18750	164
D1_01_677_20140708	01	D1	2014-07-08	677	75	18750	118
D1_01_677_20140708	01	D1	2014-07-08	677	75	18750	91
D1_01_677_20140708	01	D1	2014-07-08	677	75	18750	138
D1_01_677_20140708	01	D1	2014-07-08	677	75	18750	116
D1_01_677_20140708	01	D1	2014-07-08	677	75	18750	146
D1_01_677_20140708	01	D1	2014-07-08	677	75	18750	149
D1_01_677_20140708	01	D1	2014-07-08	677	75	18750	106
D1_01_677_20140708	01	D1	2014-07-08	677	75	18750	105
D1_01_677_20140708	01	D1	2014-07-08	677	75	18750	105
D1_01_677_20140708	01	D1	2014-07-08	677	75	18750	117
D1_01_677_20140708	01	D1	2014-07-08	677	75	18750	108
D1_01_677_20140708	01	D1	2014-07-08	677	75	18750	144
D1_01_677_20140708	01	D1	2014-07-08	677	75	18750	132
D1_01_677_20140708	01	D1	2014-07-08	677	75	18750	111
D1_01_677_20140708	01	D1	2014-07-08	677	75	18750	84
D1_01_677_20140708	01	D1	2014-07-08	677	75	18750	84
D1_01_677_20140708	01	D1	2014-07-08	677	75	18750	170
D1_01_677_20140708	01	D1	2014-07-08	677	75	18750	111
D1_01_677_20140708	01	D1	2014-07-08	677	75	18750	121
D1_01_677_20140708	01	D1	2014-07-08	677	75	18750	122
D1_01_677_20140708	01	D1	2014-07-08	677	75	18750	142
D1_01_677_20140708	01	D1	2014-07-08	677	75	18750	113
D1_01_677_20140708	01	D1	2014-07-08	677	75	18750	121
D1_01_677_20140708	01	D1	2014-07-08	677	75	18750	132
D1_01_677_20140708	01	D1	2014-07-08	677	75	18750	146
D1_01_677_20140708	01	D1	2014-07-08	677	75	18750	125
D1_01_677_20140708	01	D1	2014-07-08	677	75	18750	122
D1_01_677_20140708	01	D1	2014-07-08	677	75	18750	152
D1_01_677_20140708	01	D1	2014-07-08	677	75	18750	138
D1_01_677_20140708	01	D1	2014-07-08	677	75	18750	112
D1_01_677_20140708	01	D1	2014-07-08	677	75	18750	121
D1_01_677_20140708	01	D1	2014-07-08	677	75	18750	117
D1_01_677_20140708	01	D1	2014-07-08	677	75	18750	115
D1_01_677_20140708	01	D1	2014-07-08	677	75	18750	155
D1_01_677_20140708	01	D1	2014-07-08	677	75	18750	126
D1_01_677_20140708	01	D1	2014-07-08	677	75	18750	102
D1_01_677_20140708	01	D1	2014-07-08	677	75	18750	96
D1_01_677_20140708	01	D1	2014-07-08	677	75	18750	141
D1_01_677_20140708	01	D1	2014-07-08	677	75	18750	98
D1_01_677_20140708	01	D1	2014-07-08	677	75	18750	69
D1_01_677_20140708	01	D1	2014-07-08	677	75	18750	118
D1_01_677_20140708	01	D1	2014-07-08	677	75	18750	112
D1_01_677_20140708	01	D1	2014-07-08	677	75	18750	134
D1_01_677_20140708	01	D1	2014-07-08	677	75	18750	112
D1_01_677_20140708	01	D1	2014-07-08	677	75	18750	105
D1_01_677_20140708	01	D1	2014-07-08	677	75	18750	143
D1_01_677_20140708	01	D1	2014-07-08	677	75	18750	139
D1_01_677_20140708	01	D1	2014-07-08	677	75	18750	122
D1_01_677_20140708	01	D1	2014-07-08	677	75	18750	124
D1_01_677_20140708	01	D1	2014-07-08	677	75	18750	122
D1_01_677_20140708	01	D1	2014-07-08	677	75	18750	139
D1_01_677_20140708	01	D1	2014-07-08	677	75	18750	116
D1_01_677_20140708	01	D1	2014-07-08	677	75	18750	126
D1_01_677_20140708	01	D1	2014-07-08	677	75	18750	139
D1_01_677_20140708	01	D1	2014-07-08	677	75	18750	124
D1_01_677_20140708	01	D1	2014-07-08	677	75	18750	127
D1_01_677_20140708	01	D1	2014-07-08	677	75	18750	121
D1_01_677_20140708	01	D1	2014-07-08	677	75	18750	107
D1_01_677_20140708	01	D1	2014-07-08	677	75	18750	142
D1_01_677_20140708	01	D1	2014-07-08	677	75	18750	127
D1_01_677_20140708	01	D1	2014-07-08	677	75	18750	121
D1_01_677_20140708	01	D1	2014-07-08	677	75	18750	141
D1_01_677_20140708	01	D1	2014-07-08	677	75	18750	108
D1_01_677_20140708	01	D1	2014-07-08	677	75	18750	145
D1_01_677_20140708	01	D1	2014-07-08	677	75	18750	168
D1_01_677_20140708	01	D1	2014-07-08	677	75	18750	127
D1_01_677_20140708	01	D1	2014-07-08	677	75	18750	143
D1_01_677_20140708	01	D1	2014-07-08	677	75	18750	113
D1_01_677_20140708	01	D1	2014-07-08	677	75	18750	98
D1_01_677_20140708	01	D1	2014-07-08	677	75	18750	113
D1_01_677_20140708	01	D1	2014-07-08	677	75	18750	144
D1_01_677_20140708	01	D1	2014-07-08	677	75	18750	135
D1_01_677_20140708	01	D1	2014-07-08	677	75	18750	98
D1_01_677_20140708	01	D1	2014-07-08	677	75	18750	157
D1_01_677_20140708	01	D1	2014-07-08	677	75	18750	125
D1_01_677_20140708	01	D1	2014-07-08	677	75	18750	119
D1_01_677_20140708	01	D1	2014-07-08	677	75	18750	123
D1_01_677_20140708	01	D1	2014-07-08	677	75	18750	133
D1_01_677_20140708	01	D1	2014-07-08	677	75	18750	114
D1_01_677_20140708	01	D1	2014-07-08	677	75	18750	116
D1_01_677_20140708	01	D1	2014-07-08	677	75	18750	124
D1_01_677_20140708	01	D1	2014-07-08	677	75	18750	127
D1_01_677_20140708	01	D1	2014-07-08	677	75	18750	152
D1_01_677_20140708	01	D1	2014-07-08	677	75	18750	103
D1_01_677_20140708	01	D1	2014-07-08	677	75	18750	134
D1_01_677_20140708	01	D1	2014-07-08	677	75	18750	156
D1_01_677_20140708	01	D1	2014-07-08	677	75	18750	150
D1_01_677_20140708	01	D1	2014-07-08	677	75	18750	123
D1_01_677_20140708	01	D1	2014-07-08	677	75	18750	108
D1_01_677_20140708	01	D1	2014-07-08	677	75	18750	151
D1_01_677_20140708	01	D1	2014-07-08	677	75	18750	144
D1_01_677_20140708	01	D1	2014-07-08	677	75	18750	107
D1_01_677_20140708	01	D1	2014-07-08	677	75	18750	122
D1_01_677_20140708	01	D1	2014-07-08	677	75	18750	135
D1_01_677_20140708	01	D1	2014-07-08	677	75	18750	151
D1_01_677_20140708	01	D1	2014-07-08	677	75	18750	126
D1_01_677_20140708	01	D1	2014-07-08	677	75	18750	128
D1_01_677_20140708	01	D1	2014-07-08	677	75	18750	92
D1_01_677_20140708	01	D1	2014-07-08	677	75	18750	117
D1_01_677_20140708	01	D1	2014-07-08	677	75	18750	113
D1_01_677_20140708	01	D1	2014-07-08	677	75	18750	147
D1_01_677_20140708	01	D1	2014-07-08	677	75	18750	115
D1_01_677_20140708	01	D1	2014-07-08	677	75	18750	138
D1_01_677_20140708	01	D1	2014-07-08	677	75	18750	122
D1_01_677_20140708	01	D1	2014-07-08	677	75	18750	126
D1_01_677_20140708	01	D1	2014-07-08	677	75	18750	101
D1_01_677_20140708	01	D1	2014-07-08	677	75	18750	143
D1_01_677_20140708	01	D1	2014-07-08	677	75	18750	146
D1_01_677_20140708	01	D1	2014-07-08	677	75	18750	133
D1_01_677_20140708	01	D1	2014-07-08	677	75	18750	119
D1_01_677_20140708	01	D1	2014-07-08	677	75	18750	109
D1_01_677_20140708	01	D1	2014-07-08	677	75	18750	137
D1_01_677_20140708	01	D1	2014-07-08	677	75	18750	111
D1_01_677_20140708	01	D1	2014-07-08	677	75	18750	134
D1_01_677_20140708	01	D1	2014-07-08	677	75	18750	110
D1_01_677_20140708	01	D1	2014-07-08	677	75	18750	124
D1_01_677_20140708	01	D1	2014-07-08	677	75	18750	120
D1_01_677_20140708	01	D1	2014-07-08	677	75	18750	124
D1_01_677_20140708	01	D1	2014-07-08	677	75	18750	126
D1_01_677_20140708	01	D1	2014-07-08	677	75	18750	118
D1_01_677_20140708	01	D1	2014-07-08	677	75	18750	97
D1_01_677_20140708	01	D1	2014-07-08	677	75	18750	100
D1_01_677_20140708	01	D1	2014-07-08	677	75	18750	132
D1_01_677_20140708	01	D1	2014-07-08	677	75	18750	114
D1_01_677_20140708	01	D1	2014-07-08	677	75	18750	103
D1_01_677_20140708	01	D1	2014-07-08	677	75	18750	119
D1_01_677_20140708	01	D1	2014-07-08	677	75	18750	124
D1_01_677_20140708	01	D1	2014-07-08	677	75	18750	97
D1_01_677_20140708	01	D1	2014-07-08	677	75	18750	120
D1_01_677_20140708	01	D1	2014-07-08	677	75	18750	115
D1_01_677_20140708	01	D1	2014-07-08	677	75	18750	104
D1_01_677_20140708	01	D1	2014-07-08	677	75	18750	132
D1_01_677_20140708	01	D1	2014-07-08	677	75	18750	135
D1_01_677_20140708	01	D1	2014-07-08	677	75	18750	105
D1_01_677_20140708	01	D1	2014-07-08	677	75	18750	146
D1_01_677_20140708	01	D1	2014-07-08	677	75	18750	128
D1_01_677_20140708	01	D1	2014-07-08	677	75	18750	121
D1_01_677_20140708	01	D1	2014-07-08	677	75	18750	114
D1_01_677_20140708	01	D1	2014-07-08	677	75	18750	119
D1_01_677_20140708	01	D1	2014-07-08	677	75	18750	110
D1_01_677_20140708	01	D1	2014-07-08	677	75	18750	119
D1_01_677_20140708	01	D1	2014-07-08	677	75	18750	142
D1_01_677_20140708	01	D1	2014-07-08	677	75	18750	145
D1_01_677_20140708	01	D1	2014-07-08	677	75	18750	143
D1_01_677_20140708	01	D1	2014-07-08	677	75	18750	114
D1_01_677_20140708	01	D1	2014-07-08	677	75	18750	155
D1_01_677_20140708	01	D1	2014-07-08	677	75	18750	116
D1_01_677_20140708	01	D1	2014-07-08	677	75	18750	147
D1_01_677_20140708	01	D1	2014-07-08	677	75	18750	106
D1_01_677_20140708	01	D1	2014-07-08	677	75	18750	121
D1_01_677_20140708	01	D1	2014-07-08	677	75	18750	132
D1_01_677_20140708	01	D1	2014-07-08	677	75	18750	138
D1_01_677_20140708	01	D1	2014-07-08	677	75	18750	151
D1_01_677_20140708	01	D1	2014-07-08	677	75	18750	122
D1_01_677_20140708	01	D1	2014-07-08	677	75	18750	102
D1_01_677_20140708	01	D1	2014-07-08	677	75	18750	129
D1_01_677_20140708	01	D1	2014-07-08	677	75	18750	115
D1_01_677_20140708	01	D1	2014-07-08	677	75	18750	145
D1_01_677_20140708	01	D1	2014-07-08	677	75	18750	116
D1_01_677_20140708	01	D1	2014-07-08	677	75	18750	112
D1_01_677_20140708	01	D1	2014-07-08	677	75	18750	110
D1_01_677_20140708	01	D1	2014-07-08	677	75	18750	162
D1_01_677_20140708	01	D1	2014-07-08	677	75	18750	160
D1_01_677_20140708	01	D1	2014-07-08	677	75	18750	101
D1_01_677_20140708	01	D1	2014-07-08	677	75	18750	108
D1_01_677_20140708	01	D1	2014-07-08	677	75	18750	121
D1_01_677_20140708	01	D1	2014-07-08	677	75	18750	115
D1_01_677_20140708	01	D1	2014-07-08	677	75	18750	117
D1_01_677_20140708	01	D1	2014-07-08	677	75	18750	117
D1_01_677_20140708	01	D1	2014-07-08	677	75	18750	140
D1_01_677_20140708	01	D1	2014-07-08	677	75	18750	108
D1_01_677_20140708	01	D1	2014-07-08	677	75	18750	118
D1_01_677_20140708	01	D1	2014-07-08	677	75	18750	98
D1_01_677_20140708	01	D1	2014-07-08	677	75	18750	121
D1_01_677_20140708	01	D1	2014-07-08	677	75	18750	128
D1_01_677_20140708	01	D1	2014-07-08	677	75	18750	114
D1_01_677_20140708	01	D1	2014-07-08	677	75	18750	122
D1_01_677_20140708	01	D1	2014-07-08	677	75	18750	128
D1_01_677_20140708	01	D1	2014-07-08	677	75	18750	109
D1_01_677_20140708	01	D1	2014-07-08	677	75	18750	146
D1_01_677_20140708	01	D1	2014-07-08	677	75	18750	141
D1_01_677_20140708	01	D1	2014-07-08	677	75	18750	134
D1_01_677_20140708	01	D1	2014-07-08	677	75	18750	91
D1_01_677_20140708	01	D1	2014-07-08	677	75	18750	119
D1_01_677_20140708	01	D1	2014-07-08	677	75	18750	84
D1_01_677_20140708	01	D1	2014-07-08	677	75	18750	115
D1_01_677_20140708	01	D1	2014-07-08	677	75	18750	118
D1_01_677_20140708	01	D1	2014-07-08	677	75	18750	129
D1_01_677_20140708	01	D1	2014-07-08	677	75	18750	128
D1_01_677_20140708	01	D1	2014-07-08	677	75	18750	122
D1_01_677_20140708	01	D1	2014-07-08	677	75	18750	107
D1_01_677_20140708	01	D1	2014-07-08	677	75	18750	121
D1_01_677_20140708	01	D1	2014-07-08	677	75	18750	117
D1_01_677_20140708	01	D1	2014-07-08	677	75	18750	153
D1_01_677_20140708	01	D1	2014-07-08	677	75	18750	128
D1_01_677_20140708	01	D1	2014-07-08	677	75	18750	119
D1_01_677_20140708	01	D1	2014-07-08	677	75	18750	97
D1_01_677_20140708	01	D1	2014-07-08	677	75	18750	96
D1_01_677_20140708	01	D1	2014-07-08	677	75	18750	103
D1_01_677_20140708	01	D1	2014-07-08	677	75	18750	116
D1_01_677_20140708	01	D1	2014-07-08	677	75	18750	123
D1_01_677_20140708	01	D1	2014-07-08	677	75	18750	122
D1_01_677_20140708	01	D1	2014-07-08	677	75	18750	103
D1_01_677_20140708	01	D1	2014-07-08	677	75	18750	140
D1_01_677_20140708	01	D1	2014-07-08	677	75	18750	109
D1_01_677_20140708	01	D1	2014-07-08	677	75	18750	137
D1_01_677_20140708	01	D1	2014-07-08	677	75	18750	126
D1_01_677_20140708	01	D1	2014-07-08	677	75	18750	127
D1_01_677_20140708	01	D1	2014-07-08	677	75	18750	136
D1_01_677_20140708	01	D1	2014-07-08	677	75	18750	117
D1_01_677_20140708	01	D1	2014-07-08	677	75	18750	105
D1_01_677_20140708	01	D1	2014-07-08	677	75	18750	129
D1_01_677_20140708	01	D1	2014-07-08	677	75	18750	108
D1_01_677_20140708	01	D1	2014-07-08	677	75	18750	137
D1_01_677_20140708	01	D1	2014-07-08	677	75	18750	111
D1_01_677_20140708	01	D1	2014-07-08	677	75	18750	146
D1_01_677_20140708	01	D1	2014-07-08	677	75	18750	106
D1_01_677_20140708	01	D1	2014-07-08	677	75	18750	85
D1_01_677_20140708	01	D1	2014-07-08	677	75	18750	108
D1_01_677_20140708	01	D1	2014-07-08	677	75	18750	119
D1_01_677_20140708	01	D1	2014-07-08	677	75	18750	125
D1_01_677_20140708	01	D1	2014-07-08	677	75	18750	132
D1_01_677_20140708	01	D1	2014-07-08	677	75	18750	120
D1_01_677_20140708	01	D1	2014-07-08	677	75	18750	131
D1_01_677_20140708	01	D1	2014-07-08	677	75	18750	122
D1_01_677_20140708	01	D1	2014-07-08	677	75	18750	120
D1_01_677_20140708	01	D1	2014-07-08	677	75	18750	132
D1_01_677_20140708	01	D1	2014-07-08	677	75	18750	116
D1_01_677_20140708	01	D1	2014-07-08	677	75	18750	132
D1_01_677_20140708	01	D1	2014-07-08	677	75	18750	123
D1_01_677_20140708	01	D1	2014-07-08	677	75	18750	146
D1_01_677_20140708	01	D1	2014-07-08	677	75	18750	144
D1_01_677_20140708	01	D1	2014-07-08	677	75	18750	101
D1_01_677_20140708	01	D1	2014-07-08	677	75	18750	115
D1_01_677_20140708	01	D1	2014-07-08	677	75	18750	110
D1_01_677_20140708	01	D1	2014-07-08	677	75	18750	114
D1_01_677_20140708	01	D1	2014-07-08	677	75	18750	141
D1_01_677_20140708	01	D1	2014-07-08	677	75	18750	114
D1_01_677_20140708	01	D1	2014-07-08	677	75	18750	139
D1_01_677_20140708	01	D1	2014-07-08	677	75	18750	124
D1_01_677_20140708	01	D1	2014-07-08	677	75	18750	117
D1_01_677_20140708	01	D1	2014-07-08	677	75	18750	140
D1_01_677_20140708	01	D1	2014-07-08	677	75	18750	127
D1_01_677_20140708	01	D1	2014-07-08	677	75	18750	146
D1_01_677_20140708	01	D1	2014-07-08	677	75	18750	85
D1_01_677_20140708	01	D1	2014-07-08	677	75	18750	146
D1_01_677_20140708	01	D1	2014-07-08	677	75	18750	123
D1_01_677_20140708	01	D1	2014-07-08	677	75	18750	168
D1_01_677_20140708	01	D1	2014-07-08	677	75	18750	104
D1_01_677_20140708	01	D1	2014-07-08	677	75	18750	103
D1_01_677_20140708	01	D1	2014-07-08	677	75	18750	146
D1_01_677_20140708	01	D1	2014-07-08	677	75	18750	108
D1_01_677_20140708	01	D1	2014-07-08	677	75	18750	139
D1_01_677_20140708	01	D1	2014-07-08	677	75	18750	132
D1_01_677_20140708	01	D1	2014-07-08	677	75	18750	130
D1_01_677_20140708	01	D1	2014-07-08	677	75	18750	116
D1_01_677_20140708	01	D1	2014-07-08	677	75	18750	143
D1_01_677_20140708	01	D1	2014-07-08	677	75	18750	151
D1_01_677_20140708	01	D1	2014-07-08	677	75	18750	142
D1_01_677_20140708	01	D1	2014-07-08	677	75	18750	142
D1_01_677_20140708	01	D1	2014-07-08	677	75	18750	144
D1_01_677_20140708	01	D1	2014-07-08	677	75	18750	102
D1_01_677_20140708	01	D1	2014-07-08	677	75	18750	100
D1_01_677_20140708	01	D1	2014-07-08	677	75	18750	111
D1_01_677_20140708	01	D1	2014-07-08	677	75	18750	138
D1_01_677_20140708	01	D1	2014-07-08	677	75	18750	123
D1_01_677_20140708	01	D1	2014-07-08	677	75	18750	109
D1_01_677_20140708	01	D1	2014-07-08	677	75	18750	122
D1_01_677_20140708	01	D1	2014-07-08	677	75	18750	145
D1_01_677_20140708	01	D1	2014-07-08	677	75	18750	115
D1_01_677_20140708	01	D1	2014-07-08	677	75	18750	138
D1_01_677_20140708	01	D1	2014-07-08	677	75	18750	120
D1_01_677_20140708	01	D1	2014-07-08	677	75	18750	116
D1_01_677_20140708	01	D1	2014-07-08	677	75	18750	105
D1_01_677_20140708	01	D1	2014-07-08	677	75	18750	129
D1_01_677_20140708	01	D1	2014-07-08	677	75	18750	150
D1_01_677_20140708	01	D1	2014-07-08	677	75	18750	118
D1_01_677_20140708	01	D1	2014-07-08	677	75	18750	128
D1_01_677_20140708	01	D1	2014-07-08	677	75	18750	105
D1_01_677_20140708	01	D1	2014-07-08	677	75	18750	183
D1_01_677_20140708	01	D1	2014-07-08	677	75	18750	139
D1_01_677_20140708	01	D1	2014-07-08	677	75	18750	114
D1_01_677_20140708	01	D1	2014-07-08	677	75	18750	117
D1_01_677_20140708	01	D1	2014-07-08	677	75	18750	139
D1_01_677_20140708	01	D1	2014-07-08	677	75	18750	144
D1_01_677_20140708	01	D1	2014-07-08	677	75	18750	135
D1_01_677_20140708	01	D1	2014-07-08	677	75	18750	101
D1_01_677_20140708	01	D1	2014-07-08	677	75	18750	131
D1_01_677_20140708	01	D1	2014-07-08	677	75	18750	137
D1_01_677_20140708	01	D1	2014-07-08	677	75	18750	127
D1_01_677_20140708	01	D1	2014-07-08	677	75	18750	121
D1_01_677_20140708	01	D1	2014-07-08	677	75	18750	122
D1_01_677_20140708	01	D1	2014-07-08	677	75	18750	124
D1_01_677_20140708	01	D1	2014-07-08	677	75	18750	112
D1_01_677_20140708	01	D1	2014-07-08	677	75	18750	127
D1_01_677_20140708	01	D1	2014-07-08	677	75	18750	132
D1_01_677_20140708	01	D1	2014-07-08	677	75	18750	139
D1_01_677_20140708	01	D1	2014-07-08	677	75	18750	108
D1_01_677_20140708	01	D1	2014-07-08	677	75	18750	106
D1_01_677_20140708	01	D1	2014-07-08	677	75	18750	131
D1_01_677_20140708	01	D1	2014-07-08	677	75	18750	138
D1_01_677_20140708	01	D1	2014-07-08	677	75	18750	119
D1_01_677_20140708	01	D1	2014-07-08	677	75	18750	108
D1_01_677_20140708	01	D1	2014-07-08	677	75	18750	97
D1_01_677_20140708	01	D1	2014-07-08	677	75	18750	133
D1_01_677_20140708	01	D1	2014-07-08	677	75	18750	120
D1_01_677_20140708	01	D1	2014-07-08	677	75	18750	138
D1_01_677_20140708	01	D1	2014-07-08	677	75	18750	152
D1_01_677_20140708	01	D1	2014-07-08	677	75	18750	123
D1_01_677_20140708	01	D1	2014-07-08	677	75	18750	145
D1_01_677_20140708	01	D1	2014-07-08	677	75	18750	154
D1_01_677_20140708	01	D1	2014-07-08	677	75	18750	77
D1_01_677_20140708	01	D1	2014-07-08	677	75	18750	150
D1_01_677_20140708	01	D1	2014-07-08	677	75	18750	105
D1_01_677_20140708	01	D1	2014-07-08	677	75	18750	123
D1_01_677_20140708	01	D1	2014-07-08	677	75	18750	106
D1_01_677_20140708	01	D1	2014-07-08	677	75	18750	136
D1_01_677_20140708	01	D1	2014-07-08	677	75	18750	120
D1_01_677_20140708	01	D1	2014-07-08	677	75	18750	132
D1_01_677_20140708	01	D1	2014-07-08	677	75	18750	117
D1_01_677_20140708	01	D1	2014-07-08	677	75	18750	118
D1_01_677_20140708	01	D1	2014-07-08	677	75	18750	113
D1_01_677_20140708	01	D1	2014-07-08	677	75	18750	127
D1_01_677_20140708	01	D1	2014-07-08	677	75	18750	130
D1_01_677_20140708	01	D1	2014-07-08	677	75	18750	113
D1_01_677_20140708	01	D1	2014-07-08	677	75	18750	141
D1_01_677_20140708	01	D1	2014-07-08	677	75	18750	137
D1_01_677_20140708	01	D1	2014-07-08	677	75	18750	136
D1_01_677_20140708	01	D1	2014-07-08	677	75	18750	151
D1_01_677_20140708	01	D1	2014-07-08	677	75	18750	99
D1_01_677_20140708	01	D1	2014-07-08	677	75	18750	134
D1_01_677_20140708	01	D1	2014-07-08	677	75	18750	115
D1_01_677_20140708	01	D1	2014-07-08	677	75	18750	159
D1_01_677_20140708	01	D1	2014-07-08	677	75	18750	121
D1_01_677_20140708	01	D1	2014-07-08	677	75	18750	128
D1_01_677_20140708	01	D1	2014-07-08	677	75	18750	145
D1_01_677_20140708	01	D1	2014-07-08	677	75	18750	152
D1_01_677_20140708	01	D1	2014-07-08	677	75	18750	150
D1_01_677_20140708	01	D1	2014-07-08	677	75	18750	123
D1_01_677_20140708	01	D1	2014-07-08	677	75	18750	132
D1_01_677_20140708	01	D1	2014-07-08	677	75	18750	126
D1_01_677_20140708	01	D1	2014-07-08	677	75	18750	133
D1_01_677_20140708	01	D1	2014-07-08	677	75	18750	138
D1_01_677_20140708	01	D1	2014-07-08	677	75	18750	128
D1_01_677_20140708	01	D1	2014-07-08	677	75	18750	127
D1_01_677_20140708	01	D1	2014-07-08	677	75	18750	130
D1_01_677_20140708	01	D1	2014-07-08	677	75	18750	140
D1_01_677_20140708	01	D1	2014-07-08	677	75	18750	132
D1_01_677_20140708	01	D1	2014-07-08	677	75	18750	110
D1_01_677_20140708	01	D1	2014-07-08	677	75	18750	126
D1_01_677_20140708	01	D1	2014-07-08	677	75	18750	124
D1_01_677_20140708	01	D1	2014-07-08	677	75	18750	134
D1_01_677_20140708	01	D1	2014-07-08	677	75	18750	126
D1_01_677_20140708	01	D1	2014-07-08	677	75	18750	115
D1_01_677_20140708	01	D1	2014-07-08	677	75	18750	150
D1_01_677_20140708	01	D1	2014-07-08	677	75	18750	113
D1_01_677_20140708	01	D1	2014-07-08	677	75	18750	125
D1_01_677_20140708	01	D1	2014-07-08	677	75	18750	130
D1_01_677_20140708	01	D1	2014-07-08	677	75	18750	118
D1_01_677_20140708	01	D1	2014-07-08	677	75	18750	123
D1_01_677_20140708	01	D1	2014-07-08	677	75	18750	133
D1_01_677_20140708	01	D1	2014-07-08	677	75	18750	124
D1_01_677_20140708	01	D1	2014-07-08	677	75	18750	114
D1_01_677_20140708	01	D1	2014-07-08	677	75	18750	125
D1_01_677_20140708	01	D1	2014-07-08	677	75	18750	121
D1_01_677_20140708	01	D1	2014-07-08	677	75	18750	137
D1_01_677_20140708	01	D1	2014-07-08	677	75	18750	109
D1_01_677_20140708	01	D1	2014-07-08	677	75	18750	134
D1_01_677_20140708	01	D1	2014-07-08	677	75	18750	133
D1_01_677_20140708	01	D1	2014-07-08	677	75	18750	125
D1_01_677_20140708	01	D1	2014-07-08	677	75	18750	123
D1_01_677_20140708	01	D1	2014-07-08	677	75	18750	120
D1_01_677_20140708	01	D1	2014-07-08	677	75	18750	131
D1_01_677_20140708	01	D1	2014-07-08	677	75	18750	110
D1_01_677_20140708	01	D1	2014-07-08	677	75	18750	113
D1_01_677_20140708	01	D1	2014-07-08	677	75	18750	135
D1_01_677_20140708	01	D1	2014-07-08	677	75	18750	127
D1_01_677_20140708	01	D1	2014-07-08	677	75	18750	120
D1_01_677_20140708	01	D1	2014-07-08	677	75	18750	167
D1_01_677_20140708	01	D1	2014-07-08	677	75	18750	106
D1_01_677_20140708	01	D1	2014-07-08	677	75	18750	126
D1_01_677_20140708	01	D1	2014-07-08	677	75	18750	151
D1_01_677_20140708	01	D1	2014-07-08	677	75	18750	127
D1_01_677_20140708	01	D1	2014-07-08	677	75	18750	130
D1_01_677_20140708	01	D1	2014-07-08	677	75	18750	162
D1_01_677_20140708	01	D1	2014-07-08	677	75	18750	117
D1_01_677_20140708	01	D1	2014-07-08	677	75	18750	148
D1_01_677_20140708	01	D1	2014-07-08	677	75	18750	130
D1_01_677_20140708	01	D1	2014-07-08	677	75	18750	125
D1_01_677_20140708	01	D1	2014-07-08	677	75	18750	107
D1_01_677_20140708	01	D1	2014-07-08	677	75	18750	124
D1_01_677_20140708	01	D1	2014-07-08	677	75	18750	129
D1_01_677_20140708	01	D1	2014-07-08	677	75	18750	128
D1_01_677_20140708	01	D1	2014-07-08	677	75	18750	154
D1_01_677_20140708	01	D1	2014-07-08	677	75	18750	149
D1_01_677_20140708	01	D1	2014-07-08	677	75	18750	80
D1_01_677_20140708	01	D1	2014-07-08	677	75	18750	129
D1_01_677_20140708	01	D1	2014-07-08	677	75	18750	125
D1_01_677_20140708	01	D1	2014-07-08	677	75	18750	155
D1_01_677_20140708	01	D1	2014-07-08	677	75	18750	130
D1_01_677_20140708	01	D1	2014-07-08	677	75	18750	147
D1_01_677_20140708	01	D1	2014-07-08	677	75	18750	132
D1_01_677_20140708	01	D1	2014-07-08	677	75	18750	134
D1_01_677_20140708	01	D1	2014-07-08	677	75	18750	153
D1_01_677_20140708	01	D1	2014-07-08	677	75	18750	103
D1_01_677_20140708	01	D1	2014-07-08	677	75	18750	133
D1_01_677_20140708	01	D1	2014-07-08	677	75	18750	148
D1_01_677_20140708	01	D1	2014-07-08	677	75	18750	133
D1_01_677_20140708	01	D1	2014-07-08	677	75	18750	106
D1_01_677_20140708	01	D1	2014-07-08	677	75	18750	127
D1_01_677_20140708	01	D1	2014-07-08	677	75	18750	118
D1_01_677_20140708	01	D1	2014-07-08	677	75	18750	161
D1_01_677_20140708	01	D1	2014-07-08	677	75	18750	108
D1_01_677_20140708	01	D1	2014-07-08	677	75	18750	140
D1_01_677_20140708	01	D1	2014-07-08	677	75	18750	140
D1_01_677_20140708	01	D1	2014-07-08	677	75	18750	140
D1_01_677_20140708	01	D1	2014-07-08	677	75	18750	116
D1_01_677_20140708	01	D1	2014-07-08	677	75	18750	119
D1_01_677_20140708	01	D1	2014-07-08	677	75	18750	105
D1_01_677_20140708	01	D1	2014-07-08	677	75	18750	121
D1_01_677_20140708	01	D1	2014-07-08	677	75	18750	143
D1_01_677_20140708	01	D1	2014-07-08	677	75	18750	106
D1_01_677_20140708	01	D1	2014-07-08	677	75	18750	103
D1_01_677_20140708	01	D1	2014-07-08	677	75	18750	146
D1_01_677_20140708	01	D1	2014-07-08	677	75	18750	104
D1_01_677_20140708	01	D1	2014-07-08	677	75	18750	123
D1_01_677_20140708	01	D1	2014-07-08	677	75	18750	107
D1_01_677_20140708	01	D1	2014-07-08	677	75	18750	97
D1_01_677_20140708	01	D1	2014-07-08	677	75	18750	107
D1_01_677_20140708	01	D1	2014-07-08	677	75	18750	120
D1_01_677_20140708	01	D1	2014-07-08	677	75	18750	136
D1_01_677_20140708	01	D1	2014-07-08	677	75	18750	154
D1_01_677_20140708	01	D1	2014-07-08	677	75	18750	103
D1_01_677_20140708	01	D1	2014-07-08	677	75	18750	108
D1_01_677_20140708	01	D1	2014-07-08	677	75	18750	87
D1_01_677_20140708	01	D1	2014-07-08	677	75	18750	110
D1_01_677_20140708	01	D1	2014-07-08	677	75	18750	114
D1_01_677_20140708	01	D1	2014-07-08	677	75	18750	100
D1_01_677_20140708	01	D1	2014-07-08	677	75	18750	116
D1_01_677_20140708	01	D1	2014-07-08	677	75	18750	146
D1_01_677_20140708	01	D1	2014-07-08	677	75	18750	128
D1_01_677_20140708	01	D1	2014-07-08	677	75	18750	144
D1_01_677_20140708	01	D1	2014-07-08	677	75	18750	134
D1_01_677_20140708	01	D1	2014-07-08	677	75	18750	132
D1_01_677_20140708	01	D1	2014-07-08	677	75	18750	109
D1_01_677_20140708	01	D1	2014-07-08	677	75	18750	128
D1_01_677_20140708	01	D1	2014-07-08	677	75	18750	112
D1_01_677_20140708	01	D1	2014-07-08	677	75	18750	117
D1_01_677_20140708	01	D1	2014-07-08	677	75	18750	107
D1_01_677_20140708	01	D1	2014-07-08	677	75	18750	106
D1_01_677_20140708	01	D1	2014-07-08	677	75	18750	103
D1_01_677_20140708	01	D1	2014-07-08	677	75	18750	125
D1_01_677_20140708	01	D1	2014-07-08	677	75	18750	120
D1_01_677_20140708	01	D1	2014-07-08	677	75	18750	125
D1_01_677_20140708	01	D1	2014-07-08	677	75	18750	147
D1_01_677_20140708	01	D1	2014-07-08	677	75	18750	143
D1_01_677_20140708	01	D1	2014-07-08	677	75	18750	125
D1_01_677_20140708	01	D1	2014-07-08	677	75	18750	147
D1_01_677_20140708	01	D1	2014-07-08	677	75	18750	96
D1_01_677_20140708	01	D1	2014-07-08	677	75	18750	145
D1_01_677_20140708	01	D1	2014-07-08	677	75	18750	151
D1_01_677_20140708	01	D1	2014-07-08	677	75	18750	133
D1_01_677_20140708	01	D1	2014-07-08	677	75	18750	129
D1_01_677_20140708	01	D1	2014-07-08	677	75	18750	111
D1_01_677_20140708	01	D1	2014-07-08	677	75	18750	116
D1_01_677_20140708	01	D1	2014-07-08	677	75	18750	158
D1_01_677_20140708	01	D1	2014-07-08	677	75	18750	114
D1_01_677_20140708	01	D1	2014-07-08	677	75	18750	147
D1_01_677_20140708	01	D1	2014-07-08	677	75	18750	139
D1_01_677_20140708	01	D1	2014-07-08	677	75	18750	105
D1_01_677_20140708	01	D1	2014-07-08	677	75	18750	114
D1_01_677_20140708	01	D1	2014-07-08	677	75	18750	124
D1_01_677_20140708	01	D1	2014-07-08	677	75	18750	119
D1_01_677_20140708	01	D1	2014-07-08	677	75	18750	130
D1_01_677_20140708	01	D1	2014-07-08	677	75	18750	135
D1_01_677_20140708	01	D1	2014-07-08	677	75	18750	148
D1_01_677_20140708	01	D1	2014-07-08	677	75	18750	118
D1_01_677_20140708	01	D1	2014-07-08	677	75	18750	157
D1_01_677_20140708	01	D1	2014-07-08	677	75	18750	137
D1_01_677_20140708	01	D1	2014-07-08	677	75	18750	108
D1_01_677_20140708	01	D1	2014-07-08	677	75	18750	178
D1_01_677_20140708	01	D1	2014-07-08	677	75	18750	119
D1_01_677_20140708	01	D1	2014-07-08	677	75	18750	102
D1_01_677_20140708	01	D1	2014-07-08	677	75	18750	129
D1_01_677_20140708	01	D1	2014-07-08	677	75	18750	116
D1_01_677_20140708	01	D1	2014-07-08	677	75	18750	104
D1_01_677_20140708	01	D1	2014-07-08	677	75	18750	130
D1_01_677_20140708	01	D1	2014-07-08	677	75	18750	89
D1_01_677_20140708	01	D1	2014-07-08	677	75	18750	160
D1_01_677_20140708	01	D1	2014-07-08	677	75	18750	116
D1_01_677_20140708	01	D1	2014-07-08	677	75	18750	159
D1_01_677_20140708	01	D1	2014-07-08	677	75	18750	113
D1_01_677_20140708	01	D1	2014-07-08	677	75	18750	126
D1_01_677_20140708	01	D1	2014-07-08	677	75	18750	130
D1_01_677_20140708	01	D1	2014-07-08	677	75	18750	175
D1_01_677_20140708	01	D1	2014-07-08	677	75	18750	148
D1_01_677_20140708	01	D1	2014-07-08	677	75	18750	124
D1_01_677_20140708	01	D1	2014-07-08	677	75	18750	149
D1_01_677_20140708	01	D1	2014-07-08	677	75	18750	135
D1_01_677_20140708	01	D1	2014-07-08	677	75	18750	130
D1_01_677_20140708	01	D1	2014-07-08	677	75	18750	123
D1_01_677_20140708	01	D1	2014-07-08	677	75	18750	70
D1_01_677_20140708	01	D1	2014-07-08	677	75	18750	104
D1_01_677_20140708	01	D1	2014-07-08	677	75	18750	130
D1_01_677_20140708	01	D1	2014-07-08	677	75	18750	116
D1_01_677_20140708	01	D1	2014-07-08	677	75	18750	117
D1_01_677_20140708	01	D1	2014-07-08	677	75	18750	117
D1_01_677_20140708	01	D1	2014-07-08	677	75	18750	130
D1_01_677_20140708	01	D1	2014-07-08	677	75	18750	122
D1_01_677_20140708	01	D1	2014-07-08	677	75	18750	159
D1_01_677_20140708	01	D1	2014-07-08	677	75	18750	106
D1_01_677_20140708	01	D1	2014-07-08	677	75	18750	112
D1_01_677_20140708	01	D1	2014-07-08	677	75	18750	132
D1_01_677_20140708	01	D1	2014-07-08	677	75	18750	135
D1_01_677_20140708	01	D1	2014-07-08	677	75	18750	181
D1_01_677_20140708	01	D1	2014-07-08	677	75	18750	119
D1_01_677_20140708	01	D1	2014-07-08	677	75	18750	150
D1_01_677_20140708	01	D1	2014-07-08	677	75	18750	144
D1_01_677_20140708	01	D1	2014-07-08	677	75	18750	106
D1_01_677_20140708	01	D1	2014-07-08	677	75	18750	119
D1_01_677_20140708	01	D1	2014-07-08	677	75	18750	96
D1_01_677_20140708	01	D1	2014-07-08	677	75	18750	93
D1_01_677_20140708	01	D1	2014-07-08	677	75	18750	101
D1_01_677_20140708	01	D1	2014-07-08	677	75	18750	153
D1_01_677_20140708	01	D1	2014-07-08	677	75	18750	128
D1_01_677_20140708	01	D1	2014-07-08	677	75	18750	109
D1_01_677_20140708	01	D1	2014-07-08	677	75	18750	138
D1_01_677_20140708	01	D1	2014-07-08	677	75	18750	139
D1_01_677_20140708	01	D1	2014-07-08	677	75	18750	123
D1_01_677_20140708	01	D1	2014-07-08	677	75	18750	145
D1_01_677_20140708	01	D1	2014-07-08	677	75	18750	138
D1_01_677_20140708	01	D1	2014-07-08	677	75	18750	123
D1_01_677_20140708	01	D1	2014-07-08	677	75	18750	129
D1_01_677_20140708	01	D1	2014-07-08	677	75	18750	102
D1_01_677_20140708	01	D1	2014-07-08	677	75	18750	112
D1_01_677_20140708	01	D1	2014-07-08	677	75	18750	126
D1_01_677_20140708	01	D1	2014-07-08	677	75	18750	98
D1_01_677_20140708	01	D1	2014-07-08	677	75	18750	113
D1_01_677_20140708	01	D1	2014-07-08	677	75	18750	112
D1_01_677_20140708	01	D1	2014-07-08	677	75	18750	149
D1_01_677_20140708	01	D1	2014-07-08	677	75	18750	151
D1_01_677_20140708	01	D1	2014-07-08	677	75	18750	121
D1_01_677_20140708	01	D1	2014-07-08	677	75	18750	116
D1_01_677_20140708	01	D1	2014-07-08	677	75	18750	106
D1_01_677_20140708	01	D1	2014-07-08	677	75	18750	192
D1_01_677_20140708	01	D1	2014-07-08	677	75	18750	155
D1_01_677_20140708	01	D1	2014-07-08	677	75	18750	132
D1_01_677_20140708	01	D1	2014-07-08	677	75	18750	133
D1_01_677_20140708	01	D1	2014-07-08	677	75	18750	128
D1_01_677_20140708	01	D1	2014-07-08	677	75	18750	117
D1_01_677_20140708	01	D1	2014-07-08	677	75	18750	98
D1_01_677_20140708	01	D1	2014-07-08	677	75	18750	117
D1_01_677_20140708	01	D1	2014-07-08	677	75	18750	124
D1_01_677_20140708	01	D1	2014-07-08	677	75	18750	132
D1_01_677_20140708	01	D1	2014-07-08	677	75	18750	148
D1_01_677_20140708	01	D1	2014-07-08	677	75	18750	160
D1_01_677_20140708	01	D1	2014-07-08	677	75	18750	154
D1_01_677_20140708	01	D1	2014-07-08	677	75	18750	135
D1_01_677_20140708	01	D1	2014-07-08	677	75	18750	111
D1_01_677_20140708	01	D1	2014-07-08	677	75	18750	132
D1_01_677_20140708	01	D1	2014-07-08	677	75	18750	130
D1_01_677_20140708	01	D1	2014-07-08	677	75	18750	117
D1_01_677_20140708	01	D1	2014-07-08	677	75	18750	140
D1_01_677_20140708	01	D1	2014-07-08	677	75	18750	125
D1_01_677_20140708	01	D1	2014-07-08	677	75	18750	141
D1_01_677_20140708	01	D1	2014-07-08	677	75	18750	115
D1_01_677_20140708	01	D1	2014-07-08	677	75	18750	129
D1_01_677_20140708	01	D1	2014-07-08	677	75	18750	105
D1_01_677_20140708	01	D1	2014-07-08	677	75	18750	111
D1_01_677_20140708	01	D1	2014-07-08	677	75	18750	149
D1_01_677_20140708	01	D1	2014-07-08	677	75	18750	178
D1_01_677_20140708	01	D1	2014-07-08	677	75	18750	135
D1_01_677_20140708	01	D1	2014-07-08	677	75	18750	127
D1_01_677_20140708	01	D1	2014-07-08	677	75	18750	152
D1_01_677_20140708	01	D1	2014-07-08	677	75	18750	133
D1_01_677_20140708	01	D1	2014-07-08	677	75	18750	144
D1_01_677_20140708	01	D1	2014-07-08	677	75	18750	138
D1_01_677_20140708	01	D1	2014-07-08	677	75	18750	115
D1_01_677_20140708	01	D1	2014-07-08	677	75	18750	104
D1_01_677_20140708	01	D1	2014-07-08	677	75	18750	96
D1_01_677_20140708	01	D1	2014-07-08	677	75	18750	93
D1_01_677_20140708	01	D1	2014-07-08	677	75	18750	124
D1_01_677_20140708	01	D1	2014-07-08	677	75	18750	108
D1_01_677_20140708	01	D1	2014-07-08	677	75	18750	87
D1_01_677_20140708	01	D1	2014-07-08	677	75	18750	123
D1_01_677_20140708	01	D1	2014-07-08	677	75	18750	136
D1_01_677_20140708	01	D1	2014-07-08	677	75	18750	143
D1_01_677_20140708	01	D1	2014-07-08	677	75	18750	142
D1_01_677_20140708	01	D1	2014-07-08	677	75	18750	119
D1_01_677_20140708	01	D1	2014-07-08	677	75	18750	140
D1_01_677_20140708	01	D1	2014-07-08	677	75	18750	105
D1_01_677_20140708	01	D1	2014-07-08	677	75	18750	121
D1_01_677_20140708	01	D1	2014-07-08	677	75	18750	128
D1_01_677_20140708	01	D1	2014-07-08	677	75	18750	143
D1_01_677_20140708	01	D1	2014-07-08	677	75	18750	140
D1_01_677_20140708	01	D1	2014-07-08	677	75	18750	112
D1_01_677_20140708	01	D1	2014-07-08	677	75	18750	160
D1_01_677_20140708	01	D1	2014-07-08	677	75	18750	129
D1_01_677_20140708	01	D1	2014-07-08	677	75	18750	105
D1_01_677_20140708	01	D1	2014-07-08	677	75	18750	108
D1_01_677_20140708	01	D1	2014-07-08	677	75	18750	109
D1_01_677_20140708	01	D1	2014-07-08	677	75	18750	88
D1_01_677_20140708	01	D1	2014-07-08	677	75	18750	122
D1_01_677_20140708	01	D1	2014-07-08	677	75	18750	116
D1_01_677_20140708	01	D1	2014-07-08	677	75	18750	126
D1_01_677_20140708	01	D1	2014-07-08	677	75	18750	146
D1_01_677_20140708	01	D1	2014-07-08	677	75	18750	132
D1_01_677_20140708	01	D1	2014-07-08	677	75	18750	153
D1_01_677_20140708	01	D1	2014-07-08	677	75	18750	132
D1_01_677_20140708	01	D1	2014-07-08	677	75	18750	112
D1_01_677_20140708	01	D1	2014-07-08	677	75	18750	105
D1_01_677_20140708	01	D1	2014-07-08	677	75	18750	155
D1_01_677_20140708	01	D1	2014-07-08	677	75	18750	140
D1_01_677_20140708	01	D1	2014-07-08	677	75	18750	107
D1_01_677_20140708	01	D1	2014-07-08	677	75	18750	127
D1_01_677_20140708	01	D1	2014-07-08	677	75	18750	108
D1_01_677_20140708	01	D1	2014-07-08	677	75	18750	60
D1_01_677_20140708	01	D1	2014-07-08	677	75	18750	95
D1_01_677_20140708	01	D1	2014-07-08	677	75	18750	125
D1_01_677_20140708	01	D1	2014-07-08	677	75	18750	121
D1_01_677_20140708	01	D1	2014-07-08	677	75	18750	134
D1_01_677_20140708	01	D1	2014-07-08	677	75	18750	129
D1_01_677_20140708	01	D1	2014-07-08	677	75	18750	129
D1_01_677_20140708	01	D1	2014-07-08	677	75	18750	149
D1_01_677_20140708	01	D1	2014-07-08	677	75	18750	134
D1_01_677_20140708	01	D1	2014-07-08	677	75	18750	117
D1_01_677_20140708	01	D1	2014-07-08	677	75	18750	149
D1_01_677_20140708	01	D1	2014-07-08	677	75	18750	159
D1_01_677_20140708	01	D1	2014-07-08	677	75	18750	138
D1_01_677_20140708	01	D1	2014-07-08	677	75	18750	117
D1_01_677_20140708	01	D1	2014-07-08	677	75	18750	118
D1_01_677_20140708	01	D1	2014-07-08	677	75	18750	98
D1_01_677_20140708	01	D1	2014-07-08	677	75	18750	140
D1_01_677_20140708	01	D1	2014-07-08	677	75	18750	144
D1_01_677_20140708	01	D1	2014-07-08	677	75	18750	113
D1_01_677_20140708	01	D1	2014-07-08	677	75	18750	133
D1_01_677_20140708	01	D1	2014-07-08	677	75	18750	117
D1_01_677_20140708	01	D1	2014-07-08	677	75	18750	106
D1_01_677_20140708	01	D1	2014-07-08	677	75	18750	114
D1_01_677_20140708	01	D1	2014-07-08	677	75	18750	120
D1_01_677_20140708	01	D1	2014-07-08	677	75	18750	115
D1_01_677_20140708	01	D1	2014-07-08	677	75	18750	137
D1_01_677_20140708	01	D1	2014-07-08	677	75	18750	122
D1_01_677_20140708	01	D1	2014-07-08	677	75	18750	141
D1_01_677_20140708	01	D1	2014-07-08	677	75	18750	115
D1_01_677_20140708	01	D1	2014-07-08	677	75	18750	131
D1_01_677_20140708	01	D1	2014-07-08	677	75	18750	151
D1_01_677_20140708	01	D1	2014-07-08	677	75	18750	116
D1_01_677_20140708	01	D1	2014-07-08	677	75	18750	132
D1_01_677_20140708	01	D1	2014-07-08	677	75	18750	124
D1_01_677_20140708	01	D1	2014-07-08	677	75	18750	113
D1_01_677_20140708	01	D1	2014-07-08	677	75	18750	138
D1_01_677_20140708	01	D1	2014-07-08	677	75	18750	142
D1_01_677_20140708	01	D1	2014-07-08	677	75	18750	134
D1_01_677_20140708	01	D1	2014-07-08	677	75	18750	116
D1_01_677_20140708	01	D1	2014-07-08	677	75	18750	136
D1_01_677_20140708	01	D1	2014-07-08	677	75	18750	124
D1_01_677_20140708	01	D1	2014-07-08	677	75	18750	111
D1_01_677_20140708	01	D1	2014-07-08	677	75	18750	151
D1_01_677_20140708	01	D1	2014-07-08	677	75	18750	127
D1_01_677_20140708	01	D1	2014-07-08	677	75	18750	107
D1_01_677_20140708	01	D1	2014-07-08	677	75	18750	103
D1_01_677_20140708	01	D1	2014-07-08	677	75	18750	100
D1_01_677_20140708	01	D1	2014-07-08	677	75	18750	120
D1_01_677_20140708	01	D1	2014-07-08	677	75	18750	128
D1_01_677_20140708	01	D1	2014-07-08	677	75	18750	132
D1_01_677_20140708	01	D1	2014-07-08	677	75	18750	140
D1_01_677_20140708	01	D1	2014-07-08	677	75	18750	118
D1_01_677_20140708	01	D1	2014-07-08	677	75	18750	141
D1_01_677_20140708	01	D1	2014-07-08	677	75	18750	111
D1_01_677_20140708	01	D1	2014-07-08	677	75	18750	133
D1_01_677_20140708	01	D1	2014-07-08	677	75	18750	136
D1_01_677_20140708	01	D1	2014-07-08	677	75	18750	129
D1_01_677_20140708	01	D1	2014-07-08	677	75	18750	130
D1_01_677_20140708	01	D1	2014-07-08	677	75	18750	104
D1_01_677_20140708	01	D1	2014-07-08	677	75	18750	150
D1_01_677_20140708	01	D1	2014-07-08	677	75	18750	133
D1_01_677_20140708	01	D1	2014-07-08	677	75	18750	102
D1_01_677_20140708	01	D1	2014-07-08	677	75	18750	134
D1_01_677_20140708	01	D1	2014-07-08	677	75	18750	112
D1_01_677_20140708	01	D1	2014-07-08	677	75	18750	117
D1_01_677_20140708	01	D1	2014-07-08	677	75	18750	123
D1_01_677_20140708	01	D1	2014-07-08	677	75	18750	96
D1_01_677_20140708	01	D1	2014-07-08	677	75	18750	110
D1_01_677_20140708	01	D1	2014-07-08	677	75	18750	142
D1_01_677_20140708	01	D1	2014-07-08	677	75	18750	123
D1_01_677_20140708	01	D1	2014-07-08	677	75	18750	114
D1_01_677_20140708	01	D1	2014-07-08	677	75	18750	160
D1_01_677_20140708	01	D1	2014-07-08	677	75	18750	147
D1_01_677_20140708	01	D1	2014-07-08	677	75	18750	94
D1_01_677_20140708	01	D1	2014-07-08	677	75	18750	133
D1_01_677_20140708	01	D1	2014-07-08	677	75	18750	127
D1_01_677_20140708	01	D1	2014-07-08	677	75	18750	118
D1_01_677_20140708	01	D1	2014-07-08	677	75	18750	103
D1_01_677_20140708	01	D1	2014-07-08	677	75	18750	128
D1_01_677_20140708	01	D1	2014-07-08	677	75	18750	147
D1_01_677_20140708	01	D1	2014-07-08	677	75	18750	144
D1_01_677_20140708	01	D1	2014-07-08	677	75	18750	104
D1_01_677_20140708	01	D1	2014-07-08	677	75	18750	126
D1_01_677_20140708	01	D1	2014-07-08	677	75	18750	150
D1_01_677_20140708	01	D1	2014-07-08	677	75	18750	124
D1_01_677_20140708	01	D1	2014-07-08	677	75	18750	142
D1_01_677_20140708	01	D1	2014-07-08	677	75	18750	118
D1_01_677_20140708	01	D1	2014-07-08	677	75	18750	137
D1_01_677_20140708	01	D1	2014-07-08	677	75	18750	136
D1_01_677_20140708	01	D1	2014-07-08	677	75	18750	150
D1_01_677_20140708	01	D1	2014-07-08	677	75	18750	122
D1_01_677_20140708	01	D1	2014-07-08	677	75	18750	98
D1_01_677_20140708	01	D1	2014-07-08	677	75	18750	116
D1_01_677_20140708	01	D1	2014-07-08	677	75	18750	91
D1_01_677_20140708	01	D1	2014-07-08	677	75	18750	110
D1_01_677_20140708	01	D1	2014-07-08	677	75	18750	130
D1_01_677_20140708	01	D1	2014-07-08	677	75	18750	152
D1_01_677_20140708	01	D1	2014-07-08	677	75	18750	128
D1_01_677_20140708	01	D1	2014-07-08	677	75	18750	117
D1_01_677_20140708	01	D1	2014-07-08	677	75	18750	136
D1_01_677_20140708	01	D1	2014-07-08	677	75	18750	140
D1_01_677_20140708	01	D1	2014-07-08	677	75	18750	118
D1_01_677_20140708	01	D1	2014-07-08	677	75	18750	111
D1_01_677_20140708	01	D1	2014-07-08	677	75	18750	99
D1_01_677_20140708	01	D1	2014-07-08	677	75	18750	127
D1_01_677_20140708	01	D1	2014-07-08	677	75	18750	133
D1_01_677_20140708	01	D1	2014-07-08	677	75	18750	98
D1_01_677_20140708	01	D1	2014-07-08	677	75	18750	132
D1_01_677_20140708	01	D1	2014-07-08	677	75	18750	114
D1_01_677_20140708	01	D1	2014-07-08	677	75	18750	155
D1_01_677_20140708	01	D1	2014-07-08	677	75	18750	152
D1_01_677_20140708	01	D1	2014-07-08	677	75	18750	120
D1_01_677_20140708	01	D1	2014-07-08	677	75	18750	130
D1_01_677_20140708	01	D1	2014-07-08	677	75	18750	141
D1_01_677_20140708	01	D1	2014-07-08	677	75	18750	143
D1_01_677_20140708	01	D1	2014-07-08	677	75	18750	134
D1_01_677_20140708	01	D1	2014-07-08	677	75	18750	121
D1_01_677_20140708	01	D1	2014-07-08	677	75	18750	117
D1_01_677_20140708	01	D1	2014-07-08	677	75	18750	108
D1_01_677_20140708	01	D1	2014-07-08	677	75	18750	104
D1_01_677_20140708	01	D1	2014-07-08	677	75	18750	103
D1_01_677_20140730	01	D1	2014-07-30	677	75	18750	201
D1_01_677_20140730	01	D1	2014-07-30	677	75	18750	202
D1_01_677_20140730	01	D1	2014-07-30	677	75	18750	204
D1_01_677_20140730	01	D1	2014-07-30	677	75	18750	191
D1_01_677_20140730	01	D1	2014-07-30	677	75	18750	199
D1_01_677_20140730	01	D1	2014-07-30	677	75	18750	161
D1_01_677_20140730	01	D1	2014-07-30	677	75	18750	174
D1_01_677_20140730	01	D1	2014-07-30	677	75	18750	190
D1_01_677_20140730	01	D1	2014-07-30	677	75	18750	238
D1_01_677_20140730	01	D1	2014-07-30	677	75	18750	203
D1_01_677_20140730	01	D1	2014-07-30	677	75	18750	143
D1_01_677_20140730	01	D1	2014-07-30	677	75	18750	178
D1_01_677_20140730	01	D1	2014-07-30	677	75	18750	195
D1_01_677_20140730	01	D1	2014-07-30	677	75	18750	186
D1_01_677_20140730	01	D1	2014-07-30	677	75	18750	216
D1_01_677_20140730	01	D1	2014-07-30	677	75	18750	147
D1_01_677_20140730	01	D1	2014-07-30	677	75	18750	178
D1_01_677_20140730	01	D1	2014-07-30	677	75	18750	198
D1_01_677_20140730	01	D1	2014-07-30	677	75	18750	176
D1_01_677_20140730	01	D1	2014-07-30	677	75	18750	195
D1_01_677_20140730	01	D1	2014-07-30	677	75	18750	218
D1_01_677_20140730	01	D1	2014-07-30	677	75	18750	182
D1_01_677_20140730	01	D1	2014-07-30	677	75	18750	195
D1_01_677_20140730	01	D1	2014-07-30	677	75	18750	226
D1_01_677_20140730	01	D1	2014-07-30	677	75	18750	161
D1_01_677_20140730	01	D1	2014-07-30	677	75	18750	193
D1_01_677_20140730	01	D1	2014-07-30	677	75	18750	184
D1_01_677_20140730	01	D1	2014-07-30	677	75	18750	208
D1_01_677_20140730	01	D1	2014-07-30	677	75	18750	213
D1_01_677_20140730	01	D1	2014-07-30	677	75	18750	171
D1_01_677_20140730	01	D1	2014-07-30	677	75	18750	162
D1_01_677_20140730	01	D1	2014-07-30	677	75	18750	185
D1_01_677_20140730	01	D1	2014-07-30	677	75	18750	203
D1_01_677_20140730	01	D1	2014-07-30	677	75	18750	222
D1_01_677_20140730	01	D1	2014-07-30	677	75	18750	181
D1_01_677_20140730	01	D1	2014-07-30	677	75	18750	183
D1_01_677_20140730	01	D1	2014-07-30	677	75	18750	214
D1_01_677_20140730	01	D1	2014-07-30	677	75	18750	197
D1_01_677_20140730	01	D1	2014-07-30	677	75	18750	191
D1_01_677_20140730	01	D1	2014-07-30	677	75	18750	184
D1_01_677_20140730	01	D1	2014-07-30	677	75	18750	182
D1_01_677_20140730	01	D1	2014-07-30	677	75	18750	212
D1_01_677_20140730	01	D1	2014-07-30	677	75	18750	218
D1_01_677_20140730	01	D1	2014-07-30	677	75	18750	199
D1_01_677_20140730	01	D1	2014-07-30	677	75	18750	240
D1_01_677_20140730	01	D1	2014-07-30	677	75	18750	211
D1_01_677_20140730	01	D1	2014-07-30	677	75	18750	196
D1_01_677_20140730	01	D1	2014-07-30	677	75	18750	194
D1_01_677_20140730	01	D1	2014-07-30	677	75	18750	188
D1_01_677_20140730	01	D1	2014-07-30	677	75	18750	217
D1_01_677_20140730	01	D1	2014-07-30	677	75	18750	199
D1_01_677_20140730	01	D1	2014-07-30	677	75	18750	204
D1_01_677_20140730	01	D1	2014-07-30	677	75	18750	251
D1_01_677_20140730	01	D1	2014-07-30	677	75	18750	231
D1_01_677_20140730	01	D1	2014-07-30	677	75	18750	158
D1_01_677_20140730	01	D1	2014-07-30	677	75	18750	221
D1_01_677_20140730	01	D1	2014-07-30	677	75	18750	153
D1_01_677_20140730	01	D1	2014-07-30	677	75	18750	173
D1_01_677_20140730	01	D1	2014-07-30	677	75	18750	177
D1_01_677_20140730	01	D1	2014-07-30	677	75	18750	170
D1_01_677_20140730	01	D1	2014-07-30	677	75	18750	152
D1_01_677_20140730	01	D1	2014-07-30	677	75	18750	186
D1_01_677_20140730	01	D1	2014-07-30	677	75	18750	176
D1_01_677_20140730	01	D1	2014-07-30	677	75	18750	213
D1_01_677_20140730	01	D1	2014-07-30	677	75	18750	190
D1_01_677_20140730	01	D1	2014-07-30	677	75	18750	220
D1_01_677_20140730	01	D1	2014-07-30	677	75	18750	199
D1_01_677_20140730	01	D1	2014-07-30	677	75	18750	201
D1_01_677_20140730	01	D1	2014-07-30	677	75	18750	211
D1_01_677_20140730	01	D1	2014-07-30	677	75	18750	225
D1_01_677_20140730	01	D1	2014-07-30	677	75	18750	169
D1_01_677_20140730	01	D1	2014-07-30	677	75	18750	177
D1_01_677_20140730	01	D1	2014-07-30	677	75	18750	181
D1_01_677_20140730	01	D1	2014-07-30	677	75	18750	157
D1_01_677_20140730	01	D1	2014-07-30	677	75	18750	236
D1_01_677_20140730	01	D1	2014-07-30	677	75	18750	201
D1_01_677_20140730	01	D1	2014-07-30	677	75	18750	186
D1_01_677_20140730	01	D1	2014-07-30	677	75	18750	171
D1_01_677_20140730	01	D1	2014-07-30	677	75	18750	203
D1_01_677_20140730	01	D1	2014-07-30	677	75	18750	168
D1_01_677_20140730	01	D1	2014-07-30	677	75	18750	221
D1_01_677_20140730	01	D1	2014-07-30	677	75	18750	186
D1_01_677_20140730	01	D1	2014-07-30	677	75	18750	191
D1_01_677_20140730	01	D1	2014-07-30	677	75	18750	174
D1_01_677_20140730	01	D1	2014-07-30	677	75	18750	190
D1_01_677_20140730	01	D1	2014-07-30	677	75	18750	193
D1_01_677_20140730	01	D1	2014-07-30	677	75	18750	194
D1_01_677_20140730	01	D1	2014-07-30	677	75	18750	155
D1_01_677_20140730	01	D1	2014-07-30	677	75	18750	172
D1_01_677_20140730	01	D1	2014-07-30	677	75	18750	184
D1_01_677_20140730	01	D1	2014-07-30	677	75	18750	175
D1_01_677_20140730	01	D1	2014-07-30	677	75	18750	215
D1_01_677_20140730	01	D1	2014-07-30	677	75	18750	181
D1_01_677_20140730	01	D1	2014-07-30	677	75	18750	190
D1_01_677_20140730	01	D1	2014-07-30	677	75	18750	185
D1_01_677_20140730	01	D1	2014-07-30	677	75	18750	205
D1_01_677_20140730	01	D1	2014-07-30	677	75	18750	195
D1_01_677_20140730	01	D1	2014-07-30	677	75	18750	171
D1_01_677_20140730	01	D1	2014-07-30	677	75	18750	190
D1_01_677_20140730	01	D1	2014-07-30	677	75	18750	162
D1_01_677_20140730	01	D1	2014-07-30	677	75	18750	148
D1_01_677_20140730	01	D1	2014-07-30	677	75	18750	180
D1_01_677_20140730	01	D1	2014-07-30	677	75	18750	189
D1_01_677_20140730	01	D1	2014-07-30	677	75	18750	157
D1_01_677_20140730	01	D1	2014-07-30	677	75	18750	180
D1_01_677_20140730	01	D1	2014-07-30	677	75	18750	189
D1_01_677_20140730	01	D1	2014-07-30	677	75	18750	187
D1_01_677_20140730	01	D1	2014-07-30	677	75	18750	154
D1_01_677_20140730	01	D1	2014-07-30	677	75	18750	189
D1_01_677_20140730	01	D1	2014-07-30	677	75	18750	175
D1_01_677_20140730	01	D1	2014-07-30	677	75	18750	176
D1_01_677_20140730	01	D1	2014-07-30	677	75	18750	197
D1_01_677_20140730	01	D1	2014-07-30	677	75	18750	166
D1_01_677_20140730	01	D1	2014-07-30	677	75	18750	163
D1_01_677_20140730	01	D1	2014-07-30	677	75	18750	207
D1_01_677_20140730	01	D1	2014-07-30	677	75	18750	186
D1_01_677_20140730	01	D1	2014-07-30	677	75	18750	197
D1_01_677_20140730	01	D1	2014-07-30	677	75	18750	169
D1_01_677_20140730	01	D1	2014-07-30	677	75	18750	191
D1_01_677_20140730	01	D1	2014-07-30	677	75	18750	225
D1_01_677_20140730	01	D1	2014-07-30	677	75	18750	211
D1_01_677_20140730	01	D1	2014-07-30	677	75	18750	201
D1_01_677_20140730	01	D1	2014-07-30	677	75	18750	184
D1_01_677_20140730	01	D1	2014-07-30	677	75	18750	230
D1_01_677_20140730	01	D1	2014-07-30	677	75	18750	249
D1_01_677_20140730	01	D1	2014-07-30	677	75	18750	190
D1_01_677_20140730	01	D1	2014-07-30	677	75	18750	164
D1_01_677_20140730	01	D1	2014-07-30	677	75	18750	220
D1_01_677_20140730	01	D1	2014-07-30	677	75	18750	208
D1_01_677_20140730	01	D1	2014-07-30	677	75	18750	204
D1_01_677_20140730	01	D1	2014-07-30	677	75	18750	200
D1_01_677_20140730	01	D1	2014-07-30	677	75	18750	218
D1_01_677_20140730	01	D1	2014-07-30	677	75	18750	181
D1_01_677_20140730	01	D1	2014-07-30	677	75	18750	213
D1_01_677_20140730	01	D1	2014-07-30	677	75	18750	182
D1_01_677_20140730	01	D1	2014-07-30	677	75	18750	205
D1_01_677_20140730	01	D1	2014-07-30	677	75	18750	225
D1_01_677_20140730	01	D1	2014-07-30	677	75	18750	154
D1_01_677_20140730	01	D1	2014-07-30	677	75	18750	174
D1_01_677_20140730	01	D1	2014-07-30	677	75	18750	232
D1_01_677_20140730	01	D1	2014-07-30	677	75	18750	187
D1_01_677_20140730	01	D1	2014-07-30	677	75	18750	195
D1_01_677_20140730	01	D1	2014-07-30	677	75	18750	190
D1_01_677_20140730	01	D1	2014-07-30	677	75	18750	238
D1_01_677_20140730	01	D1	2014-07-30	677	75	18750	223
D1_01_677_20140730	01	D1	2014-07-30	677	75	18750	146
D1_01_677_20140730	01	D1	2014-07-30	677	75	18750	208
D1_01_677_20140730	01	D1	2014-07-30	677	75	18750	163
D1_01_677_20140730	01	D1	2014-07-30	677	75	18750	213
D1_01_677_20140730	01	D1	2014-07-30	677	75	18750	197
D1_01_677_20140730	01	D1	2014-07-30	677	75	18750	225
D1_01_677_20140730	01	D1	2014-07-30	677	75	18750	233
D1_01_677_20140730	01	D1	2014-07-30	677	75	18750	230
D1_01_677_20140730	01	D1	2014-07-30	677	75	18750	230
D1_01_677_20140730	01	D1	2014-07-30	677	75	18750	198
D1_01_677_20140730	01	D1	2014-07-30	677	75	18750	208
D1_01_677_20140730	01	D1	2014-07-30	677	75	18750	204
D1_01_677_20140730	01	D1	2014-07-30	677	75	18750	173
D1_01_677_20140730	01	D1	2014-07-30	677	75	18750	200
D1_01_677_20140730	01	D1	2014-07-30	677	75	18750	222
D1_01_677_20140730	01	D1	2014-07-30	677	75	18750	215
D1_01_677_20140730	01	D1	2014-07-30	677	75	18750	177
D1_01_677_20140730	01	D1	2014-07-30	677	75	18750	250
D1_01_677_20140730	01	D1	2014-07-30	677	75	18750	163
D1_01_677_20140730	01	D1	2014-07-30	677	75	18750	198
D1_01_677_20140730	01	D1	2014-07-30	677	75	18750	221
D1_01_677_20140730	01	D1	2014-07-30	677	75	18750	208
D1_01_677_20140730	01	D1	2014-07-30	677	75	18750	219
D1_01_677_20140730	01	D1	2014-07-30	677	75	18750	198
D1_01_677_20140730	01	D1	2014-07-30	677	75	18750	232
D1_01_677_20140730	01	D1	2014-07-30	677	75	18750	182
D1_01_677_20140730	01	D1	2014-07-30	677	75	18750	188
D1_01_677_20140730	01	D1	2014-07-30	677	75	18750	194
D1_01_677_20140730	01	D1	2014-07-30	677	75	18750	193
D1_01_677_20140730	01	D1	2014-07-30	677	75	18750	205
D1_01_677_20140730	01	D1	2014-07-30	677	75	18750	194
D1_01_677_20140730	01	D1	2014-07-30	677	75	18750	158
D1_01_677_20140730	01	D1	2014-07-30	677	75	18750	188
D1_01_677_20140730	01	D1	2014-07-30	677	75	18750	305
D1_01_677_20140730	01	D1	2014-07-30	677	75	18750	148
D1_01_677_20140730	01	D1	2014-07-30	677	75	18750	200
D1_01_677_20140730	01	D1	2014-07-30	677	75	18750	202
D1_01_677_20140730	01	D1	2014-07-30	677	75	18750	245
D1_01_677_20140730	01	D1	2014-07-30	677	75	18750	167
D1_01_677_20140730	01	D1	2014-07-30	677	75	18750	165
D1_01_677_20140730	01	D1	2014-07-30	677	75	18750	163
D1_01_677_20140730	01	D1	2014-07-30	677	75	18750	169
D1_01_677_20140730	01	D1	2014-07-30	677	75	18750	188
D1_01_677_20140730	01	D1	2014-07-30	677	75	18750	153
D1_01_677_20140730	01	D1	2014-07-30	677	75	18750	196
D1_01_677_20140730	01	D1	2014-07-30	677	75	18750	228
D1_01_677_20140730	01	D1	2014-07-30	677	75	18750	171
D1_01_677_20140730	01	D1	2014-07-30	677	75	18750	183
D1_01_677_20140730	01	D1	2014-07-30	677	75	18750	230
D1_01_677_20140730	01	D1	2014-07-30	677	75	18750	173
D1_01_677_20140730	01	D1	2014-07-30	677	75	18750	179
D1_01_677_20140730	01	D1	2014-07-30	677	75	18750	183
D1_01_677_20140730	01	D1	2014-07-30	677	75	18750	179
D1_01_677_20140730	01	D1	2014-07-30	677	75	18750	183
D1_01_677_20140730	01	D1	2014-07-30	677	75	18750	150
D1_01_677_20140730	01	D1	2014-07-30	677	75	18750	229
D1_01_677_20140730	01	D1	2014-07-30	677	75	18750	240
D1_01_677_20140730	01	D1	2014-07-30	677	75	18750	274
D1_01_677_20140730	01	D1	2014-07-30	677	75	18750	211
D1_01_677_20140730	01	D1	2014-07-30	677	75	18750	187
D1_01_677_20140730	01	D1	2014-07-30	677	75	18750	181
D1_01_677_20140730	01	D1	2014-07-30	677	75	18750	180
D1_01_677_20140730	01	D1	2014-07-30	677	75	18750	186
D1_01_677_20140730	01	D1	2014-07-30	677	75	18750	202
D1_01_677_20140730	01	D1	2014-07-30	677	75	18750	192
D1_01_677_20140730	01	D1	2014-07-30	677	75	18750	168
D1_01_677_20140730	01	D1	2014-07-30	677	75	18750	198
D1_01_677_20140730	01	D1	2014-07-30	677	75	18750	221
D1_01_677_20140730	01	D1	2014-07-30	677	75	18750	164
D1_01_677_20140730	01	D1	2014-07-30	677	75	18750	173
D1_01_677_20140730	01	D1	2014-07-30	677	75	18750	191
D1_01_677_20140730	01	D1	2014-07-30	677	75	18750	202
D1_01_677_20140730	01	D1	2014-07-30	677	75	18750	240
D1_01_677_20140730	01	D1	2014-07-30	677	75	18750	188
D1_01_677_20140730	01	D1	2014-07-30	677	75	18750	238
D1_01_677_20140730	01	D1	2014-07-30	677	75	18750	227
D1_01_677_20140730	01	D1	2014-07-30	677	75	18750	216
D1_01_677_20140730	01	D1	2014-07-30	677	75	18750	160
D1_01_677_20140730	01	D1	2014-07-30	677	75	18750	189
D1_01_677_20140730	01	D1	2014-07-30	677	75	18750	234
D1_01_677_20140730	01	D1	2014-07-30	677	75	18750	212
D1_01_677_20140730	01	D1	2014-07-30	677	75	18750	197
D1_01_677_20140730	01	D1	2014-07-30	677	75	18750	177
D1_01_677_20140730	01	D1	2014-07-30	677	75	18750	187
D1_01_677_20140730	01	D1	2014-07-30	677	75	18750	175
D1_01_677_20140730	01	D1	2014-07-30	677	75	18750	195
D1_01_677_20140730	01	D1	2014-07-30	677	75	18750	193
D1_01_677_20140730	01	D1	2014-07-30	677	75	18750	187
D1_01_677_20140730	01	D1	2014-07-30	677	75	18750	179
D1_01_677_20140730	01	D1	2014-07-30	677	75	18750	204
D1_01_677_20140730	01	D1	2014-07-30	677	75	18750	157
D1_01_677_20140730	01	D1	2014-07-30	677	75	18750	184
D1_01_677_20140730	01	D1	2014-07-30	677	75	18750	197
D1_01_677_20140730	01	D1	2014-07-30	677	75	18750	237
D1_01_677_20140730	01	D1	2014-07-30	677	75	18750	188
D1_01_677_20140730	01	D1	2014-07-30	677	75	18750	200
D1_01_677_20140730	01	D1	2014-07-30	677	75	18750	188
D1_01_677_20140730	01	D1	2014-07-30	677	75	18750	183
D1_01_677_20140730	01	D1	2014-07-30	677	75	18750	201
D1_01_677_20140730	01	D1	2014-07-30	677	75	18750	223
D1_01_677_20140730	01	D1	2014-07-30	677	75	18750	206
D1_01_677_20140730	01	D1	2014-07-30	677	75	18750	243
D1_01_677_20140730	01	D1	2014-07-30	677	75	18750	197
D1_01_677_20140730	01	D1	2014-07-30	677	75	18750	182
D1_01_677_20140730	01	D1	2014-07-30	677	75	18750	184
D1_01_677_20140730	01	D1	2014-07-30	677	75	18750	183
D1_01_677_20140730	01	D1	2014-07-30	677	75	18750	209
D1_01_677_20140730	01	D1	2014-07-30	677	75	18750	194
D1_01_677_20140730	01	D1	2014-07-30	677	75	18750	182
D1_01_677_20140730	01	D1	2014-07-30	677	75	18750	193
D1_01_677_20140730	01	D1	2014-07-30	677	75	18750	186
D1_01_677_20140730	01	D1	2014-07-30	677	75	18750	193
D1_01_677_20140730	01	D1	2014-07-30	677	75	18750	151
D1_01_677_20140730	01	D1	2014-07-30	677	75	18750	199
D1_01_677_20140730	01	D1	2014-07-30	677	75	18750	135
D1_01_677_20140730	01	D1	2014-07-30	677	75	18750	175
D1_01_677_20140730	01	D1	2014-07-30	677	75	18750	200
D1_01_677_20140730	01	D1	2014-07-30	677	75	18750	194
D1_01_677_20140730	01	D1	2014-07-30	677	75	18750	226
D1_01_677_20140730	01	D1	2014-07-30	677	75	18750	204
D1_01_677_20140730	01	D1	2014-07-30	677	75	18750	174
D1_01_677_20140730	01	D1	2014-07-30	677	75	18750	237
D1_01_677_20140730	01	D1	2014-07-30	677	75	18750	199
D1_01_677_20140730	01	D1	2014-07-30	677	75	18750	170
D1_01_677_20140730	01	D1	2014-07-30	677	75	18750	218
D1_01_677_20140730	01	D1	2014-07-30	677	75	18750	198
D1_01_677_20140730	01	D1	2014-07-30	677	75	18750	165
D1_01_677_20140730	01	D1	2014-07-30	677	75	18750	199
D1_01_677_20140730	01	D1	2014-07-30	677	75	18750	187
D1_01_677_20140730	01	D1	2014-07-30	677	75	18750	180
D1_01_677_20140730	01	D1	2014-07-30	677	75	18750	205
D1_01_677_20140730	01	D1	2014-07-30	677	75	18750	166
D1_01_677_20140730	01	D1	2014-07-30	677	75	18750	196
D1_01_677_20140730	01	D1	2014-07-30	677	75	18750	203
D1_01_677_20140730	01	D1	2014-07-30	677	75	18750	183
D1_01_677_20140730	01	D1	2014-07-30	677	75	18750	209
D1_01_677_20140730	01	D1	2014-07-30	677	75	18750	188
D1_01_677_20140730	01	D1	2014-07-30	677	75	18750	225
D1_01_677_20140730	01	D1	2014-07-30	677	75	18750	195
D1_01_677_20140730	01	D1	2014-07-30	677	75	18750	182
D1_01_677_20140730	01	D1	2014-07-30	677	75	18750	195
D1_01_677_20140730	01	D1	2014-07-30	677	75	18750	210
D1_01_677_20140730	01	D1	2014-07-30	677	75	18750	152
D1_01_677_20140730	01	D1	2014-07-30	677	75	18750	223
D1_01_677_20140730	01	D1	2014-07-30	677	75	18750	164
D1_01_677_20140730	01	D1	2014-07-30	677	75	18750	274
D1_01_677_20140730	01	D1	2014-07-30	677	75	18750	193
D1_01_677_20140730	01	D1	2014-07-30	677	75	18750	194
D1_01_677_20140730	01	D1	2014-07-30	677	75	18750	259
D1_01_677_20140730	01	D1	2014-07-30	677	75	18750	181
D1_01_677_20140730	01	D1	2014-07-30	677	75	18750	194
D1_01_677_20140730	01	D1	2014-07-30	677	75	18750	198
D1_01_677_20140730	01	D1	2014-07-30	677	75	18750	188
D1_01_677_20140730	01	D1	2014-07-30	677	75	18750	191
D1_01_677_20140730	01	D1	2014-07-30	677	75	18750	209
D1_01_677_20140730	01	D1	2014-07-30	677	75	18750	171
D1_01_677_20140730	01	D1	2014-07-30	677	75	18750	117
D1_01_677_20140730	01	D1	2014-07-30	677	75	18750	187
D1_01_677_20140730	01	D1	2014-07-30	677	75	18750	232
D1_01_677_20140730	01	D1	2014-07-30	677	75	18750	196
D1_01_677_20140730	01	D1	2014-07-30	677	75	18750	208
D1_01_677_20140730	01	D1	2014-07-30	677	75	18750	164
D1_01_677_20140730	01	D1	2014-07-30	677	75	18750	156
D1_01_677_20140730	01	D1	2014-07-30	677	75	18750	179
D1_01_677_20140730	01	D1	2014-07-30	677	75	18750	203
D1_01_677_20140730	01	D1	2014-07-30	677	75	18750	217
D1_01_677_20140730	01	D1	2014-07-30	677	75	18750	189
D1_01_677_20140730	01	D1	2014-07-30	677	75	18750	178
D1_01_677_20140730	01	D1	2014-07-30	677	75	18750	170
D1_01_677_20140730	01	D1	2014-07-30	677	75	18750	213
D1_01_677_20140730	01	D1	2014-07-30	677	75	18750	249
D1_01_677_20140730	01	D1	2014-07-30	677	75	18750	261
D1_01_677_20140730	01	D1	2014-07-30	677	75	18750	171
D1_01_677_20140730	01	D1	2014-07-30	677	75	18750	239
D1_01_677_20140730	01	D1	2014-07-30	677	75	18750	202
D1_01_677_20140730	01	D1	2014-07-30	677	75	18750	208
D1_01_677_20140730	01	D1	2014-07-30	677	75	18750	188
D1_01_677_20140730	01	D1	2014-07-30	677	75	18750	229
D1_01_677_20140730	01	D1	2014-07-30	677	75	18750	153
D1_01_677_20140730	01	D1	2014-07-30	677	75	18750	187
D1_01_677_20140730	01	D1	2014-07-30	677	75	18750	171
D1_01_677_20140730	01	D1	2014-07-30	677	75	18750	182
D1_01_677_20140730	01	D1	2014-07-30	677	75	18750	217
D1_01_677_20140730	01	D1	2014-07-30	677	75	18750	134
D1_01_677_20140730	01	D1	2014-07-30	677	75	18750	191
D1_01_677_20140730	01	D1	2014-07-30	677	75	18750	190
D1_01_677_20140730	01	D1	2014-07-30	677	75	18750	156
D1_01_677_20140730	01	D1	2014-07-30	677	75	18750	211
D1_01_677_20140730	01	D1	2014-07-30	677	75	18750	177
D1_01_677_20140730	01	D1	2014-07-30	677	75	18750	183
D1_01_677_20140730	01	D1	2014-07-30	677	75	18750	191
D1_01_677_20140730	01	D1	2014-07-30	677	75	18750	205
D1_01_677_20140730	01	D1	2014-07-30	677	75	18750	196
D1_01_677_20140730	01	D1	2014-07-30	677	75	18750	215
D1_01_677_20140730	01	D1	2014-07-30	677	75	18750	190
D1_01_677_20140730	01	D1	2014-07-30	677	75	18750	225
D1_01_677_20140730	01	D1	2014-07-30	677	75	18750	169
D1_01_677_20140730	01	D1	2014-07-30	677	75	18750	170
D1_01_677_20140730	01	D1	2014-07-30	677	75	18750	181
D1_01_677_20140730	01	D1	2014-07-30	677	75	18750	143
D1_01_677_20140730	01	D1	2014-07-30	677	75	18750	195
D1_01_677_20140730	01	D1	2014-07-30	677	75	18750	186
D1_01_677_20140730	01	D1	2014-07-30	677	75	18750	172
D1_01_677_20140730	01	D1	2014-07-30	677	75	18750	216
D1_01_677_20140730	01	D1	2014-07-30	677	75	18750	225
D1_01_677_20140730	01	D1	2014-07-30	677	75	18750	196
D1_01_677_20140730	01	D1	2014-07-30	677	75	18750	186
D1_01_677_20140730	01	D1	2014-07-30	677	75	18750	196
D1_01_677_20140730	01	D1	2014-07-30	677	75	18750	185
D1_01_677_20140730	01	D1	2014-07-30	677	75	18750	176
D1_01_677_20140730	01	D1	2014-07-30	677	75	18750	258
D1_01_677_20140730	01	D1	2014-07-30	677	75	18750	199
D1_01_677_20140730	01	D1	2014-07-30	677	75	18750	170
D1_01_677_20140730	01	D1	2014-07-30	677	75	18750	247
D1_01_677_20140730	01	D1	2014-07-30	677	75	18750	199
D1_01_677_20140730	01	D1	2014-07-30	677	75	18750	212
D1_01_677_20140730	01	D1	2014-07-30	677	75	18750	185
D1_01_677_20140730	01	D1	2014-07-30	677	75	18750	201
D1_01_677_20140730	01	D1	2014-07-30	677	75	18750	195
D1_01_677_20140730	01	D1	2014-07-30	677	75	18750	231
D1_01_677_20140730	01	D1	2014-07-30	677	75	18750	200
D1_01_677_20140730	01	D1	2014-07-30	677	75	18750	178
D1_01_677_20140730	01	D1	2014-07-30	677	75	18750	240
D1_01_677_20140730	01	D1	2014-07-30	677	75	18750	237
D1_01_677_20140730	01	D1	2014-07-30	677	75	18750	182
D1_01_677_20140730	01	D1	2014-07-30	677	75	18750	173
D1_01_677_20140730	01	D1	2014-07-30	677	75	18750	215
D1_01_677_20140730	01	D1	2014-07-30	677	75	18750	198
D1_01_677_20140730	01	D1	2014-07-30	677	75	18750	251
D1_01_677_20140730	01	D1	2014-07-30	677	75	18750	202
D1_01_677_20140730	01	D1	2014-07-30	677	75	18750	206
D1_01_677_20140730	01	D1	2014-07-30	677	75	18750	216
D1_01_677_20140730	01	D1	2014-07-30	677	75	18750	218
D1_01_677_20140730	01	D1	2014-07-30	677	75	18750	233
D1_01_677_20140730	01	D1	2014-07-30	677	75	18750	224
D1_01_677_20140730	01	D1	2014-07-30	677	75	18750	228
D1_01_677_20140730	01	D1	2014-07-30	677	75	18750	196
D1_01_677_20140730	01	D1	2014-07-30	677	75	18750	190
D1_01_677_20140730	01	D1	2014-07-30	677	75	18750	171
D1_01_677_20140730	01	D1	2014-07-30	677	75	18750	205
D1_01_677_20140730	01	D1	2014-07-30	677	75	18750	222
D1_01_677_20140730	01	D1	2014-07-30	677	75	18750	183
D1_01_677_20140730	01	D1	2014-07-30	677	75	18750	250
D1_01_677_20140730	01	D1	2014-07-30	677	75	18750	255
D1_01_677_20140730	01	D1	2014-07-30	677	75	18750	191
D1_01_677_20140730	01	D1	2014-07-30	677	75	18750	202
D1_01_677_20140730	01	D1	2014-07-30	677	75	18750	175
D1_01_677_20140730	01	D1	2014-07-30	677	75	18750	182
D1_01_677_20140730	01	D1	2014-07-30	677	75	18750	226
D1_01_677_20140730	01	D1	2014-07-30	677	75	18750	247
D1_01_677_20140730	01	D1	2014-07-30	677	75	18750	177
D1_01_677_20140730	01	D1	2014-07-30	677	75	18750	202
D1_01_677_20140730	01	D1	2014-07-30	677	75	18750	198
D1_01_677_20140730	01	D1	2014-07-30	677	75	18750	255
D1_01_677_20140730	01	D1	2014-07-30	677	75	18750	225
D1_01_677_20140730	01	D1	2014-07-30	677	75	18750	212
D1_01_677_20140730	01	D1	2014-07-30	677	75	18750	164
D1_01_677_20140730	01	D1	2014-07-30	677	75	18750	249
D1_01_677_20140730	01	D1	2014-07-30	677	75	18750	191
D1_01_677_20140730	01	D1	2014-07-30	677	75	18750	173
D1_01_677_20140730	01	D1	2014-07-30	677	75	18750	202
D1_01_677_20140730	01	D1	2014-07-30	677	75	18750	204
D1_01_677_20140730	01	D1	2014-07-30	677	75	18750	153
D1_01_677_20140730	01	D1	2014-07-30	677	75	18750	208
D1_01_677_20140730	01	D1	2014-07-30	677	75	18750	191
D1_01_677_20140730	01	D1	2014-07-30	677	75	18750	208
D1_01_677_20140730	01	D1	2014-07-30	677	75	18750	220
D1_01_677_20140730	01	D1	2014-07-30	677	75	18750	180
D1_01_677_20140730	01	D1	2014-07-30	677	75	18750	207
D1_01_677_20140730	01	D1	2014-07-30	677	75	18750	196
D1_01_677_20140730	01	D1	2014-07-30	677	75	18750	163
D1_01_677_20140730	01	D1	2014-07-30	677	75	18750	205
D1_01_677_20140730	01	D1	2014-07-30	677	75	18750	186
D1_01_677_20140730	01	D1	2014-07-30	677	75	18750	190
D1_01_677_20140730	01	D1	2014-07-30	677	75	18750	198
D1_01_677_20140730	01	D1	2014-07-30	677	75	18750	219
D1_01_677_20140730	01	D1	2014-07-30	677	75	18750	145
D1_01_677_20140730	01	D1	2014-07-30	677	75	18750	212
D1_01_677_20140730	01	D1	2014-07-30	677	75	18750	190
D1_01_677_20140730	01	D1	2014-07-30	677	75	18750	192
D1_01_677_20140730	01	D1	2014-07-30	677	75	18750	180
D1_01_677_20140730	01	D1	2014-07-30	677	75	18750	184
D1_01_677_20140730	01	D1	2014-07-30	677	75	18750	175
D1_01_677_20140730	01	D1	2014-07-30	677	75	18750	219
D1_01_677_20140730	01	D1	2014-07-30	677	75	18750	184
D1_01_677_20140730	01	D1	2014-07-30	677	75	18750	217
D1_01_677_20140730	01	D1	2014-07-30	677	75	18750	195
D1_01_677_20140730	01	D1	2014-07-30	677	75	18750	252
D1_01_677_20140730	01	D1	2014-07-30	677	75	18750	149
D1_01_677_20140730	01	D1	2014-07-30	677	75	18750	185
D1_01_677_20140730	01	D1	2014-07-30	677	75	18750	209
D1_01_677_20140730	01	D1	2014-07-30	677	75	18750	175
D1_01_677_20140730	01	D1	2014-07-30	677	75	18750	238
D1_01_677_20140730	01	D1	2014-07-30	677	75	18750	223
D1_01_677_20140730	01	D1	2014-07-30	677	75	18750	189
D1_01_677_20140730	01	D1	2014-07-30	677	75	18750	223
D1_01_677_20140730	01	D1	2014-07-30	677	75	18750	87
D1_01_677_20140730	01	D1	2014-07-30	677	75	18750	256
D1_01_677_20140730	01	D1	2014-07-30	677	75	18750	206
D1_01_677_20140730	01	D1	2014-07-30	677	75	18750	172
D1_01_677_20140730	01	D1	2014-07-30	677	75	18750	150
D1_01_677_20140730	01	D1	2014-07-30	677	75	18750	207
D1_01_677_20140730	01	D1	2014-07-30	677	75	18750	200
D1_01_677_20140730	01	D1	2014-07-30	677	75	18750	211
D1_01_677_20140730	01	D1	2014-07-30	677	75	18750	259
D1_01_677_20140730	01	D1	2014-07-30	677	75	18750	206
D1_01_677_20140730	01	D1	2014-07-30	677	75	18750	211
D1_01_677_20140730	01	D1	2014-07-30	677	75	18750	194
D1_01_677_20140730	01	D1	2014-07-30	677	75	18750	210
D1_01_677_20140730	01	D1	2014-07-30	677	75	18750	204
D1_01_677_20140730	01	D1	2014-07-30	677	75	18750	134
D1_01_677_20140730	01	D1	2014-07-30	677	75	18750	177
D1_01_677_20140730	01	D1	2014-07-30	677	75	18750	159
D1_01_677_20140730	01	D1	2014-07-30	677	75	18750	161
D1_01_677_20140730	01	D1	2014-07-30	677	75	18750	272
D1_01_677_20140730	01	D1	2014-07-30	677	75	18750	185
D1_01_677_20140730	01	D1	2014-07-30	677	75	18750	191
D1_01_677_20140730	01	D1	2014-07-30	677	75	18750	202
D1_01_677_20140730	01	D1	2014-07-30	677	75	18750	236
D1_01_677_20140730	01	D1	2014-07-30	677	75	18750	191
D1_01_677_20140730	01	D1	2014-07-30	677	75	18750	196
D1_01_677_20140730	01	D1	2014-07-30	677	75	18750	146
D1_01_677_20140730	01	D1	2014-07-30	677	75	18750	164
D1_01_677_20140730	01	D1	2014-07-30	677	75	18750	219
D1_01_677_20140730	01	D1	2014-07-30	677	75	18750	134
D1_01_677_20140730	01	D1	2014-07-30	677	75	18750	243
D1_01_677_20140730	01	D1	2014-07-30	677	75	18750	173
D1_01_677_20140730	01	D1	2014-07-30	677	75	18750	183
D1_01_677_20140730	01	D1	2014-07-30	677	75	18750	170
D1_01_677_20140730	01	D1	2014-07-30	677	75	18750	195
D1_01_677_20140730	01	D1	2014-07-30	677	75	18750	191
D1_01_677_20140730	01	D1	2014-07-30	677	75	18750	212
D1_01_677_20140730	01	D1	2014-07-30	677	75	18750	206
D1_01_677_20140730	01	D1	2014-07-30	677	75	18750	184
D1_01_677_20140730	01	D1	2014-07-30	677	75	18750	160
D1_01_677_20140730	01	D1	2014-07-30	677	75	18750	158
D1_01_677_20140730	01	D1	2014-07-30	677	75	18750	290
D1_01_677_20140730	01	D1	2014-07-30	677	75	18750	183
D1_01_677_20140730	01	D1	2014-07-30	677	75	18750	161
D1_01_677_20140730	01	D1	2014-07-30	677	75	18750	211
D1_01_677_20140730	01	D1	2014-07-30	677	75	18750	177
D1_01_677_20140730	01	D1	2014-07-30	677	75	18750	236
D1_01_677_20140730	01	D1	2014-07-30	677	75	18750	204
D1_01_677_20140730	01	D1	2014-07-30	677	75	18750	219
D1_01_677_20140730	01	D1	2014-07-30	677	75	18750	181
D1_01_677_20140730	01	D1	2014-07-30	677	75	18750	180
D1_01_677_20140730	01	D1	2014-07-30	677	75	18750	224
D1_01_677_20140730	01	D1	2014-07-30	677	75	18750	243
D1_01_677_20140730	01	D1	2014-07-30	677	75	18750	131
D1_01_677_20140730	01	D1	2014-07-30	677	75	18750	199
D1_01_677_20140730	01	D1	2014-07-30	677	75	18750	194
D1_01_677_20140730	01	D1	2014-07-30	677	75	18750	160
D1_01_677_20140730	01	D1	2014-07-30	677	75	18750	240
D1_01_677_20140730	01	D1	2014-07-30	677	75	18750	174
D1_01_677_20140730	01	D1	2014-07-30	677	75	18750	215
D1_01_677_20140730	01	D1	2014-07-30	677	75	18750	169
D1_01_677_20140730	01	D1	2014-07-30	677	75	18750	135
D1_01_677_20140730	01	D1	2014-07-30	677	75	18750	140
D1_01_677_20140730	01	D1	2014-07-30	677	75	18750	201
D1_01_677_20140730	01	D1	2014-07-30	677	75	18750	202
D1_01_677_20140730	01	D1	2014-07-30	677	75	18750	188
D1_01_677_20140730	01	D1	2014-07-30	677	75	18750	184
D1_01_677_20140730	01	D1	2014-07-30	677	75	18750	174
D1_01_677_20140730	01	D1	2014-07-30	677	75	18750	158
D1_01_677_20140730	01	D1	2014-07-30	677	75	18750	153
D1_01_677_20140730	01	D1	2014-07-30	677	75	18750	163
D1_01_677_20140730	01	D1	2014-07-30	677	75	18750	240
D1_01_677_20140730	01	D1	2014-07-30	677	75	18750	169
D1_01_677_20140730	01	D1	2014-07-30	677	75	18750	193
D1_01_677_20140730	01	D1	2014-07-30	677	75	18750	190
D1_01_677_20140730	01	D1	2014-07-30	677	75	18750	206
D1_01_677_20140730	01	D1	2014-07-30	677	75	18750	184
D1_01_677_20140730	01	D1	2014-07-30	677	75	18750	200
D1_01_677_20140730	01	D1	2014-07-30	677	75	18750	189
D1_01_677_20140730	01	D1	2014-07-30	677	75	18750	177
D1_01_677_20140730	01	D1	2014-07-30	677	75	18750	192
D1_01_677_20140730	01	D1	2014-07-30	677	75	18750	248
D1_01_677_20140730	01	D1	2014-07-30	677	75	18750	202
D1_01_677_20140730	01	D1	2014-07-30	677	75	18750	205
D1_01_677_20140730	01	D1	2014-07-30	677	75	18750	239
D1_01_677_20140730	01	D1	2014-07-30	677	75	18750	213
D1_01_677_20140730	01	D1	2014-07-30	677	75	18750	219
D1_01_677_20140730	01	D1	2014-07-30	677	75	18750	214
D1_01_677_20140730	01	D1	2014-07-30	677	75	18750	164
D1_01_677_20140730	01	D1	2014-07-30	677	75	18750	250
D1_01_677_20140730	01	D1	2014-07-30	677	75	18750	185
D1_01_677_20140730	01	D1	2014-07-30	677	75	18750	169
D1_01_677_20140730	01	D1	2014-07-30	677	75	18750	178
D1_01_677_20140730	01	D1	2014-07-30	677	75	18750	223
D1_01_677_20140730	01	D1	2014-07-30	677	75	18750	233
D1_01_677_20140730	01	D1	2014-07-30	677	75	18750	216
D1_01_677_20140730	01	D1	2014-07-30	677	75	18750	215
D1_01_677_20140730	01	D1	2014-07-30	677	75	18750	198
D1_01_677_20140730	01	D1	2014-07-30	677	75	18750	187
D1_01_677_20140730	01	D1	2014-07-30	677	75	18750	205
D1_01_677_20140730	01	D1	2014-07-30	677	75	18750	199
D1_01_677_20140730	01	D1	2014-07-30	677	75	18750	229
D1_01_677_20140730	01	D1	2014-07-30	677	75	18750	221
D1_01_677_20140730	01	D1	2014-07-30	677	75	18750	188
D1_01_677_20140730	01	D1	2014-07-30	677	75	18750	227
D1_01_677_20140730	01	D1	2014-07-30	677	75	18750	171
D1_01_677_20140730	01	D1	2014-07-30	677	75	18750	198
D1_01_677_20140730	01	D1	2014-07-30	677	75	18750	181
D1_01_677_20140730	01	D1	2014-07-30	677	75	18750	195
D1_01_677_20140730	01	D1	2014-07-30	677	75	18750	175
D1_01_677_20140730	01	D1	2014-07-30	677	75	18750	165
D1_01_677_20140730	01	D1	2014-07-30	677	75	18750	209
D1_01_677_20140730	01	D1	2014-07-30	677	75	18750	203
D1_01_677_20140730	01	D1	2014-07-30	677	75	18750	241
D1_01_677_20140730	01	D1	2014-07-30	677	75	18750	177
D1_01_677_20140730	01	D1	2014-07-30	677	75	18750	183
D1_01_677_20140730	01	D1	2014-07-30	677	75	18750	223
D1_01_677_20140730	01	D1	2014-07-30	677	75	18750	211
D1_01_677_20140730	01	D1	2014-07-30	677	75	18750	202
D1_01_677_20140730	01	D1	2014-07-30	677	75	18750	215
D1_01_677_20140730	01	D1	2014-07-30	677	75	18750	179
D1_01_677_20140730	01	D1	2014-07-30	677	75	18750	178
D1_01_677_20140730	01	D1	2014-07-30	677	75	18750	146
D1_01_677_20140730	01	D1	2014-07-30	677	75	18750	217
D1_01_677_20140730	01	D1	2014-07-30	677	75	18750	216
D1_01_677_20140730	01	D1	2014-07-30	677	75	18750	196
D1_01_677_20140730	01	D1	2014-07-30	677	75	18750	180
D1_01_677_20140730	01	D1	2014-07-30	677	75	18750	194
D1_01_677_20140730	01	D1	2014-07-30	677	75	18750	191
D1_01_677_20140730	01	D1	2014-07-30	677	75	18750	206
D1_01_677_20140730	01	D1	2014-07-30	677	75	18750	195
D1_01_677_20140730	01	D1	2014-07-30	677	75	18750	207
D1_01_677_20140730	01	D1	2014-07-30	677	75	18750	211
D1_01_677_20140730	01	D1	2014-07-30	677	75	18750	173
D1_01_677_20140730	01	D1	2014-07-30	677	75	18750	172
D1_01_677_20140730	01	D1	2014-07-30	677	75	18750	200
D1_01_677_20140730	01	D1	2014-07-30	677	75	18750	212
D1_01_677_20140730	01	D1	2014-07-30	677	75	18750	199
D1_01_677_20140730	01	D1	2014-07-30	677	75	18750	210
D1_01_677_20140730	01	D1	2014-07-30	677	75	18750	178
D1_01_677_20140730	01	D1	2014-07-30	677	75	18750	200
D1_01_677_20140730	01	D1	2014-07-30	677	75	18750	163
D1_01_677_20140730	01	D1	2014-07-30	677	75	18750	219
D1_01_677_20140730	01	D1	2014-07-30	677	75	18750	196
D1_01_677_20140730	01	D1	2014-07-30	677	75	18750	156
D1_01_677_20140730	01	D1	2014-07-30	677	75	18750	209
D1_01_677_20140730	01	D1	2014-07-30	677	75	18750	155
D1_01_677_20140730	01	D1	2014-07-30	677	75	18750	175
D1_01_677_20140730	01	D1	2014-07-30	677	75	18750	167
D1_01_677_20140730	01	D1	2014-07-30	677	75	18750	210
D1_01_677_20140730	01	D1	2014-07-30	677	75	18750	246
D1_01_677_20140730	01	D1	2014-07-30	677	75	18750	192
D1_01_677_20140730	01	D1	2014-07-30	677	75	18750	191
D1_01_677_20140730	01	D1	2014-07-30	677	75	18750	231
D1_01_677_20140730	01	D1	2014-07-30	677	75	18750	211
D1_01_677_20140730	01	D1	2014-07-30	677	75	18750	196
D1_01_677_20140730	01	D1	2014-07-30	677	75	18750	182
D1_01_677_20140730	01	D1	2014-07-30	677	75	18750	177
D1_01_677_20140730	01	D1	2014-07-30	677	75	18750	171
D1_01_677_20140730	01	D1	2014-07-30	677	75	18750	188
D1_01_677_20140730	01	D1	2014-07-30	677	75	18750	171
D1_01_677_20140730	01	D1	2014-07-30	677	75	18750	201
D1_01_677_20140730	01	D1	2014-07-30	677	75	18750	249
D1_01_677_20140730	01	D1	2014-07-30	677	75	18750	217
D1_01_677_20140730	01	D1	2014-07-30	677	75	18750	208
D1_01_677_20140730	01	D1	2014-07-30	677	75	18750	189
D1_01_677_20140730	01	D1	2014-07-30	677	75	18750	191
D1_01_677_20140730	01	D1	2014-07-30	677	75	18750	192
D1_01_677_20140730	01	D1	2014-07-30	677	75	18750	198
D1_01_677_20140730	01	D1	2014-07-30	677	75	18750	198
D1_01_677_20140730	01	D1	2014-07-30	677	75	18750	176
D1_01_677_20140730	01	D1	2014-07-30	677	75	18750	184
D1_01_677_20140730	01	D1	2014-07-30	677	75	18750	188
D1_01_677_20140730	01	D1	2014-07-30	677	75	18750	224
D1_01_677_20140730	01	D1	2014-07-30	677	75	18750	193
D1_01_677_20140730	01	D1	2014-07-30	677	75	18750	196
D1_01_677_20140730	01	D1	2014-07-30	677	75	18750	233
D1_01_677_20140730	01	D1	2014-07-30	677	75	18750	194
D1_01_677_20140730	01	D1	2014-07-30	677	75	18750	198
D1_01_677_20140730	01	D1	2014-07-30	677	75	18750	183
D1_01_677_20140730	01	D1	2014-07-30	677	75	18750	199
D1_01_677_20140730	01	D1	2014-07-30	677	75	18750	189
D1_01_677_20140730	01	D1	2014-07-30	677	75	18750	235
D1_01_677_20140730	01	D1	2014-07-30	677	75	18750	163
D1_01_677_20140730	01	D1	2014-07-30	677	75	18750	191
D1_01_677_20140730	01	D1	2014-07-30	677	75	18750	234
D1_01_677_20140730	01	D1	2014-07-30	677	75	18750	196
D1_01_677_20140730	01	D1	2014-07-30	677	75	18750	171
D1_01_677_20140730	01	D1	2014-07-30	677	75	18750	201
D1_01_677_20140730	01	D1	2014-07-30	677	75	18750	171
D1_01_677_20140730	01	D1	2014-07-30	677	75	18750	165
D1_01_677_20140730	01	D1	2014-07-30	677	75	18750	225
D1_01_677_20140730	01	D1	2014-07-30	677	75	18750	180
D1_01_677_20140730	01	D1	2014-07-30	677	75	18750	176
D1_01_677_20140730	01	D1	2014-07-30	677	75	18750	193
D1_01_677_20140730	01	D1	2014-07-30	677	75	18750	244
D1_01_677_20140730	01	D1	2014-07-30	677	75	18750	226
D1_01_677_20140730	01	D1	2014-07-30	677	75	18750	220
D1_01_677_20140730	01	D1	2014-07-30	677	75	18750	177
D1_01_677_20140730	01	D1	2014-07-30	677	75	18750	213
D1_01_677_20140730	01	D1	2014-07-30	677	75	18750	163
D1_01_677_20140730	01	D1	2014-07-30	677	75	18750	193
D1_01_677_20140730	01	D1	2014-07-30	677	75	18750	177
D1_01_677_20140730	01	D1	2014-07-30	677	75	18750	207
D1_01_677_20140730	01	D1	2014-07-30	677	75	18750	173
D1_01_677_20140730	01	D1	2014-07-30	677	75	18750	194
D1_01_677_20140730	01	D1	2014-07-30	677	75	18750	195
D1_01_677_20140730	01	D1	2014-07-30	677	75	18750	191
D1_01_677_20140730	01	D1	2014-07-30	677	75	18750	174
D1_01_677_20140730	01	D1	2014-07-30	677	75	18750	207
D1_01_677_20140730	01	D1	2014-07-30	677	75	18750	181
D1_01_677_20140730	01	D1	2014-07-30	677	75	18750	173
D1_01_677_20140730	01	D1	2014-07-30	677	75	18750	215
D1_01_677_20140730	01	D1	2014-07-30	677	75	18750	196
D1_01_677_20140730	01	D1	2014-07-30	677	75	18750	236
D1_01_677_20140730	01	D1	2014-07-30	677	75	18750	180
D1_01_677_20140730	01	D1	2014-07-30	677	75	18750	177
D1_01_677_20140730	01	D1	2014-07-30	677	75	18750	220
D1_01_677_20140730	01	D1	2014-07-30	677	75	18750	165
D1_01_677_20140730	01	D1	2014-07-30	677	75	18750	213
D1_01_677_20140730	01	D1	2014-07-30	677	75	18750	192
D1_01_677_20140730	01	D1	2014-07-30	677	75	18750	194
D1_01_677_20140730	01	D1	2014-07-30	677	75	18750	195
D1_01_677_20140730	01	D1	2014-07-30	677	75	18750	116
D1_01_677_20140730	01	D1	2014-07-30	677	75	18750	210
D1_01_677_20140730	01	D1	2014-07-30	677	75	18750	218
D1_01_677_20140730	01	D1	2014-07-30	677	75	18750	222
D1_01_677_20140730	01	D1	2014-07-30	677	75	18750	209
D1_01_677_20140730	01	D1	2014-07-30	677	75	18750	181
D1_01_677_20140730	01	D1	2014-07-30	677	75	18750	168
D1_01_677_20140730	01	D1	2014-07-30	677	75	18750	166
D1_01_677_20140730	01	D1	2014-07-30	677	75	18750	183
D1_01_677_20140730	01	D1	2014-07-30	677	75	18750	217
D1_01_677_20140730	01	D1	2014-07-30	677	75	18750	163
D1_01_677_20140730	01	D1	2014-07-30	677	75	18750	146
D1_01_677_20140730	01	D1	2014-07-30	677	75	18750	211
D1_01_677_20140730	01	D1	2014-07-30	677	75	18750	212
D1_01_677_20140730	01	D1	2014-07-30	677	75	18750	192
D1_01_677_20140730	01	D1	2014-07-30	677	75	18750	214
D1_01_677_20140730	01	D1	2014-07-30	677	75	18750	156
D1_01_677_20140730	01	D1	2014-07-30	677	75	18750	218
D1_01_677_20140730	01	D1	2014-07-30	677	75	18750	207
D1_01_677_20140730	01	D1	2014-07-30	677	75	18750	275
D1_01_677_20140730	01	D1	2014-07-30	677	75	18750	212
D1_01_677_20140730	01	D1	2014-07-30	677	75	18750	200
D1_01_677_20140730	01	D1	2014-07-30	677	75	18750	222
D1_01_677_20140730	01	D1	2014-07-30	677	75	18750	201
D1_01_677_20140730	01	D1	2014-07-30	677	75	18750	237
D1_01_677_20140730	01	D1	2014-07-30	677	75	18750	212
D1_01_677_20140730	01	D1	2014-07-30	677	75	18750	208
D1_01_677_20140730	01	D1	2014-07-30	677	75	18750	189
D1_01_677_20140730	01	D1	2014-07-30	677	75	18750	194
D1_01_677_20140730	01	D1	2014-07-30	677	75	18750	260
D1_01_677_20140730	01	D1	2014-07-30	677	75	18750	196
D1_01_677_20140730	01	D1	2014-07-30	677	75	18750	221
D1_01_677_20140730	01	D1	2014-07-30	677	75	18750	188
D1_01_677_20140730	01	D1	2014-07-30	677	75	18750	75
D1_01_677_20140730	01	D1	2014-07-30	677	75	18750	204
D1_01_677_20140730	01	D1	2014-07-30	677	75	18750	207
D1_01_677_20140730	01	D1	2014-07-30	677	75	18750	185
D1_01_677_20140730	01	D1	2014-07-30	677	75	18750	183
D1_01_677_20140730	01	D1	2014-07-30	677	75	18750	205
D1_01_677_20140730	01	D1	2014-07-30	677	75	18750	148
D1_01_677_20140730	01	D1	2014-07-30	677	75	18750	149
D1_01_677_20140730	01	D1	2014-07-30	677	75	18750	206
D1_01_677_20140730	01	D1	2014-07-30	677	75	18750	236
D1_01_677_20140730	01	D1	2014-07-30	677	75	18750	232
D1_01_677_20140730	01	D1	2014-07-30	677	75	18750	255
D1_01_677_20140730	01	D1	2014-07-30	677	75	18750	200
D1_01_677_20140730	01	D1	2014-07-30	677	75	18750	219
D1_01_677_20140730	01	D1	2014-07-30	677	75	18750	235
D1_01_677_20140730	01	D1	2014-07-30	677	75	18750	208
D1_01_677_20140730	01	D1	2014-07-30	677	75	18750	198
D1_01_677_20140730	01	D1	2014-07-30	677	75	18750	214
D1_01_677_20140730	01	D1	2014-07-30	677	75	18750	178
D1_01_677_20140730	01	D1	2014-07-30	677	75	18750	155
D1_01_677_20140730	01	D1	2014-07-30	677	75	18750	204
D1_01_677_20140730	01	D1	2014-07-30	677	75	18750	237
D1_01_677_20140730	01	D1	2014-07-30	677	75	18750	197
D1_01_677_20140730	01	D1	2014-07-30	677	75	18750	213
D1_01_677_20140730	01	D1	2014-07-30	677	75	18750	181
D1_01_677_20140730	01	D1	2014-07-30	677	75	18750	229
D1_01_677_20140730	01	D1	2014-07-30	677	75	18750	229
D1_01_677_20140730	01	D1	2014-07-30	677	75	18750	185
D1_01_677_20140730	01	D1	2014-07-30	677	75	18750	200
D1_01_677_20140730	01	D1	2014-07-30	677	75	18750	207
D1_01_677_20140730	01	D1	2014-07-30	677	75	18750	150
D1_01_677_20140730	01	D1	2014-07-30	677	75	18750	189
D1_01_677_20140730	01	D1	2014-07-30	677	75	18750	222
D1_01_677_20140730	01	D1	2014-07-30	677	75	18750	194
D1_01_677_20140730	01	D1	2014-07-30	677	75	18750	144
D1_01_677_20140730	01	D1	2014-07-30	677	75	18750	244
D1_01_677_20140730	01	D1	2014-07-30	677	75	18750	218
D1_01_677_20140730	01	D1	2014-07-30	677	75	18750	230
D1_01_677_20140730	01	D1	2014-07-30	677	75	18750	198
D1_01_677_20140730	01	D1	2014-07-30	677	75	18750	218
D1_01_677_20140730	01	D1	2014-07-30	677	75	18750	200
D1_01_677_20140730	01	D1	2014-07-30	677	75	18750	156
D1_01_677_20140730	01	D1	2014-07-30	677	75	18750	199
D1_01_677_20140730	01	D1	2014-07-30	677	75	18750	238
D1_01_677_20140730	01	D1	2014-07-30	677	75	18750	177
D1_01_677_20140730	01	D1	2014-07-30	677	75	18750	175
D1_01_677_20140730	01	D1	2014-07-30	677	75	18750	165
D1_01_677_20140730	01	D1	2014-07-30	677	75	18750	153
D1_01_677_20140730	01	D1	2014-07-30	677	75	18750	148
D1_01_677_20140730	01	D1	2014-07-30	677	75	18750	166
D1_01_677_20140730	01	D1	2014-07-30	677	75	18750	190
D1_01_677_20140730	01	D1	2014-07-30	677	75	18750	195
D1_01_677_20140730	01	D1	2014-07-30	677	75	18750	157
D1_01_677_20140730	01	D1	2014-07-30	677	75	18750	247
D1_01_677_20140730	01	D1	2014-07-30	677	75	18750	165
D1_01_677_20140730	01	D1	2014-07-30	677	75	18750	176
D1_01_677_20140730	01	D1	2014-07-30	677	75	18750	165
D1_01_677_20140730	01	D1	2014-07-30	677	75	18750	187
D1_01_677_20140730	01	D1	2014-07-30	677	75	18750	179
D1_01_677_20140730	01	D1	2014-07-30	677	75	18750	210
D1_01_677_20140730	01	D1	2014-07-30	677	75	18750	173
D1_01_677_20140730	01	D1	2014-07-30	677	75	18750	196
D1_01_677_20140730	01	D1	2014-07-30	677	75	18750	216
D1_01_677_20140730	01	D1	2014-07-30	677	75	18750	189
D1_01_677_20140730	01	D1	2014-07-30	677	75	18750	223
D1_01_677_20140730	01	D1	2014-07-30	677	75	18750	179
D1_01_677_20140730	01	D1	2014-07-30	677	75	18750	191
D1_01_677_20140730	01	D1	2014-07-30	677	75	18750	225
D1_01_677_20140730	01	D1	2014-07-30	677	75	18750	231
D1_01_677_20140730	01	D1	2014-07-30	677	75	18750	303
D1_01_677_20140730	01	D1	2014-07-30	677	75	18750	234
D1_01_677_20140730	01	D1	2014-07-30	677	75	18750	182
D1_01_677_20140730	01	D1	2014-07-30	677	75	18750	157
D1_01_677_20140730	01	D1	2014-07-30	677	75	18750	222
D1_01_677_20140730	01	D1	2014-07-30	677	75	18750	203
D1_01_677_20140730	01	D1	2014-07-30	677	75	18750	250
D1_01_677_20140730	01	D1	2014-07-30	677	75	18750	227
D1_01_677_20140730	01	D1	2014-07-30	677	75	18750	198
D1_01_677_20140730	01	D1	2014-07-30	677	75	18750	158
D1_01_677_20140730	01	D1	2014-07-30	677	75	18750	213
D1_01_677_20140730	01	D1	2014-07-30	677	75	18750	195
D1_01_677_20140730	01	D1	2014-07-30	677	75	18750	220
D1_01_677_20140730	01	D1	2014-07-30	677	75	18750	193
D1_01_677_20140730	01	D1	2014-07-30	677	75	18750	207
D1_01_677_20140730	01	D1	2014-07-30	677	75	18750	199
D1_01_677_20140730	01	D1	2014-07-30	677	75	18750	204
D1_01_677_20140730	01	D1	2014-07-30	677	75	18750	161
D1_01_677_20140730	01	D1	2014-07-30	677	75	18750	197
D1_01_677_20140730	01	D1	2014-07-30	677	75	18750	186
D1_01_677_20140730	01	D1	2014-07-30	677	75	18750	206
D1_01_677_20140730	01	D1	2014-07-30	677	75	18750	212
D1_01_677_20140730	01	D1	2014-07-30	677	75	18750	216
D1_01_677_20140730	01	D1	2014-07-30	677	75	18750	203
D1_01_677_20140730	01	D1	2014-07-30	677	75	18750	216
D1_01_677_20140730	01	D1	2014-07-30	677	75	18750	199
D1_01_677_20140730	01	D1	2014-07-30	677	75	18750	202
D1_01_677_20140730	01	D1	2014-07-30	677	75	18750	229
D1_01_677_20140730	01	D1	2014-07-30	677	75	18750	188
D1_01_677_20140730	01	D1	2014-07-30	677	75	18750	180
D1_01_677_20140730	01	D1	2014-07-30	677	75	18750	181
D1_01_677_20140730	01	D1	2014-07-30	677	75	18750	191
D1_01_677_20140730	01	D1	2014-07-30	677	75	18750	198
D1_01_677_20140730	01	D1	2014-07-30	677	75	18750	193
D1_01_677_20140730	01	D1	2014-07-30	677	75	18750	220
D1_01_677_20140730	01	D1	2014-07-30	677	75	18750	164
D1_01_677_20140730	01	D1	2014-07-30	677	75	18750	157
D1_01_677_20140730	01	D1	2014-07-30	677	75	18750	169
D1_01_677_20140730	01	D1	2014-07-30	677	75	18750	183
D1_01_677_20140730	01	D1	2014-07-30	677	75	18750	214
D1_01_677_20140730	01	D1	2014-07-30	677	75	18750	169
D1_01_677_20140730	01	D1	2014-07-30	677	75	18750	221
D1_01_677_20140730	01	D1	2014-07-30	677	75	18750	172
D1_01_677_20140730	01	D1	2014-07-30	677	75	18750	187
D1_01_677_20140730	01	D1	2014-07-30	677	75	18750	195
D1_01_677_20140730	01	D1	2014-07-30	677	75	18750	242
D1_01_677_20140730	01	D1	2014-07-30	677	75	18750	204
D1_01_677_20140730	01	D1	2014-07-30	677	75	18750	201
D1_01_677_20140730	01	D1	2014-07-30	677	75	18750	220
D1_01_677_20140730	01	D1	2014-07-30	677	75	18750	162
D1_01_677_20140730	01	D1	2014-07-30	677	75	18750	153
D1_01_677_20140730	01	D1	2014-07-30	677	75	18750	216
D1_01_677_20140730	01	D1	2014-07-30	677	75	18750	198
D1_01_677_20140730	01	D1	2014-07-30	677	75	18750	176
D1_01_677_20140730	01	D1	2014-07-30	677	75	18750	208
D1_01_677_20140730	01	D1	2014-07-30	677	75	18750	165
D1_01_677_20140730	01	D1	2014-07-30	677	75	18750	137
D1_01_677_20140730	01	D1	2014-07-30	677	75	18750	166
D1_01_677_20140730	01	D1	2014-07-30	677	75	18750	224
D1_01_677_20140730	01	D1	2014-07-30	677	75	18750	155
D1_01_677_20140730	01	D1	2014-07-30	677	75	18750	160
D1_01_677_20140730	01	D1	2014-07-30	677	75	18750	176
D1_01_677_20140730	01	D1	2014-07-30	677	75	18750	204
D1_01_677_20140730	01	D1	2014-07-30	677	75	18750	201
D1_01_677_20140730	01	D1	2014-07-30	677	75	18750	187
D1_01_677_20140730	01	D1	2014-07-30	677	75	18750	187
D1_01_677_20140730	01	D1	2014-07-30	677	75	18750	180
D1_01_677_20140730	01	D1	2014-07-30	677	75	18750	175
D1_01_677_20140730	01	D1	2014-07-30	677	75	18750	175
D1_01_677_20140730	01	D1	2014-07-30	677	75	18750	190
D1_01_677_20140730	01	D1	2014-07-30	677	75	18750	175
D1_01_677_20140730	01	D1	2014-07-30	677	75	18750	181
D1_01_677_20140730	01	D1	2014-07-30	677	75	18750	160
D1_01_677_20140730	01	D1	2014-07-30	677	75	18750	188
D1_01_677_20140730	01	D1	2014-07-30	677	75	18750	170
D1_01_677_20140730	01	D1	2014-07-30	677	75	18750	244
D1_01_677_20140730	01	D1	2014-07-30	677	75	18750	144
D1_01_677_20140730	01	D1	2014-07-30	677	75	18750	237
D1_01_677_20140730	01	D1	2014-07-30	677	75	18750	209
D1_01_677_20140730	01	D1	2014-07-30	677	75	18750	203
D1_01_677_20140730	01	D1	2014-07-30	677	75	18750	220
D1_01_677_20140730	01	D1	2014-07-30	677	75	18750	239
D1_01_677_20140730	01	D1	2014-07-30	677	75	18750	178
D1_01_677_20140730	01	D1	2014-07-30	677	75	18750	204
D1_01_677_20140730	01	D1	2014-07-30	677	75	18750	242
D1_01_677_20140730	01	D1	2014-07-30	677	75	18750	211
D1_01_677_20140730	01	D1	2014-07-30	677	75	18750	214
D1_01_677_20140730	01	D1	2014-07-30	677	75	18750	188
D1_01_677_20140730	01	D1	2014-07-30	677	75	18750	176
D1_01_677_20140730	01	D1	2014-07-30	677	75	18750	193
D1_01_677_20140730	01	D1	2014-07-30	677	75	18750	166
D1_01_677_20140730	01	D1	2014-07-30	677	75	18750	191
D1_01_677_20140730	01	D1	2014-07-30	677	75	18750	173
D1_01_677_20140730	01	D1	2014-07-30	677	75	18750	274
D1_01_677_20140730	01	D1	2014-07-30	677	75	18750	208
D1_01_677_20140730	01	D1	2014-07-30	677	75	18750	161
D1_01_677_20140730	01	D1	2014-07-30	677	75	18750	196
D1_01_677_20140730	01	D1	2014-07-30	677	75	18750	195
D1_01_677_20140730	01	D1	2014-07-30	677	75	18750	193
D1_01_677_20140730	01	D1	2014-07-30	677	75	18750	207
D1_01_677_20140730	01	D1	2014-07-30	677	75	18750	174
D1_01_677_20140730	01	D1	2014-07-30	677	75	18750	195
D1_01_677_20140730	01	D1	2014-07-30	677	75	18750	183
D1_01_677_20140730	01	D1	2014-07-30	677	75	18750	173
D1_01_677_20140730	01	D1	2014-07-30	677	75	18750	213
D1_01_677_20140730	01	D1	2014-07-30	677	75	18750	200
D1_01_677_20140730	01	D1	2014-07-30	677	75	18750	220
D1_01_677_20140730	01	D1	2014-07-30	677	75	18750	217
D1_01_677_20140730	01	D1	2014-07-30	677	75	18750	219
D1_01_677_20140730	01	D1	2014-07-30	677	75	18750	240
D1_01_677_20140730	01	D1	2014-07-30	677	75	18750	204
D1_01_677_20140730	01	D1	2014-07-30	677	75	18750	229
D1_01_677_20140730	01	D1	2014-07-30	677	75	18750	173
D1_01_677_20140730	01	D1	2014-07-30	677	75	18750	213
D1_01_677_20140730	01	D1	2014-07-30	677	75	18750	182
D1_01_677_20140730	01	D1	2014-07-30	677	75	18750	139
D1_01_677_20140730	01	D1	2014-07-30	677	75	18750	173
D1_01_677_20140730	01	D1	2014-07-30	677	75	18750	186
D1_01_677_20140730	01	D1	2014-07-30	677	75	18750	199
D1_01_677_20140730	01	D1	2014-07-30	677	75	18750	222
D1_01_677_20140730	01	D1	2014-07-30	677	75	18750	220
D1_01_677_20140730	01	D1	2014-07-30	677	75	18750	174
D1_01_677_20140730	01	D1	2014-07-30	677	75	18750	205
D1_01_677_20140730	01	D1	2014-07-30	677	75	18750	231
D1_01_677_20140730	01	D1	2014-07-30	677	75	18750	170
D1_01_677_20140730	01	D1	2014-07-30	677	75	18750	191
D1_01_677_20140730	01	D1	2014-07-30	677	75	18750	208
D1_01_677_20140730	01	D1	2014-07-30	677	75	18750	166
D1_01_677_20140730	01	D1	2014-07-30	677	75	18750	209
D1_01_677_20140730	01	D1	2014-07-30	677	75	18750	188
D1_01_677_20140730	01	D1	2014-07-30	677	75	18750	210
D1_01_677_20140730	01	D1	2014-07-30	677	75	18750	166
D1_01_677_20140730	01	D1	2014-07-30	677	75	18750	211
D1_01_677_20140730	01	D1	2014-07-30	677	75	18750	153
D1_01_677_20140730	01	D1	2014-07-30	677	75	18750	202
D1_01_677_20140730	01	D1	2014-07-30	677	75	18750	166
D1_01_677_20140730	01	D1	2014-07-30	677	75	18750	279
D1_01_677_20140730	01	D1	2014-07-30	677	75	18750	162
D1_01_677_20140730	01	D1	2014-07-30	677	75	18750	208
D1_01_677_20140730	01	D1	2014-07-30	677	75	18750	192
D1_01_677_20140730	01	D1	2014-07-30	677	75	18750	183
D1_01_677_20140730	01	D1	2014-07-30	677	75	18750	227
D1_01_677_20140730	01	D1	2014-07-30	677	75	18750	216
D1_01_677_20140730	01	D1	2014-07-30	677	75	18750	224
D1_01_677_20140730	01	D1	2014-07-30	677	75	18750	204
D1_01_677_20140730	01	D1	2014-07-30	677	75	18750	186
D1_01_677_20140730	01	D1	2014-07-30	677	75	18750	183
D1_01_677_20140730	01	D1	2014-07-30	677	75	18750	173
D1_01_677_20140730	01	D1	2014-07-30	677	75	18750	198
D1_01_677_20140730	01	D1	2014-07-30	677	75	18750	190
D1_01_677_20140730	01	D1	2014-07-30	677	75	18750	202
D1_01_677_20140730	01	D1	2014-07-30	677	75	18750	176
D1_01_677_20140730	01	D1	2014-07-30	677	75	18750	191
D1_01_677_20140730	01	D1	2014-07-30	677	75	18750	201
D1_01_677_20140730	01	D1	2014-07-30	677	75	18750	182
D1_01_677_20140730	01	D1	2014-07-30	677	75	18750	193
D1_01_677_20140730	01	D1	2014-07-30	677	75	18750	216
D1_01_677_20140730	01	D1	2014-07-30	677	75	18750	233
D1_01_677_20140730	01	D1	2014-07-30	677	75	18750	244
D1_01_677_20140730	01	D1	2014-07-30	677	75	18750	204
D1_01_677_20140730	01	D1	2014-07-30	677	75	18750	213
D1_01_677_20140730	01	D1	2014-07-30	677	75	18750	254
D1_01_677_20140730	01	D1	2014-07-30	677	75	18750	234
D1_01_677_20140730	01	D1	2014-07-30	677	75	18750	223
D1_01_677_20140730	01	D1	2014-07-30	677	75	18750	195
D1_01_677_20140730	01	D1	2014-07-30	677	75	18750	182
D1_01_677_20140730	01	D1	2014-07-30	677	75	18750	168
D1_01_677_20140730	01	D1	2014-07-30	677	75	18750	213
D1_01_677_20140730	01	D1	2014-07-30	677	75	18750	197
D1_01_677_20140730	01	D1	2014-07-30	677	75	18750	195
D1_01_677_20140730	01	D1	2014-07-30	677	75	18750	225
D1_01_677_20140730	01	D1	2014-07-30	677	75	18750	204
D1_01_677_20140730	01	D1	2014-07-30	677	75	18750	173
D1_01_677_20140730	01	D1	2014-07-30	677	75	18750	238
D1_01_677_20140730	01	D1	2014-07-30	677	75	18750	250
D1_01_677_20140730	01	D1	2014-07-30	677	75	18750	231
D1_01_677_20140730	01	D1	2014-07-30	677	75	18750	177
D1_01_677_20140730	01	D1	2014-07-30	677	75	18750	219
D1_01_677_20140730	01	D1	2014-07-30	677	75	18750	204
D1_01_677_20140730	01	D1	2014-07-30	677	75	18750	251
D1_01_677_20140730	01	D1	2014-07-30	677	75	18750	213
D1_01_677_20140730	01	D1	2014-07-30	677	75	18750	184
D1_01_677_20140730	01	D1	2014-07-30	677	75	18750	191
D1_01_677_20140730	01	D1	2014-07-30	677	75	18750	222
D1_01_677_20140730	01	D1	2014-07-30	677	75	18750	187
D1_01_677_20140730	01	D1	2014-07-30	677	75	18750	223
D1_01_677_20140730	01	D1	2014-07-30	677	75	18750	198
D1_01_677_20140730	01	D1	2014-07-30	677	75	18750	169
D1_01_677_20140730	01	D1	2014-07-30	677	75	18750	251
D1_01_677_20140730	01	D1	2014-07-30	677	75	18750	193
D1_01_677_20140730	01	D1	2014-07-30	677	75	18750	212
D1_01_677_20140730	01	D1	2014-07-30	677	75	18750	207
D1_01_677_20140730	01	D1	2014-07-30	677	75	18750	197
D1_01_677_20140730	01	D1	2014-07-30	677	75	18750	202
D1_01_677_20140730	01	D1	2014-07-30	677	75	18750	244
D1_01_677_20140814	01	D1	2014-08-14	677	75	18750	183
D1_01_677_20140814	01	D1	2014-08-14	677	75	18750	145
D1_01_677_20140814	01	D1	2014-08-14	677	75	18750	192
D1_01_677_20140814	01	D1	2014-08-14	677	75	18750	188
D1_01_677_20140814	01	D1	2014-08-14	677	75	18750	206
D1_01_677_20140814	01	D1	2014-08-14	677	75	18750	197
D1_01_677_20140814	01	D1	2014-08-14	677	75	18750	170
D1_01_677_20140814	01	D1	2014-08-14	677	75	18750	194
D1_01_677_20140814	01	D1	2014-08-14	677	75	18750	215
D1_01_677_20140814	01	D1	2014-08-14	677	75	18750	165
D1_01_677_20140814	01	D1	2014-08-14	677	75	18750	176
D1_01_677_20140814	01	D1	2014-08-14	677	75	18750	238
D1_01_677_20140814	01	D1	2014-08-14	677	75	18750	187
D1_01_677_20140814	01	D1	2014-08-14	677	75	18750	162
D1_01_677_20140814	01	D1	2014-08-14	677	75	18750	167
D1_01_677_20140814	01	D1	2014-08-14	677	75	18750	154
D1_01_677_20140814	01	D1	2014-08-14	677	75	18750	176
D1_01_677_20140814	01	D1	2014-08-14	677	75	18750	177
D1_01_677_20140814	01	D1	2014-08-14	677	75	18750	227
D1_01_677_20140814	01	D1	2014-08-14	677	75	18750	185
D1_01_677_20140814	01	D1	2014-08-14	677	75	18750	153
D1_01_677_20140814	01	D1	2014-08-14	677	75	18750	219
D1_01_677_20140814	01	D1	2014-08-14	677	75	18750	179
D1_01_677_20140814	01	D1	2014-08-14	677	75	18750	242
D1_01_677_20140814	01	D1	2014-08-14	677	75	18750	182
D1_01_677_20140814	01	D1	2014-08-14	677	75	18750	143
D1_01_677_20140814	01	D1	2014-08-14	677	75	18750	209
D1_01_677_20140814	01	D1	2014-08-14	677	75	18750	194
D1_01_677_20140814	01	D1	2014-08-14	677	75	18750	180
D1_01_677_20140814	01	D1	2014-08-14	677	75	18750	158
D1_01_677_20140814	01	D1	2014-08-14	677	75	18750	201
D1_01_677_20140814	01	D1	2014-08-14	677	75	18750	179
D1_01_677_20140814	01	D1	2014-08-14	677	75	18750	183
D1_01_677_20140814	01	D1	2014-08-14	677	75	18750	213
D1_01_677_20140814	01	D1	2014-08-14	677	75	18750	186
D1_01_677_20140814	01	D1	2014-08-14	677	75	18750	250
D1_01_677_20140814	01	D1	2014-08-14	677	75	18750	167
D1_01_677_20140814	01	D1	2014-08-14	677	75	18750	179
D1_01_677_20140814	01	D1	2014-08-14	677	75	18750	178
D1_01_677_20140814	01	D1	2014-08-14	677	75	18750	206
D1_01_677_20140814	01	D1	2014-08-14	677	75	18750	175
D1_01_677_20140814	01	D1	2014-08-14	677	75	18750	147
D1_01_677_20140814	01	D1	2014-08-14	677	75	18750	185
D1_01_677_20140814	01	D1	2014-08-14	677	75	18750	170
D1_01_677_20140814	01	D1	2014-08-14	677	75	18750	149
D1_01_677_20140814	01	D1	2014-08-14	677	75	18750	127
D1_01_677_20140814	01	D1	2014-08-14	677	75	18750	148
D1_01_677_20140814	01	D1	2014-08-14	677	75	18750	164
D1_01_677_20140814	01	D1	2014-08-14	677	75	18750	198
D1_01_677_20140814	01	D1	2014-08-14	677	75	18750	166
D1_01_677_20140814	01	D1	2014-08-14	677	75	18750	138
D1_01_677_20140814	01	D1	2014-08-14	677	75	18750	165
D1_01_677_20140814	01	D1	2014-08-14	677	75	18750	216
D1_01_677_20140814	01	D1	2014-08-14	677	75	18750	135
D1_01_677_20140814	01	D1	2014-08-14	677	75	18750	167
D1_01_677_20140814	01	D1	2014-08-14	677	75	18750	177
D1_01_677_20140814	01	D1	2014-08-14	677	75	18750	156
D1_01_677_20140814	01	D1	2014-08-14	677	75	18750	193
D1_01_677_20140814	01	D1	2014-08-14	677	75	18750	222
D1_01_677_20140814	01	D1	2014-08-14	677	75	18750	146
D1_01_677_20140814	01	D1	2014-08-14	677	75	18750	188
D1_01_677_20140814	01	D1	2014-08-14	677	75	18750	145
D1_01_677_20140814	01	D1	2014-08-14	677	75	18750	185
D1_01_677_20140814	01	D1	2014-08-14	677	75	18750	176
D1_01_677_20140814	01	D1	2014-08-14	677	75	18750	164
D1_01_677_20140814	01	D1	2014-08-14	677	75	18750	196
D1_01_677_20140814	01	D1	2014-08-14	677	75	18750	166
D1_01_677_20140814	01	D1	2014-08-14	677	75	18750	188
D1_01_677_20140814	01	D1	2014-08-14	677	75	18750	137
D1_01_677_20140814	01	D1	2014-08-14	677	75	18750	179
D1_01_677_20140814	01	D1	2014-08-14	677	75	18750	197
D1_01_677_20140814	01	D1	2014-08-14	677	75	18750	171
D1_01_677_20140814	01	D1	2014-08-14	677	75	18750	142
D1_01_677_20140814	01	D1	2014-08-14	677	75	18750	168
D1_01_677_20140814	01	D1	2014-08-14	677	75	18750	211
D1_01_677_20140814	01	D1	2014-08-14	677	75	18750	175
D1_01_677_20140814	01	D1	2014-08-14	677	75	18750	170
D1_01_677_20140814	01	D1	2014-08-14	677	75	18750	169
D1_01_677_20140814	01	D1	2014-08-14	677	75	18750	170
[truncated: 998,000+ more rows]
